# Supplementary material for: A Highly Specific Holin-Mediated Mechanism Facilitates the Secretion of Lethal Toxin TcsL in Paeniclostridium sordellii
Source: Toxins (Basel). 2022 Feb 8;14(2):124. doi: 10.3390/toxins14020124 (PMC8878733; doi:10.3390/toxins14020124)
Supplement: Supplementary file 1 [file toxins-14-00124-s001.zip]

Archive with 6 entries (6 files):
- Figure S1.tif
- Figure S2.tif
- Figure S3.tif
- Figure S4.tif
- File S1.xlsx
- toxins-1543634-supplementary.pdf
