# Supplementary material for: A Highly Specific Holin-Mediated Mechanism Facilitates the Secretion of Lethal Toxin TcsL in Paeniclostridium sordellii
Source: Toxins (Basel). 2022 Feb 8;14(2):124. doi: 10.3390/toxins14020124 (PMC8878733; doi:10.3390/toxins14020124)
Supplement: Supplementary file 1 [file toxins-14-00124-s001.zip › File S1.xlsx]

## Sheet: proteinGroups
Protein IDs	Majority protein IDs	Peptide counts (all)	Peptide counts (razor+unique)	Peptide counts (unique)	Fasta headers	Number of proteins	Peptides	Razor + unique peptides	Unique peptides	Peptides Comp_1	Peptides Comp_2	Peptides Comp_3	Peptides Comp_4	Peptides Mut_1	Peptides Mut_2	Peptides Mut_3	Peptides Mut_4	Peptides VC_1	Peptides VC_2	Peptides VC_3	Peptides VC_4	Peptides WR_3	Peptides WT_1	Peptides WT_2	Peptides WT_4	Razor + unique peptides Comp_1	Razor + unique peptides Comp_2	Razor + unique peptides Comp_3	Razor + unique peptides Comp_4	Razor + unique peptides Mut_1	Razor + unique peptides Mut_2	Razor + unique peptides Mut_3	Razor + unique peptides Mut_4	Razor + unique peptides VC_1	Razor + unique peptides VC_2	Razor + unique peptides VC_3	Razor + unique peptides VC_4	Razor + unique peptides WR_3	Razor + unique peptides WT_1	Razor + unique peptides WT_2	Razor + unique peptides WT_4	Unique peptides Comp_1	Unique peptides Comp_2	Unique peptides Comp_3	Unique peptides Comp_4	Unique peptides Mut_1	Unique peptides Mut_2	Unique peptides Mut_3	Unique peptides Mut_4
lcl|LN679998.1_prot_CEJ72148.1_37[gene=rpoC][locus_tag=ATCC9714_00361][protein=DNA-directedRNApolymerasesubunitbeta'][protein_id=CEJ72148.1][location=38197..41685][gbkey=CDS]	lcl|LN679998.1_prot_CEJ72148.1_37[gene=rpoC][locus_tag=ATCC9714_00361][protein=DNA-directedRNApolymerasesubunitbeta'][protein_id=CEJ72148.1][location=38197..41685][gbkey=CDS]	51	51	51		1	51	51	51	42	42	39	46	50	50	42	48	47	49	46	42	47	43	46	48	42	42	39	46	50	50	42	48	47	49	46	42	47	43	46	48	42	42	39	46	50	50	42	48
lcl|LN679998.1_prot_CEJ72147.1_36[gene=rpoB][locus_tag=ATCC9714_00351][protein=DNA-directedRNApolymerasesubunitbeta][protein_id=CEJ72147.1][location=34451..38152][gbkey=CDS]	lcl|LN679998.1_prot_CEJ72147.1_36[gene=rpoB][locus_tag=ATCC9714_00351][protein=DNA-directedRNApolymerasesubunitbeta][protein_id=CEJ72147.1][location=34451..38152][gbkey=CDS]	50	50	50		1	50	50	50	41	45	40	46	47	49	42	49	46	49	46	44	47	46	47	48	41	45	40	46	47	49	42	49	46	49	46	44	47	46	47	48	41	45	40	46	47	49	42	49
lcl|LN679998.1_prot_CEJ74989.1_2878[gene=plfB][locus_tag=ATCC9714_28771][protein=Formateacetyltransferase(Pyruvateformate-lyase)][protein_id=CEJ74989.1][location=2936343..2938574][gbkey=CDS]	lcl|LN679998.1_prot_CEJ74989.1_2878[gene=plfB][locus_tag=ATCC9714_28771][protein=Formateacetyltransferase(Pyruvateformate-lyase)][protein_id=CEJ74989.1][location=2936343..2938574][gbkey=CDS]	50	50	45		1	50	50	45	36	40	35	42	45	45	40	45	40	47	46	38	46	42	45	48	36	40	35	42	45	45	40	45	40	47	46	38	46	42	45	48	31	35	30	37	40	40	35	40
lcl|LN679998.1_prot_CEJ74833.1_2722[gene=ileS][locus_tag=ATCC9714_27211][protein=Isoleucyl-tRNAsynthetase][protein_id=CEJ74833.1][location=complement(2778268..2781375)][gbkey=CDS]	lcl|LN679998.1_prot_CEJ74833.1_2722[gene=ileS][locus_tag=ATCC9714_27211][protein=Isoleucyl-tRNAsynthetase][protein_id=CEJ74833.1][location=complement(2778268..2781375)][gbkey=CDS]	45	45	45		1	45	45	45	33	36	30	38	39	41	37	37	39	41	39	35	41	36	38	40	33	36	30	38	39	41	37	37	39	41	39	35	41	36	38	40	33	36	30	38	39	41	37	37
lcl|LN679998.1_prot_CEJ74878.1_2767[gene=pfo][locus_tag=ATCC9714_27661][protein=Pyruvate-ferredoxinoxidoreductase][protein_id=CEJ74878.1][location=complement(2825457..2828993)][gbkey=CDS]	lcl|LN679998.1_prot_CEJ74878.1_2767[gene=pfo][locus_tag=ATCC9714_27661][protein=Pyruvate-ferredoxinoxidoreductase][protein_id=CEJ74878.1][location=complement(2825457..2828993)][gbkey=CDS]	44	44	37		1	44	44	37	35	41	32	42	44	43	42	42	41	43	42	39	44	41	41	41	35	41	32	42	44	43	42	42	41	43	42	39	44	41	41	41	28	34	26	35	37	36	35	35
lcl|LN679998.1_prot_CEJ73532.1_1421[locus_tag=ATCC9714_14201][protein=F5/8typeCdomainprotein][protein_id=CEJ73532.1][location=1455219..1460291][gbkey=CDS]	lcl|LN679998.1_prot_CEJ73532.1_1421[locus_tag=ATCC9714_14201][protein=F5/8typeCdomainprotein][protein_id=CEJ73532.1][location=1455219..1460291][gbkey=CDS]	43	43	43		1	43	43	43	27	37	32	38	39	40	37	40	38	40	39	37	40	41	41	42	27	37	32	38	39	40	37	40	38	40	39	37	40	41	41	42	27	37	32	38	39	40	37	40
lcl|LN679998.1_prot_CEJ72609.1_498[gene=dnaK][locus_tag=ATCC9714_04971][protein=ChaperoneproteindnaK(Heatshockprotein70)(Heatshock70kDaprotein)(HSP70)][protein_id=CEJ72609.1][location=518884..520719][gbkey=CDS];sp|P0CS90|HSP77_YEASTHeatshockproteinSSC1,mitochondrialOS=Saccharomycescerevisiae(strainATCC204508/S288c)OX=559292GN=SSC1PE=1SV=1	lcl|LN679998.1_prot_CEJ72609.1_498[gene=dnaK][locus_tag=ATCC9714_04971][protein=ChaperoneproteindnaK(Heatshockprotein70)(Heatshock70kDaprotein)(HSP70)][protein_id=CEJ72609.1][location=518884..520719][gbkey=CDS]	42;2	42;2	41;1		2	42	42	41	32	34	29	36	37	41	36	36	37	39	39	33	38	33	35	40	32	34	29	36	37	41	36	36	37	39	39	33	38	33	35	40	31	33	28	35	36	40	35	35
lcl|LN679998.1_prot_CEJ72151.1_40[gene=fusA][locus_tag=ATCC9714_00391][protein=ElongationfactorG(EF-G)][protein_id=CEJ72151.1][location=43061..45127][gbkey=CDS]	lcl|LN679998.1_prot_CEJ72151.1_40[gene=fusA][locus_tag=ATCC9714_00391][protein=ElongationfactorG(EF-G)][protein_id=CEJ72151.1][location=43061..45127][gbkey=CDS]	39	39	39		1	39	39	39	30	31	30	34	33	36	27	33	33	37	34	30	36	35	34	37	30	31	30	34	33	36	27	33	33	37	34	30	36	35	34	37	30	31	30	34	33	36	27	33
lcl|LN679998.1_prot_CEJ75087.1_2976[gene=adhE][locus_tag=ATCC9714_29751][protein=Aldehyde-alcoholdehydrogenase][protein_id=CEJ75087.1][location=complement(3048109..3050727)][gbkey=CDS]	lcl|LN679998.1_prot_CEJ75087.1_2976[gene=adhE][locus_tag=ATCC9714_29751][protein=Aldehyde-alcoholdehydrogenase][protein_id=CEJ75087.1][location=complement(3048109..3050727)][gbkey=CDS]	36	36	36		1	36	36	36	25	32	28	32	32	33	30	34	32	34	32	29	34	32	32	32	25	32	28	32	32	33	30	34	32	34	32	29	34	32	32	32	25	32	28	32	32	33	30	34
lcl|LN679998.1_prot_CEJ72532.1_421[locus_tag=ATCC9714_04201][protein=putativeaminopeptidaseI,M18family][protein_id=CEJ72532.1][location=435244..436638][gbkey=CDS]	lcl|LN679998.1_prot_CEJ72532.1_421[locus_tag=ATCC9714_04201][protein=putativeaminopeptidaseI,M18family][protein_id=CEJ72532.1][location=435244..436638][gbkey=CDS]	35	35	35		1	35	35	35	24	28	24	28	32	33	26	31	28	34	30	25	33	28	30	31	24	28	24	28	32	33	26	31	28	34	30	25	33	28	30	31	24	28	24	28	32	33	26	31
lcl|LN679998.1_prot_CEJ72938.1_827[locus_tag=ATCC9714_08261][protein=bacterialextracellularsolute-bindings,5Middlefamilyprotein][protein_id=CEJ72938.1][location=complement(850375..852039)][gbkey=CDS]	lcl|LN679998.1_prot_CEJ72938.1_827[locus_tag=ATCC9714_08261][protein=bacterialextracellularsolute-bindings,5Middlefamilyprotein][protein_id=CEJ72938.1][location=complement(850375..852039)][gbkey=CDS]	34	34	31		1	34	34	31	27	27	25	26	29	30	29	27	26	31	31	29	28	29	29	32	27	27	25	26	29	30	29	27	26	31	31	29	28	29	29	32	25	24	23	24	27	28	26	25
lcl|LN679998.1_prot_CEJ73430.1_1319[locus_tag=ATCC9714_13181][protein=putativepeptidase,M24family][protein_id=CEJ73430.1][location=1356675..1358465][gbkey=CDS]	lcl|LN679998.1_prot_CEJ73430.1_1319[locus_tag=ATCC9714_13181][protein=putativepeptidase,M24family][protein_id=CEJ73430.1][location=1356675..1358465][gbkey=CDS]	34	34	31		1	34	34	31	27	29	28	28	29	28	28	29	30	32	27	26	32	27	30	27	27	29	28	28	29	28	28	29	30	32	27	26	32	27	30	27	24	26	25	25	26	25	25	26
lcl|LN679998.1_prot_CEJ75014.1_2903[gene=fhs][locus_tag=ATCC9714_29021][protein=Formate--tetrahydrofolateligase(Formyltetrahydrofolatesynthetase)(FHS)(FTHFS)][protein_id=CEJ75014.1][location=complement(2964136..2965815)][gbkey=CDS]	lcl|LN679998.1_prot_CEJ75014.1_2903[gene=fhs][locus_tag=ATCC9714_29021][protein=Formate--tetrahydrofolateligase(Formyltetrahydrofolatesynthetase)(FHS)(FTHFS)][protein_id=CEJ75014.1][location=complement(2964136..2965815)][gbkey=CDS]	34	34	34		1	34	34	34	23	24	20	27	31	33	24	31	28	32	33	24	28	25	30	34	23	24	20	27	31	33	24	31	28	32	33	24	28	25	30	34	23	24	20	27	31	33	24	31
lcl|LN679998.1_prot_CEJ75157.1_3046[gene=groL][locus_tag=ATCC9714_30451][protein=60kDachaperonin(ProteinCpn60)(GroELprotein)][protein_id=CEJ75157.1][location=complement(3122644..3124266)][gbkey=CDS]	lcl|LN679998.1_prot_CEJ75157.1_3046[gene=groL][locus_tag=ATCC9714_30451][protein=60kDachaperonin(ProteinCpn60)(GroELprotein)][protein_id=CEJ75157.1][location=complement(3122644..3124266)][gbkey=CDS]	34	34	34		1	34	34	34	34	32	30	33	33	32	29	34	33	34	33	32	32	32	34	32	34	32	30	33	33	32	29	34	33	34	33	32	32	32	34	32	34	32	30	33	33	32	29	34
lcl|LN679998.1_prot_CEJ73438.1_1327[locus_tag=ATCC9714_13261][protein=putativeoxidoreductase][protein_id=CEJ73438.1][location=1367421..1369949][gbkey=CDS]	lcl|LN679998.1_prot_CEJ73438.1_1327[locus_tag=ATCC9714_13261][protein=putativeoxidoreductase][protein_id=CEJ73438.1][location=1367421..1369949][gbkey=CDS]	32	32	32		1	32	32	32	24	28	25	26	30	29	26	29	30	29	29	24	30	31	29	30	24	28	25	26	30	29	26	29	30	29	29	24	30	31	29	30	24	28	25	26	30	29	26	29
lcl|LN679998.1_prot_CEJ72783.1_672[gene=entD][locus_tag=ATCC9714_06711][protein=mannosyl-glycoendo-beta-N-acetylglucosamidasedomainprotein,possibleenterotoxin][protein_id=CEJ72783.1][location=691354..694041][gbkey=CDS];lcl|LN679998.1_prot_CEJ75405.1_3294[locus_tag=ATCC9714_32921][protein=hypotheticalprotein][partial=3'][protein_id=CEJ75405.1][location=3383478..>3383801][gbkey=CDS]	lcl|LN679998.1_prot_CEJ72783.1_672[gene=entD][locus_tag=ATCC9714_06711][protein=mannosyl-glycoendo-beta-N-acetylglucosamidasedomainprotein,possibleenterotoxin][protein_id=CEJ72783.1][location=691354..694041][gbkey=CDS]	31;6	31;6	31;6		2	31	31	31	25	29	24	29	30	30	28	27	30	30	28	29	31	28	29	31	25	29	24	29	30	30	28	27	30	30	28	29	31	28	29	31	25	29	24	29	30	30	28	27
lcl|LN679998.1_prot_CEJ72478.1_367[locus_tag=ATCC9714_03661][protein=hypotheticalprotein][protein_id=CEJ72478.1][location=375769..377172][gbkey=CDS]	lcl|LN679998.1_prot_CEJ72478.1_367[locus_tag=ATCC9714_03661][protein=hypotheticalprotein][protein_id=CEJ72478.1][location=375769..377172][gbkey=CDS]	31	31	8		1	31	31	8	22	23	22	24	25	25	24	24	24	27	26	23	25	22	22	27	22	23	22	24	25	25	24	24	24	27	26	23	25	22	22	27	5	6	5	6	7	8	6	6
lcl|LN679998.1_prot_CEJ72579.1_468[gene=leuS][locus_tag=ATCC9714_04671][protein=Leucyl-tRNAsynthetase][protein_id=CEJ72579.1][location=485365..487785][gbkey=CDS]	lcl|LN679998.1_prot_CEJ72579.1_468[gene=leuS][locus_tag=ATCC9714_04671][protein=Leucyl-tRNAsynthetase][protein_id=CEJ72579.1][location=485365..487785][gbkey=CDS]	31	31	31		1	31	31	31	20	27	22	28	26	29	21	27	26	28	29	25	29	27	28	30	20	27	22	28	26	29	21	27	26	28	29	25	29	27	28	30	20	27	22	28	26	29	21	27
lcl|LN679998.1_prot_CEJ75004.1_2893[locus_tag=ATCC9714_28921][protein=Bifunctionalcarbonmonoxidedehydrogenase/acetyl-CoAsynthase,subunitalpha/beta][protein_id=CEJ75004.1][location=complement(2953197..2955332)][gbkey=CDS]	lcl|LN679998.1_prot_CEJ75004.1_2893[locus_tag=ATCC9714_28921][protein=Bifunctionalcarbonmonoxidedehydrogenase/acetyl-CoAsynthase,subunitalpha/beta][protein_id=CEJ75004.1][location=complement(2953197..2955332)][gbkey=CDS]	30	30	30		1	30	30	30	23	24	21	24	23	24	22	26	23	28	28	24	28	26	27	28	23	24	21	24	23	24	22	26	23	28	28	24	28	26	27	28	23	24	21	24	23	24	22	26
lcl|LN679998.1_prot_CEJ75389.1_3278[gene=serS1][locus_tag=ATCC9714_32771][protein=Seryl-tRNAsynthetase1][protein_id=CEJ75389.1][location=complement(3362025..3363308)][gbkey=CDS]	lcl|LN679998.1_prot_CEJ75389.1_3278[gene=serS1][locus_tag=ATCC9714_32771][protein=Seryl-tRNAsynthetase1][protein_id=CEJ75389.1][location=complement(3362025..3363308)][gbkey=CDS]	30	30	30		1	30	30	30	23	25	20	28	29	29	24	29	29	29	29	25	29	27	28	29	23	25	20	28	29	29	24	29	29	29	29	25	29	27	28	29	23	25	20	28	29	29	24	29
lcl|LN679998.1_prot_CEJ72476.1_365[locus_tag=ATCC9714_03641][protein=glutamatedecarboxylase][protein_id=CEJ72476.1][location=372984..374387][gbkey=CDS]	lcl|LN679998.1_prot_CEJ72476.1_365[locus_tag=ATCC9714_03641][protein=glutamatedecarboxylase][protein_id=CEJ72476.1][location=372984..374387][gbkey=CDS]	29	6	5		1	29	6	5	22	22	22	24	23	23	23	24	24	26	26	22	23	21	21	26	5	5	5	6	5	6	5	6	6	6	6	5	5	5	5	6	4	4	4	5	4	5	4	5
lcl|LN679998.1_prot_CEJ75205.1_3094[gene=glmS][locus_tag=ATCC9714_30931][protein=Glucosamine--fructose-6-phosphateaminotransferase[isomerizing]][protein_id=CEJ75205.1][location=complement(3178521..3180347)][gbkey=CDS]	lcl|LN679998.1_prot_CEJ75205.1_3094[gene=glmS][locus_tag=ATCC9714_30931][protein=Glucosamine--fructose-6-phosphateaminotransferase[isomerizing]][protein_id=CEJ75205.1][location=complement(3178521..3180347)][gbkey=CDS]	29	29	29		1	29	29	29	19	21	18	25	23	25	19	24	22	29	26	19	26	22	23	27	19	21	18	25	23	25	19	24	22	29	26	19	26	22	23	27	19	21	18	25	23	25	19	24
lcl|LN679998.1_prot_CEJ72130.1_19[gene=proS][locus_tag=ATCC9714_00181][protein=Prolyl-tRNAsynthetase][protein_id=CEJ72130.1][location=20827..22542][gbkey=CDS]	lcl|LN679998.1_prot_CEJ72130.1_19[gene=proS][locus_tag=ATCC9714_00181][protein=Prolyl-tRNAsynthetase][protein_id=CEJ72130.1][location=20827..22542][gbkey=CDS]	28	28	28		1	28	28	28	22	26	24	27	28	27	23	28	27	28	27	24	27	27	27	28	22	26	24	27	28	27	23	28	27	28	27	24	27	27	27	28	22	26	24	27	28	27	23	28
lcl|LN679998.1_prot_CEJ72291.1_180[locus_tag=ATCC9714_01791][protein=bacterialextracellularsolute-bindings,5Middlefamilyprotein][protein_id=CEJ72291.1][location=168719..170401][gbkey=CDS]	lcl|LN679998.1_prot_CEJ72291.1_180[locus_tag=ATCC9714_01791][protein=bacterialextracellularsolute-bindings,5Middlefamilyprotein][protein_id=CEJ72291.1][location=168719..170401][gbkey=CDS]	28	25	21		1	28	25	21	21	23	22	25	24	26	24	23	24	24	26	23	26	25	25	27	19	20	20	23	22	24	21	21	22	22	24	21	24	22	23	24	16	17	17	20	18	21	18	18
lcl|LN679998.1_prot_CEJ75016.1_2905[gene=cooS][locus_tag=ATCC9714_29041][protein=Bifunctionalcarbonmonoxidedehydrogenase/acetyl-CoAsynthase(CODH)][protein_id=CEJ75016.1][location=complement(2966836..2968764)][gbkey=CDS]	lcl|LN679998.1_prot_CEJ75016.1_2905[gene=cooS][locus_tag=ATCC9714_29041][protein=Bifunctionalcarbonmonoxidedehydrogenase/acetyl-CoAsynthase(CODH)][protein_id=CEJ75016.1][location=complement(2966836..2968764)][gbkey=CDS]	28	28	28		1	28	28	28	21	22	22	23	24	24	21	26	23	25	25	24	24	26	26	26	21	22	22	23	24	24	21	26	23	25	25	24	24	26	26	26	21	22	22	23	24	24	21	26
lcl|LN679998.1_prot_CEJ75038.1_2927[gene=thrS][locus_tag=ATCC9714_29261][protein=Threonyl-tRNAsynthetase][protein_id=CEJ75038.1][location=complement(2996596..2998515)][gbkey=CDS]	lcl|LN679998.1_prot_CEJ75038.1_2927[gene=thrS][locus_tag=ATCC9714_29261][protein=Threonyl-tRNAsynthetase][protein_id=CEJ75038.1][location=complement(2996596..2998515)][gbkey=CDS]	28	28	28		1	28	28	28	20	21	20	25	22	25	20	25	22	26	25	20	24	23	24	27	20	21	20	25	22	25	20	25	22	26	25	20	24	23	24	27	20	21	20	25	22	25	20	25
lcl|LN679998.1_prot_CEJ72213.1_102[locus_tag=ATCC9714_01011][protein=putativepeptidaseT,M20Bfamily][protein_id=CEJ72213.1][location=88848..89963][gbkey=CDS]	lcl|LN679998.1_prot_CEJ72213.1_102[locus_tag=ATCC9714_01011][protein=putativepeptidaseT,M20Bfamily][protein_id=CEJ72213.1][location=88848..89963][gbkey=CDS]	27	27	27		1	27	27	27	17	23	16	24	25	25	20	24	24	26	25	20	24	24	26	26	17	23	16	24	25	25	20	24	24	26	25	20	24	24	26	26	17	23	16	24	25	25	20	24
lcl|LN679998.1_prot_CEJ72827.1_716[locus_tag=ATCC9714_07151][protein=Tryptophanase(L-tryptophanindole-lyase)(TNase)][protein_id=CEJ72827.1][location=746263..747645][gbkey=CDS]	lcl|LN679998.1_prot_CEJ72827.1_716[locus_tag=ATCC9714_07151][protein=Tryptophanase(L-tryptophanindole-lyase)(TNase)][protein_id=CEJ72827.1][location=746263..747645][gbkey=CDS]	27	27	27		1	27	27	27	22	22	22	23	24	23	21	24	24	26	24	21	24	25	24	26	22	22	22	23	24	23	21	24	24	26	24	21	24	25	24	26	22	22	22	23	24	23	21	24
lcl|LN679998.1_prot_CEJ74533.1_2422[gene=glnA][locus_tag=ATCC9714_24211][protein=Glutaminesynthetase][protein_id=CEJ74533.1][location=complement(2492976..2494874)][gbkey=CDS]	lcl|LN679998.1_prot_CEJ74533.1_2422[gene=glnA][locus_tag=ATCC9714_24211][protein=Glutaminesynthetase][protein_id=CEJ74533.1][location=complement(2492976..2494874)][gbkey=CDS]	27	27	27		1	27	27	27	18	22	20	26	24	25	21	27	23	26	27	21	23	24	24	25	18	22	20	26	24	25	21	27	23	26	27	21	23	24	24	25	18	22	20	26	24	25	21	27
lcl|LN679999.1_prot_CEJ75463.1_5[gene=tcsL][locus_tag=ATCC9714PCS11_00041][protein=LethalToxin][protein_id=CEJ75463.1][location=4427..11521][gbkey=CDS]	lcl|LN679999.1_prot_CEJ75463.1_5[gene=tcsL][locus_tag=ATCC9714PCS11_00041][protein=LethalToxin][protein_id=CEJ75463.1][location=4427..11521][gbkey=CDS]	27	27	27		1	27	27	27	19	24	23	26	20	21	19	23	23	23	24	25	25	23	24	25	19	24	23	26	20	21	19	23	23	23	24	25	25	23	24	25	19	24	23	26	20	21	19	23
lcl|LN679998.1_prot_CEJ72131.1_20[gene=gltX][locus_tag=ATCC9714_00191][protein=Glutamyl-tRNAsynthetase][protein_id=CEJ72131.1][location=22739..24220][gbkey=CDS]	lcl|LN679998.1_prot_CEJ72131.1_20[gene=gltX][locus_tag=ATCC9714_00191][protein=Glutamyl-tRNAsynthetase][protein_id=CEJ72131.1][location=22739..24220][gbkey=CDS]	26	26	26		1	26	26	26	20	24	21	24	24	25	24	25	24	25	25	24	24	24	25	25	20	24	21	24	24	25	24	25	24	25	25	24	24	24	25	25	20	24	21	24	24	25	24	25
lcl|LN679998.1_prot_CEJ72365.1_254[gene=prdA][locus_tag=ATCC9714_02531][protein=D-prolinereductaseproproteinprdA][protein_id=CEJ72365.1][location=252866..254746][gbkey=CDS]	lcl|LN679998.1_prot_CEJ72365.1_254[gene=prdA][locus_tag=ATCC9714_02531][protein=D-prolinereductaseproproteinprdA][protein_id=CEJ72365.1][location=252866..254746][gbkey=CDS]	26	26	26		1	26	26	26	18	21	18	22	20	21	20	22	21	26	22	21	24	20	22	24	18	21	18	22	20	21	20	22	21	26	22	21	24	20	22	24	18	21	18	22	20	21	20	22
lcl|LN679998.1_prot_CEJ73511.1_1400[locus_tag=ATCC9714_13991][protein=bacterialextracellularsolute-bindings,5Middlefamilyprotein][protein_id=CEJ73511.1][location=complement(1437897..1439564)][gbkey=CDS]	lcl|LN679998.1_prot_CEJ73511.1_1400[locus_tag=ATCC9714_13991][protein=bacterialextracellularsolute-bindings,5Middlefamilyprotein][protein_id=CEJ73511.1][location=complement(1437897..1439564)][gbkey=CDS]	26	26	26		1	26	26	26	17	18	18	20	20	24	17	22	23	22	23	20	23	18	21	21	17	18	18	20	20	24	17	22	23	22	23	20	23	18	21	21	17	18	18	20	20	24	17	22
lcl|LN679998.1_prot_CEJ74683.1_2572[gene=grdE][locus_tag=ATCC9714_25711][protein=GlycinereductasecomplexcomponentBsubunitsalphaandbeta(SelenoproteinPBalpha/beta)[Contains:BetainereductasecomponentBsubunitbeta;BetainereductasecomponentBsubunitalpha]][protein_id=CEJ74683.1][location=complement(2635608..2636894)][gbkey=CDS]	lcl|LN679998.1_prot_CEJ74683.1_2572[gene=grdE][locus_tag=ATCC9714_25711][protein=GlycinereductasecomplexcomponentBsubunitsalphaandbeta(SelenoproteinPBalpha/beta)[Contains:BetainereductasecomponentBsubunitbeta;BetainereductasecomponentBsubunitalpha]][protein_id=CEJ74683.1][location=complement(2635608..2636894)][gbkey=CDS]	26	26	26		1	26	26	26	17	20	17	23	21	23	20	23	21	24	24	21	23	21	22	23	17	20	17	23	21	23	20	23	21	24	24	21	23	21	22	23	17	20	17	23	21	23	20	23
lcl|LN679998.1_prot_CEJ74753.1_2642[gene=drm][locus_tag=ATCC9714_26411][protein=Phosphopentomutase(Phosphodeoxyribomutase)][protein_id=CEJ74753.1][location=complement(2705868..2707037)][gbkey=CDS]	lcl|LN679998.1_prot_CEJ74753.1_2642[gene=drm][locus_tag=ATCC9714_26411][protein=Phosphopentomutase(Phosphodeoxyribomutase)][protein_id=CEJ74753.1][location=complement(2705868..2707037)][gbkey=CDS]	26	26	26		1	26	26	26	16	21	14	23	20	21	19	20	21	23	20	16	23	22	22	24	16	21	14	23	20	21	19	20	21	23	20	16	23	22	22	24	16	21	14	23	20	21	19	20
lcl|LN679998.1_prot_CEJ75073.1_2962[gene=hadA][locus_tag=ATCC9714_29611][protein=Isocaprenoyl-CoA:2-hydroxyisocaproateCoA-transferase][protein_id=CEJ75073.1][location=complement(3036232..3037464)][gbkey=CDS]	lcl|LN679998.1_prot_CEJ75073.1_2962[gene=hadA][locus_tag=ATCC9714_29611][protein=Isocaprenoyl-CoA:2-hydroxyisocaproateCoA-transferase][protein_id=CEJ75073.1][location=complement(3036232..3037464)][gbkey=CDS]	26	26	26		1	26	26	26	19	19	19	18	18	21	18	19	20	23	22	18	20	18	18	23	19	19	19	18	18	21	18	19	20	23	22	18	20	18	18	23	19	19	19	18	18	21	18	19
lcl|LN679998.1_prot_CEJ75171.1_3060[gene=gluD][locus_tag=ATCC9714_30591][protein=NAD-specificglutamatedehydrogenase][protein_id=CEJ75171.1][location=complement(3136936..3138222)][gbkey=CDS]	lcl|LN679998.1_prot_CEJ75171.1_3060[gene=gluD][locus_tag=ATCC9714_30591][protein=NAD-specificglutamatedehydrogenase][protein_id=CEJ75171.1][location=complement(3136936..3138222)][gbkey=CDS]	26	26	26		1	26	26	26	22	23	21	23	22	22	24	22	23	22	23	24	24	23	23	24	22	23	21	23	22	22	24	22	23	22	23	24	24	23	23	24	22	23	21	23	22	22	24	22
lcl|LN679998.1_prot_CEJ72386.1_275[gene=gapA][locus_tag=ATCC9714_02741][protein=Glyceraldehyde-3-phosphatedehydrogenase(GAPDH)][protein_id=CEJ72386.1][location=270618..271625][gbkey=CDS];sp|P00359|G3P3_YEASTGlyceraldehyde-3-phosphatedehydrogenase3OS=Saccharomycescerevisiae(strainATCC204508/S288c)OX=559292GN=TDH3PE=1SV=3;sp|P00358|G3P2_YEASTGlyceraldehyde-3-phosphatedehydrogenase2OS=Saccharomycesc…	lcl|LN679998.1_prot_CEJ72386.1_275[gene=gapA][locus_tag=ATCC9714_02741][protein=Glyceraldehyde-3-phosphatedehydrogenase(GAPDH)][protein_id=CEJ72386.1][location=270618..271625][gbkey=CDS]	25;1;1;1	25;1;1;1	25;1;1;1		4	25	25	25	22	22	21	23	24	25	22	22	23	24	23	22	24	23	22	25	22	22	21	23	24	25	22	22	23	24	23	22	24	23	22	25	22	22	21	23	24	25	22	22
lcl|LN679998.1_prot_CEJ74111.1_2000[gene=clpB][locus_tag=ATCC9714_19991][protein=heatshockprotein][protein_id=CEJ74111.1][location=complement(2061001..2063613)][gbkey=CDS];lcl|LN679998.1_prot_CEJ72124.1_13[gene=clpC][locus_tag=ATCC9714_00121][protein=classIIIstressresponse-relatedATPase,AAA+superfamily][protein_id=CEJ72124.1][location=13196..15496][gbkey=CDS]	lcl|LN679998.1_prot_CEJ74111.1_2000[gene=clpB][locus_tag=ATCC9714_19991][protein=heatshockprotein][protein_id=CEJ74111.1][location=complement(2061001..2063613)][gbkey=CDS]	25;1	25;1	19;0		2	25	25	19	20	21	17	22	21	23	18	23	22	22	21	18	24	20	20	23	20	21	17	22	21	23	18	23	22	22	21	18	24	20	20	23	15	16	12	17	15	17	13	17
lcl|LN679998.1_prot_CEJ72387.1_276[gene=pgk][locus_tag=ATCC9714_02751][protein=Phosphoglyceratekinase][protein_id=CEJ72387.1][location=271814..273013][gbkey=CDS]	lcl|LN679998.1_prot_CEJ72387.1_276[gene=pgk][locus_tag=ATCC9714_02751][protein=Phosphoglyceratekinase][protein_id=CEJ72387.1][location=271814..273013][gbkey=CDS]	25	25	25		1	25	25	25	18	19	15	20	22	21	21	20	22	24	23	20	22	18	21	22	18	19	15	20	22	21	21	20	22	24	23	20	22	18	21	22	18	19	15	20	22	21	21	20
lcl|LN679998.1_prot_CEJ72309.1_198[gene=pyk][locus_tag=ATCC9714_01971][protein=Pyruvatekinase(PK)][protein_id=CEJ72309.1][location=192983..194743][gbkey=CDS]	lcl|LN679998.1_prot_CEJ72309.1_198[gene=pyk][locus_tag=ATCC9714_01971][protein=Pyruvatekinase(PK)][protein_id=CEJ72309.1][location=192983..194743][gbkey=CDS]	24	24	24		1	24	24	24	19	21	18	19	21	20	20	19	20	22	22	20	20	18	21	21	19	21	18	19	21	20	20	19	20	22	22	20	20	18	21	21	19	21	18	19	21	20	20	19
lcl|LN679998.1_prot_CEJ72801.1_690[gene=pnp][locus_tag=ATCC9714_06891][protein=Polyribonucleotidenucleotidyltransferase][protein_id=CEJ72801.1][location=712774..714924][gbkey=CDS]	lcl|LN679998.1_prot_CEJ72801.1_690[gene=pnp][locus_tag=ATCC9714_06891][protein=Polyribonucleotidenucleotidyltransferase][protein_id=CEJ72801.1][location=712774..714924][gbkey=CDS]	24	24	24		1	24	24	24	16	20	14	21	21	21	19	21	21	23	23	19	21	19	21	22	16	20	14	21	21	21	19	21	21	23	23	19	21	19	21	22	16	20	14	21	21	21	19	21
lcl|LN679998.1_prot_CEJ73024.1_913[gene=htpG][locus_tag=ATCC9714_09121][protein=Heatshockprotein90(HeatshockproteinHtpG)(HightemperatureproteinG)][protein_id=CEJ73024.1][location=941180..943039][gbkey=CDS]	lcl|LN679998.1_prot_CEJ73024.1_913[gene=htpG][locus_tag=ATCC9714_09121][protein=Heatshockprotein90(HeatshockproteinHtpG)(HightemperatureproteinG)][protein_id=CEJ73024.1][location=941180..943039][gbkey=CDS]	24	24	24		1	24	24	24	18	21	17	20	20	23	20	20	21	20	19	19	23	21	21	20	18	21	17	20	20	23	20	20	21	20	19	19	23	21	21	20	18	21	17	20	20	23	20	20
lcl|LN679998.1_prot_CEJ73493.1_1382[gene=aur][locus_tag=ATCC9714_13811][protein=aureolysin][protein_id=CEJ73493.1][location=1419672..1421210][gbkey=CDS]	lcl|LN679998.1_prot_CEJ73493.1_1382[gene=aur][locus_tag=ATCC9714_13811][protein=aureolysin][protein_id=CEJ73493.1][location=1419672..1421210][gbkey=CDS]	24	24	24		1	24	24	24	20	19	18	19	17	19	18	18	17	20	19	18	23	18	19	21	20	19	18	19	17	19	18	18	17	20	19	18	23	18	19	21	20	19	18	19	17	19	18	18
lcl|LN679998.1_prot_CEJ74085.1_1974[locus_tag=ATCC9714_19731][protein=putativeregulatoryprotease,U62family][protein_id=CEJ74085.1][location=complement(2034652..2036043)][gbkey=CDS]	lcl|LN679998.1_prot_CEJ74085.1_1974[locus_tag=ATCC9714_19731][protein=putativeregulatoryprotease,U62family][protein_id=CEJ74085.1][location=complement(2034652..2036043)][gbkey=CDS]	24	24	24		1	24	24	24	17	21	19	23	21	23	19	22	22	22	22	19	24	20	22	24	17	21	19	23	21	23	19	22	22	22	22	19	24	20	22	24	17	21	19	23	21	23	19	22
lcl|LN679998.1_prot_CEJ72519.1_408[gene=hutU][locus_tag=ATCC9714_04071][protein=urocanatehydratase][protein_id=CEJ72519.1][location=421228..423273][gbkey=CDS]	lcl|LN679998.1_prot_CEJ72519.1_408[gene=hutU][locus_tag=ATCC9714_04071][protein=urocanatehydratase][protein_id=CEJ72519.1][location=421228..423273][gbkey=CDS]	23	23	23		1	23	23	23	18	20	19	22	21	23	19	21	22	21	23	20	22	20	22	22	18	20	19	22	21	23	19	21	22	21	23	20	22	20	22	22	18	20	19	22	21	23	19	21
lcl|LN679998.1_prot_CEJ74470.1_2359[locus_tag=ATCC9714_23581][protein=periplasmic[Fe]hydrogenase1][protein_id=CEJ74470.1][location=complement(2435403..2437340)][gbkey=CDS]	lcl|LN679998.1_prot_CEJ74470.1_2359[locus_tag=ATCC9714_23581][protein=periplasmic[Fe]hydrogenase1][protein_id=CEJ74470.1][location=complement(2435403..2437340)][gbkey=CDS]	23	23	23		1	23	23	23	13	17	15	18	20	20	19	19	18	21	21	19	18	18	19	20	13	17	15	18	20	20	19	19	18	21	21	19	18	18	19	20	13	17	15	18	20	20	19	19
lcl|LN679998.1_prot_CEJ74793.1_2682[gene=ackA][locus_tag=ATCC9714_26811][protein=Acetatekinase(Acetokinase)][protein_id=CEJ74793.1][location=complement(2739388..2740584)][gbkey=CDS]	lcl|LN679998.1_prot_CEJ74793.1_2682[gene=ackA][locus_tag=ATCC9714_26811][protein=Acetatekinase(Acetokinase)][protein_id=CEJ74793.1][location=complement(2739388..2740584)][gbkey=CDS]	23	23	23		1	23	23	23	19	22	19	21	22	21	21	22	22	20	21	21	23	21	22	22	19	22	19	21	22	21	21	22	22	20	21	21	23	21	22	22	19	22	19	21	22	21	21	22
lcl|LN679998.1_prot_CEJ75022.1_2911[gene=argS][locus_tag=ATCC9714_29101][protein=Arginyl-tRNAsynthetase(Arginine--tRNAligase)(ArgRS)][protein_id=CEJ75022.1][location=complement(2974531..2976231)][gbkey=CDS]	lcl|LN679998.1_prot_CEJ75022.1_2911[gene=argS][locus_tag=ATCC9714_29101][protein=Arginyl-tRNAsynthetase(Arginine--tRNAligase)(ArgRS)][protein_id=CEJ75022.1][location=complement(2974531..2976231)][gbkey=CDS]	23	23	23		1	23	23	23	15	18	12	19	16	17	19	19	19	22	17	15	20	19	20	21	15	18	12	19	16	17	19	19	19	22	17	15	20	19	20	21	15	18	12	19	16	17	19	19
lcl|LN679998.1_prot_CEJ75049.1_2938[locus_tag=ATCC9714_29371][protein=putativeATP-dependentprotease][protein_id=CEJ75049.1][location=complement(3009180..3011396)][gbkey=CDS]	lcl|LN679998.1_prot_CEJ75049.1_2938[locus_tag=ATCC9714_29371][protein=putativeATP-dependentprotease][protein_id=CEJ75049.1][location=complement(3009180..3011396)][gbkey=CDS]	23	23	23		1	23	23	23	19	20	19	23	20	21	21	21	21	21	22	20	21	22	21	20	19	20	19	23	20	21	21	21	21	21	22	20	21	22	21	20	19	20	19	23	20	21	21	21
lcl|LN679998.1_prot_CEJ75245.1_3134[gene=plC][locus_tag=ATCC9714_31331][protein=PhospholipaseCprecursor(PLC)(Phosphatidylcholinecholinephosphohydrolase)(Gamma-toxin)][protein_id=CEJ75245.1][location=complement(3216353..3217552)][gbkey=CDS]	lcl|LN679998.1_prot_CEJ75245.1_3134[gene=plC][locus_tag=ATCC9714_31331][protein=PhospholipaseCprecursor(PLC)(Phosphatidylcholinecholinephosphohydrolase)(Gamma-toxin)][protein_id=CEJ75245.1][location=complement(3216353..3217552)][gbkey=CDS]	23	23	23		1	23	23	23	17	20	16	22	22	22	18	21	21	22	21	20	23	21	20	22	17	20	16	22	22	22	18	21	21	22	21	20	23	21	20	22	17	20	16	22	22	22	18	21
lcl|LN679998.1_prot_CEJ72183.1_72[gene=rpoA][locus_tag=ATCC9714_00711][protein=DNA-directedRNApolymerasesubunitalpha][protein_id=CEJ72183.1][location=61310..62257][gbkey=CDS]	lcl|LN679998.1_prot_CEJ72183.1_72[gene=rpoA][locus_tag=ATCC9714_00711][protein=DNA-directedRNApolymerasesubunitalpha][protein_id=CEJ72183.1][location=61310..62257][gbkey=CDS]	22	22	22		1	22	22	22	17	19	17	20	21	22	20	20	22	22	21	19	20	20	20	20	17	19	17	20	21	22	20	20	22	22	21	19	20	20	20	20	17	19	17	20	21	22	20	20
lcl|LN679998.1_prot_CEJ72518.1_407[locus_tag=ATCC9714_04061][protein=acetaldehydedehydrogenase/alcoholdehydrogenase-likeprotein][protein_id=CEJ72518.1][location=419638..421203][gbkey=CDS]	lcl|LN679998.1_prot_CEJ72518.1_407[locus_tag=ATCC9714_04061][protein=acetaldehydedehydrogenase/alcoholdehydrogenase-likeprotein][protein_id=CEJ72518.1][location=419638..421203][gbkey=CDS]	22	22	22		1	22	22	22	14	17	15	19	16	20	18	20	18	22	22	15	20	17	21	21	14	17	15	19	16	20	18	20	18	22	22	15	20	17	21	21	14	17	15	19	16	20	18	20
lcl|LN679998.1_prot_CEJ72587.1_476[gene=selA][locus_tag=ATCC9714_04751][protein=L-seryl-tRNA(Sec)seleniumtransferase(Selenocysteinesynthase)(Secsynthase)(Selenocysteinyl-tRNA(Sec)synthase)][protein_id=CEJ72587.1][location=494899..496308][gbkey=CDS]	lcl|LN679998.1_prot_CEJ72587.1_476[gene=selA][locus_tag=ATCC9714_04751][protein=L-seryl-tRNA(Sec)seleniumtransferase(Selenocysteinesynthase)(Secsynthase)(Selenocysteinyl-tRNA(Sec)synthase)][protein_id=CEJ72587.1][location=494899..496308][gbkey=CDS]	22	22	22		1	22	22	22	20	21	17	21	22	22	20	21	21	22	20	18	20	21	21	21	20	21	17	21	22	22	20	21	21	22	20	18	20	21	21	21	20	21	17	21	22	22	20	21
lcl|LN679998.1_prot_CEJ72732.1_621[locus_tag=ATCC9714_06201][protein=putativeXaa-Prodipeptidase][protein_id=CEJ72732.1][location=complement(641823..642890)][gbkey=CDS]	lcl|LN679998.1_prot_CEJ72732.1_621[locus_tag=ATCC9714_06201][protein=putativeXaa-Prodipeptidase][protein_id=CEJ72732.1][location=complement(641823..642890)][gbkey=CDS]	22	22	22		1	22	22	22	19	21	18	20	20	22	17	21	21	20	22	19	20	21	21	22	19	21	18	20	20	22	17	21	21	20	22	19	20	21	21	22	19	21	18	20	20	22	17	21
lcl|LN679998.1_prot_CEJ74044.1_1933[locus_tag=ATCC9714_19321][protein=putativepeptidase,M24family][protein_id=CEJ74044.1][location=1996198..1997274][gbkey=CDS]	lcl|LN679998.1_prot_CEJ74044.1_1933[locus_tag=ATCC9714_19321][protein=putativepeptidase,M24family][protein_id=CEJ74044.1][location=1996198..1997274][gbkey=CDS]	22	22	22		1	22	22	22	16	17	16	19	16	19	14	20	17	21	22	16	19	17	19	22	16	17	16	19	16	19	14	20	17	21	22	16	19	17	19	22	16	17	16	19	16	19	14	20
lcl|LN679998.1_prot_CEJ74677.1_2566[gene=grdD][locus_tag=ATCC9714_25651][protein=GlycinereductasecomplexcomponentCsubunitalpha(ProteinPCalpha)][protein_id=CEJ74677.1][location=complement(2630550..2631698)][gbkey=CDS]	lcl|LN679998.1_prot_CEJ74677.1_2566[gene=grdD][locus_tag=ATCC9714_25651][protein=GlycinereductasecomplexcomponentCsubunitalpha(ProteinPCalpha)][protein_id=CEJ74677.1][location=complement(2630550..2631698)][gbkey=CDS]	22	22	22		1	22	22	22	15	19	15	18	17	19	17	18	17	21	19	17	18	18	18	21	15	19	15	18	17	19	17	18	17	21	19	17	18	18	18	21	15	19	15	18	17	19	17	18
lcl|LN679998.1_prot_CEJ74903.1_2792[gene=ptsI][locus_tag=ATCC9714_27911][protein=PTSsystem,EIcomponent][protein_id=CEJ74903.1][location=complement(2850490..2852202)][gbkey=CDS]	lcl|LN679998.1_prot_CEJ74903.1_2792[gene=ptsI][locus_tag=ATCC9714_27911][protein=PTSsystem,EIcomponent][protein_id=CEJ74903.1][location=complement(2850490..2852202)][gbkey=CDS]	22	22	22		1	22	22	22	14	16	13	17	17	19	14	16	17	21	19	14	16	17	17	20	14	16	13	17	17	19	14	16	17	21	19	14	16	17	17	20	14	16	13	17	17	19	14	16
lcl|LN679998.1_prot_CEJ75025.1_2914[gene=pepD][locus_tag=ATCC9714_29131][protein=PeptidaseD,aminoacyl-histidinedipeptidase][protein_id=CEJ75025.1][location=2979268..2980716][gbkey=CDS]	lcl|LN679998.1_prot_CEJ75025.1_2914[gene=pepD][locus_tag=ATCC9714_29131][protein=PeptidaseD,aminoacyl-histidinedipeptidase][protein_id=CEJ75025.1][location=2979268..2980716][gbkey=CDS]	22	22	22		1	22	22	22	19	20	18	21	20	21	19	21	20	22	21	19	21	20	21	20	19	20	18	21	20	21	19	21	20	22	21	19	21	20	21	20	19	20	18	21	20	21	19	21
lcl|LN679998.1_prot_CEJ75253.1_3142[locus_tag=ATCC9714_31411][protein=Aminopeptidase][protein_id=CEJ75253.1][location=3227596..3228825][gbkey=CDS]	lcl|LN679998.1_prot_CEJ75253.1_3142[locus_tag=ATCC9714_31411][protein=Aminopeptidase][protein_id=CEJ75253.1][location=3227596..3228825][gbkey=CDS]	22	22	22		1	22	22	22	19	18	18	18	20	21	21	21	17	21	21	20	21	21	22	21	19	18	18	18	20	21	21	21	17	21	21	20	21	21	22	21	19	18	18	18	20	21	21	21
lcl|LN679998.1_prot_CEJ74587.1_2476[gene=fliC][locus_tag=ATCC9714_24751][protein=FlagellinC][protein_id=CEJ74587.1][location=complement(2546825..2547631)][gbkey=CDS];lcl|LN679998.1_prot_CEJ75402.1_3291[locus_tag=ATCC9714_32901][protein=hypotheticalprotein][partial=3'][protein_id=CEJ75402.1][location=complement(<3380582..3380707)][gbkey=CDS]	lcl|LN679998.1_prot_CEJ74587.1_2476[gene=fliC][locus_tag=ATCC9714_24751][protein=FlagellinC][protein_id=CEJ74587.1][location=complement(2546825..2547631)][gbkey=CDS]	21;1	21;1	17;1		2	21	21	17	17	18	16	19	19	19	17	18	20	21	19	18	20	17	19	19	17	18	16	19	19	19	17	18	20	21	19	18	20	17	19	19	13	14	12	15	16	15	13	14
lcl|LN679998.1_prot_CEJ72117.1_6[gene=gyrA][locus_tag=ATCC9714_00051][protein=DNAgyrasesubunitA][protein_id=CEJ72117.1][location=6066..8495][gbkey=CDS]	lcl|LN679998.1_prot_CEJ72117.1_6[gene=gyrA][locus_tag=ATCC9714_00051][protein=DNAgyrasesubunitA][protein_id=CEJ72117.1][location=6066..8495][gbkey=CDS]	21	21	21		1	21	21	21	15	18	12	17	19	21	17	18	18	18	19	16	20	18	20	16	15	18	12	17	19	21	17	18	18	18	19	16	20	18	20	16	15	18	12	17	19	21	17	18
lcl|LN679998.1_prot_CEJ72133.1_22[gene=cysS][locus_tag=ATCC9714_00211][protein=Cysteinyl-tRNAsynthetase(Cysteine--tRNAligase)(CysRS)][protein_id=CEJ72133.1][location=24699..26096][gbkey=CDS]	lcl|LN679998.1_prot_CEJ72133.1_22[gene=cysS][locus_tag=ATCC9714_00211][protein=Cysteinyl-tRNAsynthetase(Cysteine--tRNAligase)(CysRS)][protein_id=CEJ72133.1][location=24699..26096][gbkey=CDS]	21	21	21		1	21	21	21	16	18	14	19	19	19	15	20	19	20	20	15	19	17	19	21	16	18	14	19	19	19	15	20	19	20	20	15	19	17	19	21	16	18	14	19	19	19	15	20
lcl|LN679998.1_prot_CEJ72208.1_97[gene=metG][locus_tag=ATCC9714_00961][protein=Methionyl-tRNAsynthetase(Methionine--tRNAligase)(MetRS)][protein_id=CEJ72208.1][location=83239..85173][gbkey=CDS]	lcl|LN679998.1_prot_CEJ72208.1_97[gene=metG][locus_tag=ATCC9714_00961][protein=Methionyl-tRNAsynthetase(Methionine--tRNAligase)(MetRS)][protein_id=CEJ72208.1][location=83239..85173][gbkey=CDS]	21	21	21		1	21	21	21	15	15	14	19	20	20	19	18	20	19	19	20	20	18	18	20	15	15	14	19	20	20	19	18	20	19	19	20	20	18	18	20	15	15	14	19	20	20	19	18
lcl|LN679998.1_prot_CEJ72390.1_279[gene=eno][locus_tag=ATCC9714_02781][protein=Enolase(2-phosphoglyceratedehydratase)(2-phospho-D-glyceratehydro-lyase)][protein_id=CEJ72390.1][location=275520..276812][gbkey=CDS]	lcl|LN679998.1_prot_CEJ72390.1_279[gene=eno][locus_tag=ATCC9714_02781][protein=Enolase(2-phosphoglyceratedehydratase)(2-phospho-D-glyceratehydro-lyase)][protein_id=CEJ72390.1][location=275520..276812][gbkey=CDS]	21	21	21		1	21	21	21	16	17	15	20	19	21	19	19	20	20	19	18	20	19	18	20	16	17	15	20	19	21	19	19	20	20	19	18	20	19	18	20	16	17	15	20	19	21	19	19
lcl|LN679998.1_prot_CEJ72757.1_646[locus_tag=ATCC9714_06451][protein=glucoseinhibiteddivisionproteinAfamilyprotein(pseudogene)][protein_id=CEJ72757.1][location=665221..666504][gbkey=CDS]	lcl|LN679998.1_prot_CEJ72757.1_646[locus_tag=ATCC9714_06451][protein=glucoseinhibiteddivisionproteinAfamilyprotein(pseudogene)][protein_id=CEJ72757.1][location=665221..666504][gbkey=CDS]	21	21	21		1	21	21	21	16	19	15	20	20	20	18	20	18	18	20	19	21	19	19	21	16	19	15	20	20	20	18	20	18	18	20	19	21	19	19	21	16	19	15	20	20	20	18	20
lcl|LN679998.1_prot_CEJ74678.1_2567[gene=grdC][locus_tag=ATCC9714_25661][protein=GlycinereductasecomplexcomponentCsubunitbeta(ProteinPCbeta)][protein_id=CEJ74678.1][location=complement(2631975..2633510)][gbkey=CDS]	lcl|LN679998.1_prot_CEJ74678.1_2567[gene=grdC][locus_tag=ATCC9714_25661][protein=GlycinereductasecomplexcomponentCsubunitbeta(ProteinPCbeta)][protein_id=CEJ74678.1][location=complement(2631975..2633510)][gbkey=CDS]	21	21	21		1	21	21	21	19	18	17	19	18	19	19	20	19	21	21	19	21	17	20	20	19	18	17	19	18	19	19	20	19	21	21	19	21	17	20	20	19	18	17	19	18	19	19	20
lcl|LN679998.1_prot_CEJ75070.1_2959[gene=hadC][locus_tag=ATCC9714_29581][protein=Subunitofoxygen-sensitive2-hydroxyisocaproyl-CoAdehydrataseC][protein_id=CEJ75070.1][location=complement(3033060..3034187)][gbkey=CDS]	lcl|LN679998.1_prot_CEJ75070.1_2959[gene=hadC][locus_tag=ATCC9714_29581][protein=Subunitofoxygen-sensitive2-hydroxyisocaproyl-CoAdehydrataseC][protein_id=CEJ75070.1][location=complement(3033060..3034187)][gbkey=CDS]	21	21	21		1	21	21	21	18	19	18	19	20	20	18	20	19	20	20	18	19	19	19	21	18	19	18	19	20	20	18	20	19	20	20	18	19	19	19	21	18	19	18	19	20	20	18	20
lcl|LN679998.1_prot_CEJ72351.1_240[gene=valS][locus_tag=ATCC9714_02391][protein=valyl-tRNAsynthetase][protein_id=CEJ72351.1][location=237204..239870][gbkey=CDS]	lcl|LN679998.1_prot_CEJ72351.1_240[gene=valS][locus_tag=ATCC9714_02391][protein=valyl-tRNAsynthetase][protein_id=CEJ72351.1][location=237204..239870][gbkey=CDS]	20	20	20		1	20	20	20	15	17	13	18	17	18	15	18	18	18	17	14	16	18	16	17	15	17	13	18	17	18	15	18	18	18	17	14	16	18	16	17	15	17	13	18	17	18	15	18
lcl|LN679998.1_prot_CEJ72389.1_278[gene=gpmI][locus_tag=ATCC9714_02771][protein=2,3-bisphosphoglycerate-independentphosphoglyceratemutase(Phosphoglyceromutase)(BPG-independentPGAM)(iPGM)][protein_id=CEJ72389.1][location=273887..275416][gbkey=CDS]	lcl|LN679998.1_prot_CEJ72389.1_278[gene=gpmI][locus_tag=ATCC9714_02771][protein=2,3-bisphosphoglycerate-independentphosphoglyceratemutase(Phosphoglyceromutase)(BPG-independentPGAM)(iPGM)][protein_id=CEJ72389.1][location=273887..275416][gbkey=CDS]	20	20	20		1	20	20	20	11	16	9	18	17	19	14	16	17	20	17	14	20	16	20	17	11	16	9	18	17	19	14	16	17	20	17	14	20	16	20	17	11	16	9	18	17	19	14	16
lcl|LN679998.1_prot_CEJ72735.1_624[gene=alaS][locus_tag=ATCC9714_06231][protein=Alanyl-tRNAsynthetase][protein_id=CEJ72735.1][location=645030..647675][gbkey=CDS]	lcl|LN679998.1_prot_CEJ72735.1_624[gene=alaS][locus_tag=ATCC9714_06231][protein=Alanyl-tRNAsynthetase][protein_id=CEJ72735.1][location=645030..647675][gbkey=CDS]	20	20	20		1	20	20	20	14	16	14	18	17	17	17	17	17	19	18	17	17	15	15	18	14	16	14	18	17	17	17	17	17	19	18	17	17	15	15	18	14	16	14	18	17	17	17	17
lcl|LN679998.1_prot_CEJ72744.1_633[locus_tag=ATCC9714_06321][protein=RibonucleaseJfamilyprotein][protein_id=CEJ72744.1][location=654637..656307][gbkey=CDS]	lcl|LN679998.1_prot_CEJ72744.1_633[locus_tag=ATCC9714_06321][protein=RibonucleaseJfamilyprotein][protein_id=CEJ72744.1][location=654637..656307][gbkey=CDS]	20	20	19		1	20	20	19	16	16	14	18	18	17	17	19	17	19	19	14	18	19	19	19	16	16	14	18	18	17	17	19	17	19	19	14	18	19	19	19	16	16	14	18	17	17	17	18
lcl|LN679998.1_prot_CEJ73909.1_1798[gene=pepP][locus_tag=ATCC9714_17971][protein=xaa-proaminopeptidase][protein_id=CEJ73909.1][location=complement(1864369..1865595)][gbkey=CDS]	lcl|LN679998.1_prot_CEJ73909.1_1798[gene=pepP][locus_tag=ATCC9714_17971][protein=xaa-proaminopeptidase][protein_id=CEJ73909.1][location=complement(1864369..1865595)][gbkey=CDS]	20	20	20		1	20	20	20	15	18	14	17	19	18	16	18	19	17	17	16	20	18	16	19	15	18	14	17	19	18	16	18	19	17	17	16	20	18	16	19	15	18	14	17	19	18	16	18
lcl|LN679998.1_prot_CEJ74016.1_1905[gene=aspC][locus_tag=ATCC9714_19041][protein=aspartateaminotransferase][protein_id=CEJ74016.1][location=complement(1969316..1970509)][gbkey=CDS]	lcl|LN679998.1_prot_CEJ74016.1_1905[gene=aspC][locus_tag=ATCC9714_19041][protein=aspartateaminotransferase][protein_id=CEJ74016.1][location=complement(1969316..1970509)][gbkey=CDS]	20	20	18		1	20	20	18	13	16	13	19	18	20	15	19	17	20	19	16	18	16	17	20	13	16	13	19	18	20	15	19	17	20	19	16	18	16	17	20	11	14	11	17	16	18	13	17
lcl|LN679998.1_prot_CEJ75006.1_2895[locus_tag=ATCC9714_28941][protein=Bifunctionalcarbonmonoxidedehydrogenase/acetyl-CoAsynthase,deltasubunit][protein_id=CEJ75006.1][location=complement(2956205..2957578)][gbkey=CDS]	lcl|LN679998.1_prot_CEJ75006.1_2895[locus_tag=ATCC9714_28941][protein=Bifunctionalcarbonmonoxidedehydrogenase/acetyl-CoAsynthase,deltasubunit][protein_id=CEJ75006.1][location=complement(2956205..2957578)][gbkey=CDS]	20	20	20		1	20	20	20	16	18	13	16	16	16	15	17	16	18	19	16	17	17	15	19	16	18	13	16	16	16	15	17	16	18	19	16	17	17	15	19	16	18	13	16	16	16	15	17
lcl|LN679998.1_prot_CEJ75153.1_3042[gene=guaB][locus_tag=ATCC9714_30411][protein=Inositol-5'-monophosphatedehydrogenase(IMPdehydrogenase)(IMPDH)(IMPD)][protein_id=CEJ75153.1][location=complement(3118641..3120104)][gbkey=CDS]	lcl|LN679998.1_prot_CEJ75153.1_3042[gene=guaB][locus_tag=ATCC9714_30411][protein=Inositol-5'-monophosphatedehydrogenase(IMPdehydrogenase)(IMPDH)(IMPD)][protein_id=CEJ75153.1][location=complement(3118641..3120104)][gbkey=CDS]	20	20	20		1	20	20	20	14	18	14	20	18	18	16	19	20	19	18	15	18	19	16	18	14	18	14	20	18	18	16	19	20	19	18	15	18	19	16	18	14	18	14	20	18	18	16	19
lcl|LN679998.1_prot_CEJ73635.1_1524[gene=arcB][locus_tag=ATCC9714_15231][protein=ornithinecarbamoyltransferasechainI][protein_id=CEJ73635.1][location=1551915..1552910][gbkey=CDS]	lcl|LN679998.1_prot_CEJ73635.1_1524[gene=arcB][locus_tag=ATCC9714_15231][protein=ornithinecarbamoyltransferasechainI][protein_id=CEJ73635.1][location=1551915..1552910][gbkey=CDS]	19	19	16		1	19	19	16	15	16	15	17	16	16	16	17	16	18	18	17	17	15	18	17	15	16	15	17	16	16	16	17	16	18	18	17	17	15	18	17	13	13	13	14	13	13	13	14
lcl|LN679998.1_prot_CEJ74116.1_2005[locus_tag=ATCC9714_20041][protein=putativenitrite/sulphitereductase][protein_id=CEJ74116.1][location=complement(2068867..2070417)][gbkey=CDS]	lcl|LN679998.1_prot_CEJ74116.1_2005[locus_tag=ATCC9714_20041][protein=putativenitrite/sulphitereductase][protein_id=CEJ74116.1][location=complement(2068867..2070417)][gbkey=CDS]	19	19	19		1	19	19	19	17	18	18	19	18	19	17	19	18	19	18	17	19	19	18	18	17	18	18	19	18	19	17	19	18	19	18	17	19	19	18	18	17	18	18	19	18	19	17	19
lcl|LN679998.1_prot_CEJ74125.1_2014[locus_tag=ATCC9714_20131][protein=alpha-L-fucosidasefamilyprotein][protein_id=CEJ74125.1][location=complement(2082182..2084161)][gbkey=CDS]	lcl|LN679998.1_prot_CEJ74125.1_2014[locus_tag=ATCC9714_20131][protein=alpha-L-fucosidasefamilyprotein][protein_id=CEJ74125.1][location=complement(2082182..2084161)][gbkey=CDS]	19	19	19		1	19	19	19	14	16	13	16	18	17	16	18	16	16	17	13	16	16	16	19	14	16	13	16	18	17	16	18	16	16	17	13	16	16	16	19	14	16	13	16	18	17	16	18
lcl|LN679998.1_prot_CEJ74930.1_2819[gene=pgm][locus_tag=ATCC9714_28181][protein=Alpha-phosphoglucomutase][protein_id=CEJ74930.1][location=complement(2880206..2881903)][gbkey=CDS]	lcl|LN679998.1_prot_CEJ74930.1_2819[gene=pgm][locus_tag=ATCC9714_28181][protein=Alpha-phosphoglucomutase][protein_id=CEJ74930.1][location=complement(2880206..2881903)][gbkey=CDS]	19	19	19		1	19	19	19	13	18	13	18	19	19	13	17	17	16	18	14	18	17	17	18	13	18	13	18	19	19	13	17	17	16	18	14	18	17	17	18	13	18	13	18	19	19	13	17
lcl|LN679998.1_prot_CEJ74940.1_2829[gene=hisS][locus_tag=ATCC9714_28281][protein=Histidyl-tRNAsynthetase(Histidine--tRNAligase)(HisRS)][protein_id=CEJ74940.1][location=complement(2891316..2892578)][gbkey=CDS]	lcl|LN679998.1_prot_CEJ74940.1_2829[gene=hisS][locus_tag=ATCC9714_28281][protein=Histidyl-tRNAsynthetase(Histidine--tRNAligase)(HisRS)][protein_id=CEJ74940.1][location=complement(2891316..2892578)][gbkey=CDS]	19	19	19		1	19	19	19	16	18	16	18	18	18	14	18	19	18	19	16	18	17	17	18	16	18	16	18	18	18	14	18	19	18	19	16	18	17	17	18	16	18	16	18	18	18	14	18
lcl|LN679998.1_prot_CEJ75071.1_2960[gene=hadB][locus_tag=ATCC9714_29591][protein=Subunitofoxygen-sensitive2-hydroxyisocaproyl-CoAdehydrataseB][protein_id=CEJ75071.1][location=complement(3034187..3035413)][gbkey=CDS]	lcl|LN679998.1_prot_CEJ75071.1_2960[gene=hadB][locus_tag=ATCC9714_29591][protein=Subunitofoxygen-sensitive2-hydroxyisocaproyl-CoAdehydrataseB][protein_id=CEJ75071.1][location=complement(3034187..3035413)][gbkey=CDS]	19	19	19		1	19	19	19	19	19	17	19	19	19	19	19	19	19	19	18	19	19	19	19	19	19	17	19	19	19	19	19	19	19	19	18	19	19	19	19	19	19	17	19	19	19	19	19
lcl|LN679998.1_prot_CEJ75345.1_3234[gene=rpsA][locus_tag=ATCC9714_32331][protein=30SribosomalproteinS1][protein_id=CEJ75345.1][location=complement(3318836..3320065)][gbkey=CDS]	lcl|LN679998.1_prot_CEJ75345.1_3234[gene=rpsA][locus_tag=ATCC9714_32331][protein=30SribosomalproteinS1][protein_id=CEJ75345.1][location=complement(3318836..3320065)][gbkey=CDS]	19	19	19		1	19	19	19	12	14	12	16	18	16	13	18	17	19	18	13	15	16	17	17	12	14	12	16	18	16	13	18	17	19	18	13	15	16	17	17	12	14	12	16	18	16	13	18
lcl|LN679998.1_prot_CEJ72292.1_181[locus_tag=ATCC9714_01801][protein=bacterialextracellularsolute-bindings,5Middlefamilyprotein][protein_id=CEJ72292.1][location=170588..172243][gbkey=CDS]	lcl|LN679998.1_prot_CEJ72292.1_181[locus_tag=ATCC9714_01801][protein=bacterialextracellularsolute-bindings,5Middlefamilyprotein][protein_id=CEJ72292.1][location=170588..172243][gbkey=CDS]	18	11	11		1	18	11	11	15	17	12	14	17	16	14	16	16	15	16	16	16	17	15	18	10	11	7	9	11	11	8	11	11	9	10	10	11	10	10	11	10	11	7	9	11	11	8	11
lcl|LN679998.1_prot_CEJ72335.1_224[gene=pgi][locus_tag=ATCC9714_02231][protein=Glucose-6-phosphateisomerase(GPI)(Phosphoglucoseisomerase)(PGI)(Phosphohexoseisomerase)(PHI)][protein_id=CEJ72335.1][location=221384..222733][gbkey=CDS]	lcl|LN679998.1_prot_CEJ72335.1_224[gene=pgi][locus_tag=ATCC9714_02231][protein=Glucose-6-phosphateisomerase(GPI)(Phosphoglucoseisomerase)(PGI)(Phosphohexoseisomerase)(PHI)][protein_id=CEJ72335.1][location=221384..222733][gbkey=CDS]	18	18	18		1	18	18	18	14	15	13	16	16	17	15	15	16	18	17	14	17	12	15	17	14	15	13	16	16	17	15	15	16	18	17	14	17	12	15	17	14	15	13	16	16	17	15	15
lcl|LN679998.1_prot_CEJ72472.1_361[gene=dhaK][locus_tag=ATCC9714_03601][protein=dihydroxyacetonekinase][protein_id=CEJ72472.1][location=368122..369879][gbkey=CDS]	lcl|LN679998.1_prot_CEJ72472.1_361[gene=dhaK][locus_tag=ATCC9714_03601][protein=dihydroxyacetonekinase][protein_id=CEJ72472.1][location=368122..369879][gbkey=CDS]	18	18	18		1	18	18	18	13	15	14	17	15	17	16	17	17	15	16	17	17	18	17	17	13	15	14	17	15	17	16	17	17	15	16	17	17	18	17	17	13	15	14	17	15	17	16	17
lcl|LN679998.1_prot_CEJ72535.1_424[gene=nifJ2][locus_tag=ATCC9714_04231][protein=pyruvate-flavodoxinoxidoreductase][protein_id=CEJ72535.1][location=438623..442153][gbkey=CDS]	lcl|LN679998.1_prot_CEJ72535.1_424[gene=nifJ2][locus_tag=ATCC9714_04231][protein=pyruvate-flavodoxinoxidoreductase][protein_id=CEJ72535.1][location=438623..442153][gbkey=CDS]	18	11	11		1	18	11	11	13	14	13	17	16	17	14	18	17	16	17	14	17	16	17	17	6	7	7	10	9	10	7	11	10	9	10	7	10	9	10	10	6	7	7	10	9	10	7	11
lcl|LN679998.1_prot_CEJ72821.1_710[locus_tag=ATCC9714_07091][protein=putativeL-aspartate-beta-decarboxylase][protein_id=CEJ72821.1][location=complement(736956..738578)][gbkey=CDS]	lcl|LN679998.1_prot_CEJ72821.1_710[locus_tag=ATCC9714_07091][protein=putativeL-aspartate-beta-decarboxylase][protein_id=CEJ72821.1][location=complement(736956..738578)][gbkey=CDS]	18	18	18		1	18	18	18	16	16	14	17	16	15	15	15	15	18	17	17	17	15	15	18	16	16	14	17	16	15	15	15	15	18	17	17	17	15	15	18	16	16	14	17	16	15	15	15
lcl|LN679998.1_prot_CEJ73281.1_1170[gene=asnC][locus_tag=ATCC9714_11691][protein=Asparaginyl-tRNAsynthetase(Asparagine--tRNAligase)(AsnRS)][protein_id=CEJ73281.1][location=1207499..1208899][gbkey=CDS]	lcl|LN679998.1_prot_CEJ73281.1_1170[gene=asnC][locus_tag=ATCC9714_11691][protein=Asparaginyl-tRNAsynthetase(Asparagine--tRNAligase)(AsnRS)][protein_id=CEJ73281.1][location=1207499..1208899][gbkey=CDS]	18	18	18		1	18	18	18	14	16	14	16	16	16	16	15	16	18	17	15	13	15	15	16	14	16	14	16	16	16	16	15	16	18	17	15	13	15	15	16	14	16	14	16	16	16	16	15
lcl|LN679998.1_prot_CEJ74751.1_2640[gene=pdp][locus_tag=ATCC9714_26391][protein=Pyrimidine-nucleosidephosphorylase][protein_id=CEJ74751.1][location=complement(2703659..2704984)][gbkey=CDS]	lcl|LN679998.1_prot_CEJ74751.1_2640[gene=pdp][locus_tag=ATCC9714_26391][protein=Pyrimidine-nucleosidephosphorylase][protein_id=CEJ74751.1][location=complement(2703659..2704984)][gbkey=CDS]	18	18	17		1	18	18	17	13	11	10	14	14	13	13	13	13	17	17	13	14	10	15	17	13	11	10	14	14	13	13	13	13	17	17	13	14	10	15	17	12	10	10	13	13	13	12	12
lcl|LN679998.1_prot_CEJ75212.1_3101[gene=buk][locus_tag=ATCC9714_31001][protein=Butyratekinase(BK)(Branched-chaincarboxylicacidkinase)][protein_id=CEJ75212.1][location=complement(3185529..3186632)][gbkey=CDS]	lcl|LN679998.1_prot_CEJ75212.1_3101[gene=buk][locus_tag=ATCC9714_31001][protein=Butyratekinase(BK)(Branched-chaincarboxylicacidkinase)][protein_id=CEJ75212.1][location=complement(3185529..3186632)][gbkey=CDS]	18	18	18		1	18	18	18	16	16	14	15	16	16	14	16	16	17	17	14	15	17	16	16	16	16	14	15	16	16	14	16	16	17	17	14	15	17	16	16	16	16	14	15	16	16	14	16
lcl|LN679998.1_prot_CEJ75296.1_3185[locus_tag=ATCC9714_31841][protein=putativeaminotransferase][protein_id=CEJ75296.1][location=complement(3271005..3272207)][gbkey=CDS]	lcl|LN679998.1_prot_CEJ75296.1_3185[locus_tag=ATCC9714_31841][protein=putativeaminotransferase][protein_id=CEJ75296.1][location=complement(3271005..3272207)][gbkey=CDS]	18	18	18		1	18	18	18	16	16	16	18	18	18	16	17	18	17	17	16	16	17	17	17	16	16	16	18	18	18	16	17	18	17	17	16	16	17	17	17	16	16	16	18	18	18	16	17
lcl|LN679998.1_prot_CEJ72152.1_41[gene=tuf][locus_tag=ATCC9714_00401][protein=ElongationfactorEFTu/EF1A(EF-Tu)][protein_id=CEJ72152.1][location=45226..46419][gbkey=CDS];lcl|LN679998.1_prot_CEJ72139.1_28[gene=tuf][locus_tag=ATCC9714_00271][protein=elongationfactortushort=ef-tu][protein_id=CEJ72139.1][location=29435..30628][gbkey=CDS];sp|P02992|EFTU_YEASTElongationfactorTu,mitochondrialOS=Saccharom…	lcl|LN679998.1_prot_CEJ72152.1_41[gene=tuf][locus_tag=ATCC9714_00401][protein=ElongationfactorEFTu/EF1A(EF-Tu)][protein_id=CEJ72152.1][location=45226..46419][gbkey=CDS];lcl|LN679998.1_prot_CEJ72139.1_28[gene=tuf][locus_tag=ATCC9714_00271][protein=elongationfactortushort=ef-tu][protein_id=CEJ72139.1][location=29435..30628][gbkey=CDS]	17;17;1	17;17;1	17;17;1	;	3	17	17	17	13	14	13	16	15	17	14	16	14	16	16	13	15	15	17	17	13	14	13	16	15	17	14	16	14	16	16	13	15	15	17	17	13	14	13	16	15	17	14	16
lcl|LN679998.1_prot_CEJ72556.1_445[locus_tag=ATCC9714_04441][protein=putativepenicillin-bindingproteinwithaN-terminalTonB-box][protein_id=CEJ72556.1][location=461101..464121][gbkey=CDS]	lcl|LN679998.1_prot_CEJ72556.1_445[locus_tag=ATCC9714_04441][protein=putativepenicillin-bindingproteinwithaN-terminalTonB-box][protein_id=CEJ72556.1][location=461101..464121][gbkey=CDS]	17	17	17		1	17	17	17	15	16	13	14	15	13	15	15	15	14	15	15	15	15	14	14	15	16	13	14	15	13	15	15	15	14	15	15	15	15	14	14	15	16	13	14	15	13	15	15
lcl|LN679998.1_prot_CEJ73269.1_1158[locus_tag=ATCC9714_11571][protein=penicillin-bindingprotein3][protein_id=CEJ73269.1][location=1192643..1194637][gbkey=CDS]	lcl|LN679998.1_prot_CEJ73269.1_1158[locus_tag=ATCC9714_11571][protein=penicillin-bindingprotein3][protein_id=CEJ73269.1][location=1192643..1194637][gbkey=CDS]	17	17	17		1	17	17	17	14	16	13	16	16	17	14	16	17	17	16	16	17	14	16	16	14	16	13	16	16	17	14	16	17	17	16	16	17	14	16	16	14	16	13	16	16	17	14	16
lcl|LN679998.1_prot_CEJ73453.1_1342[locus_tag=ATCC9714_13411][protein=hemeoxygenase][protein_id=CEJ73453.1][location=complement(1383580..1384206)][gbkey=CDS]	lcl|LN679998.1_prot_CEJ73453.1_1342[locus_tag=ATCC9714_13411][protein=hemeoxygenase][protein_id=CEJ73453.1][location=complement(1383580..1384206)][gbkey=CDS]	17	17	17		1	17	17	17	16	16	15	17	17	17	16	17	17	17	17	17	17	17	17	17	16	16	15	17	17	17	16	17	17	17	17	17	17	17	17	17	16	16	15	17	17	17	16	17
lcl|LN679998.1_prot_CEJ74138.1_2027[locus_tag=ATCC9714_20261][protein=putativeamidohydrolase][protein_id=CEJ74138.1][location=2093615..2095204][gbkey=CDS]	lcl|LN679998.1_prot_CEJ74138.1_2027[locus_tag=ATCC9714_20261][protein=putativeamidohydrolase][protein_id=CEJ74138.1][location=2093615..2095204][gbkey=CDS]	17	17	17		1	17	17	17	15	16	14	16	16	15	14	15	15	15	13	13	15	14	16	15	15	16	14	16	16	15	14	15	15	15	13	13	15	14	16	15	15	16	14	16	16	15	14	15
lcl|LN679998.1_prot_CEJ74425.1_2314[locus_tag=ATCC9714_23131][protein=putativerubrerythrin][protein_id=CEJ74425.1][location=2391982..2392527][gbkey=CDS]	lcl|LN679998.1_prot_CEJ74425.1_2314[locus_tag=ATCC9714_23131][protein=putativerubrerythrin][protein_id=CEJ74425.1][location=2391982..2392527][gbkey=CDS]	17	17	5		1	17	17	5	13	16	13	14	17	17	15	16	15	14	16	15	17	16	16	16	13	16	13	14	17	17	15	16	15	14	16	15	17	16	16	16	5	5	4	4	5	5	5	5
lcl|LN679998.1_prot_CEJ74934.1_2823[gene=glyA][locus_tag=ATCC9714_28221][protein=Serinehydroxymethyltransferase][protein_id=CEJ74934.1][location=complement(2885736..2886983)][gbkey=CDS]	lcl|LN679998.1_prot_CEJ74934.1_2823[gene=glyA][locus_tag=ATCC9714_28221][protein=Serinehydroxymethyltransferase][protein_id=CEJ74934.1][location=complement(2885736..2886983)][gbkey=CDS]	17	17	17		1	17	17	17	15	15	15	14	14	16	15	16	16	15	17	15	16	14	16	17	15	15	15	14	14	16	15	16	16	15	17	15	16	14	16	17	15	15	15	14	14	16	15	16
lcl|LN679999.1_prot_CEJ75536.1_78[locus_tag=ATCC9714PCS11_00771][protein=hypotheticalprotein][protein_id=CEJ75536.1][location=complement(79828..82836)][gbkey=CDS]	lcl|LN679999.1_prot_CEJ75536.1_78[locus_tag=ATCC9714PCS11_00771][protein=hypotheticalprotein][protein_id=CEJ75536.1][location=complement(79828..82836)][gbkey=CDS]	17	17	13		1	17	17	13	15	14	13	15	15	15	14	15	15	16	14	14	14	16	15	17	15	14	13	15	15	15	14	15	15	16	14	14	14	16	15	17	11	11	10	11	11	11	10	11
lcl|LN679998.1_prot_CEJ72268.1_157[gene=atpD][locus_tag=ATCC9714_01561][protein=ATPsynthasesubunitbeta(ATPasesubunitbeta)(ATPsynthaseF1sectorsubunitbeta)][protein_id=CEJ72268.1][location=143776..145170][gbkey=CDS];sp|P00830|ATPB_YEASTATPsynthasesubunitbeta,mitochondrialOS=Saccharomycescerevisiae(strainATCC204508/S288c)OX=559292GN=ATP2PE=1SV=2	lcl|LN679998.1_prot_CEJ72268.1_157[gene=atpD][locus_tag=ATCC9714_01561][protein=ATPsynthasesubunitbeta(ATPasesubunitbeta)(ATPsynthaseF1sectorsubunitbeta)][protein_id=CEJ72268.1][location=143776..145170][gbkey=CDS]	16;2	16;2	16;2		2	16	16	16	11	13	14	16	14	13	12	15	16	15	15	13	16	14	15	16	11	13	14	16	14	13	12	15	16	15	15	13	16	14	15	16	11	13	14	16	14	13	12	15
lcl|LN679998.1_prot_CEJ72323.1_212[locus_tag=ATCC9714_02111][protein=putativeATP/GTP-bindingprotein][protein_id=CEJ72323.1][location=209568..210650][gbkey=CDS]	lcl|LN679998.1_prot_CEJ72323.1_212[locus_tag=ATCC9714_02111][protein=putativeATP/GTP-bindingprotein][protein_id=CEJ72323.1][location=209568..210650][gbkey=CDS]	16	16	16		1	16	16	16	9	12	8	14	12	12	9	13	12	15	15	12	14	13	13	13	9	12	8	14	12	12	9	13	12	15	15	12	14	13	13	13	9	12	8	14	12	12	9	13
lcl|LN679998.1_prot_CEJ72392.1_281[gene=rnr][locus_tag=ATCC9714_02801][protein=RibonucleaseR][protein_id=CEJ72392.1][location=277467..279614][gbkey=CDS]	lcl|LN679998.1_prot_CEJ72392.1_281[gene=rnr][locus_tag=ATCC9714_02801][protein=RibonucleaseR][protein_id=CEJ72392.1][location=277467..279614][gbkey=CDS]	16	16	16		1	16	16	16	11	14	10	14	15	15	12	14	13	15	13	11	13	15	13	14	11	14	10	14	15	15	12	14	13	15	13	11	13	15	13	14	11	14	10	14	15	15	12	14
lcl|LN679998.1_prot_CEJ72505.1_394[gene=pepT][locus_tag=ATCC9714_03931][protein=PeptidaseT][protein_id=CEJ72505.1][location=411128..412354][gbkey=CDS]	lcl|LN679998.1_prot_CEJ72505.1_394[gene=pepT][locus_tag=ATCC9714_03931][protein=PeptidaseT][protein_id=CEJ72505.1][location=411128..412354][gbkey=CDS]	16	16	16		1	16	16	16	13	13	10	15	12	15	13	15	15	16	16	14	14	12	14	15	13	13	10	15	12	15	13	15	15	16	16	14	14	12	14	15	13	13	10	15	12	15	13	15
lcl|LN679998.1_prot_CEJ72679.1_568[gene=ppdK][locus_tag=ATCC9714_05671][protein=Pyruvatephosphatedikinase(ATP:pyruvate,phosphatephosphotransferase)][protein_id=CEJ72679.1][location=585847..588465][gbkey=CDS]	lcl|LN679998.1_prot_CEJ72679.1_568[gene=ppdK][locus_tag=ATCC9714_05671][protein=Pyruvatephosphatedikinase(ATP:pyruvate,phosphatephosphotransferase)][protein_id=CEJ72679.1][location=585847..588465][gbkey=CDS]	16	16	16		1	16	16	16	13	14	13	14	13	13	14	13	14	13	12	13	13	15	13	13	13	14	13	14	13	13	14	13	14	13	12	13	13	15	13	13	13	14	13	14	13	13	14	13
lcl|LN679998.1_prot_CEJ72935.1_824[gene=dapA2][locus_tag=ATCC9714_08231][protein=Dihydrodipicolinatesynthase2][protein_id=CEJ72935.1][location=847863..848741][gbkey=CDS]	lcl|LN679998.1_prot_CEJ72935.1_824[gene=dapA2][locus_tag=ATCC9714_08231][protein=Dihydrodipicolinatesynthase2][protein_id=CEJ72935.1][location=847863..848741][gbkey=CDS]	16	16	16		1	16	16	16	12	12	12	15	13	14	13	16	13	16	15	13	13	15	15	16	12	12	12	15	13	14	13	16	13	16	15	13	13	15	15	16	12	12	12	15	13	14	13	16
lcl|LN679998.1_prot_CEJ74141.1_2030[locus_tag=ATCC9714_20291][protein=putativepeptidase,M20Afamily][protein_id=CEJ74141.1][location=complement(2097693..2099036)][gbkey=CDS]	lcl|LN679998.1_prot_CEJ74141.1_2030[locus_tag=ATCC9714_20291][protein=putativepeptidase,M20Afamily][protein_id=CEJ74141.1][location=complement(2097693..2099036)][gbkey=CDS]	16	16	16		1	16	16	16	10	14	10	13	15	14	12	15	15	14	15	9	13	12	13	16	10	14	10	13	15	14	12	15	15	14	15	9	13	12	13	16	10	14	10	13	15	14	12	15
lcl|LN679998.1_prot_CEJ74282.1_2171[gene=proC][locus_tag=ATCC9714_21701][protein=Pyrroline-5-carboxylatereductase][protein_id=CEJ74282.1][location=complement(2242622..2243428)][gbkey=CDS]	lcl|LN679998.1_prot_CEJ74282.1_2171[gene=proC][locus_tag=ATCC9714_21701][protein=Pyrroline-5-carboxylatereductase][protein_id=CEJ74282.1][location=complement(2242622..2243428)][gbkey=CDS]	16	16	16		1	16	16	16	14	14	15	16	15	16	14	15	16	15	14	16	16	15	15	15	14	14	15	16	15	16	14	15	16	15	14	16	16	15	15	15	14	14	15	16	15	16	14	15
lcl|LN679998.1_prot_CEJ74687.1_2576[locus_tag=ATCC9714_25751][protein=Oligoendopeptidase-related,clade2,M3Bfamily][protein_id=CEJ74687.1][location=complement(2639467..2641161)][gbkey=CDS]	lcl|LN679998.1_prot_CEJ74687.1_2576[locus_tag=ATCC9714_25751][protein=Oligoendopeptidase-related,clade2,M3Bfamily][protein_id=CEJ74687.1][location=complement(2639467..2641161)][gbkey=CDS]	16	16	16		1	16	16	16	11	13	10	13	12	13	12	13	13	12	13	11	14	11	14	13	11	13	10	13	12	13	12	13	13	12	13	11	14	11	14	13	11	13	10	13	12	13	12	13
lcl|LN679998.1_prot_CEJ74711.1_2600[locus_tag=ATCC9714_25991][protein=putativepyridoxalphosphate-dependenttransferase][protein_id=CEJ74711.1][location=complement(2661409..2662656)][gbkey=CDS]	lcl|LN679998.1_prot_CEJ74711.1_2600[locus_tag=ATCC9714_25991][protein=putativepyridoxalphosphate-dependenttransferase][protein_id=CEJ74711.1][location=complement(2661409..2662656)][gbkey=CDS]	16	16	16		1	16	16	16	11	13	12	11	13	12	13	14	12	13	14	12	13	13	13	16	11	13	12	11	13	12	13	14	12	13	14	12	13	13	13	16	11	13	12	11	13	12	13	14
lcl|LN679998.1_prot_CEJ74820.1_2709[locus_tag=ATCC9714_27081][protein=uncharacterisedprotein][protein_id=CEJ74820.1][location=complement(2765218..2766099)][gbkey=CDS]	lcl|LN679998.1_prot_CEJ74820.1_2709[locus_tag=ATCC9714_27081][protein=uncharacterisedprotein][protein_id=CEJ74820.1][location=complement(2765218..2766099)][gbkey=CDS]	16	16	16		1	16	16	16	10	12	10	13	12	15	10	14	13	15	14	12	13	15	13	14	10	12	10	13	12	15	10	14	13	15	14	12	13	15	13	14	10	12	10	13	12	15	10	14
lcl|LN679998.1_prot_CEJ74860.1_2749[gene=ftsZ][locus_tag=ATCC9714_27481][protein=CelldivisionproteinFtsZ][protein_id=CEJ74860.1][location=complement(2803252..2804427)][gbkey=CDS]	lcl|LN679998.1_prot_CEJ74860.1_2749[gene=ftsZ][locus_tag=ATCC9714_27481][protein=CelldivisionproteinFtsZ][protein_id=CEJ74860.1][location=complement(2803252..2804427)][gbkey=CDS]	16	16	16		1	16	16	16	13	16	13	14	15	16	14	16	15	16	16	14	15	16	16	16	13	16	13	14	15	16	14	16	15	16	16	14	15	16	16	16	13	16	13	14	15	16	14	16
lcl|LN679998.1_prot_CEJ74921.1_2810[locus_tag=ATCC9714_28091][protein=N-acetylmuramoyl-L-alanineamidasefamilyprotein][protein_id=CEJ74921.1][location=complement(2870725..2872398)][gbkey=CDS]	lcl|LN679998.1_prot_CEJ74921.1_2810[locus_tag=ATCC9714_28091][protein=N-acetylmuramoyl-L-alanineamidasefamilyprotein][protein_id=CEJ74921.1][location=complement(2870725..2872398)][gbkey=CDS]	16	16	16		1	16	16	16	13	13	13	14	14	15	13	16	16	16	16	13	14	13	14	16	13	13	13	14	14	15	13	16	16	16	16	13	14	13	14	16	13	13	13	14	14	15	13	16
lcl|LN679998.1_prot_CEJ75349.1_3238[locus_tag=ATCC9714_32371][protein=uncharacterisedprotein][protein_id=CEJ75349.1][location=complement(3323708..3325216)][gbkey=CDS]	lcl|LN679998.1_prot_CEJ75349.1_3238[locus_tag=ATCC9714_32371][protein=uncharacterisedprotein][protein_id=CEJ75349.1][location=complement(3323708..3325216)][gbkey=CDS]	16	16	16		1	16	16	16	8	8	5	9	13	13	9	12	13	12	12	8	12	11	12	14	8	8	5	9	13	13	9	12	13	12	12	8	12	11	12	14	8	8	5	9	13	13	9	12
lcl|LN679998.1_prot_CEJ72266.1_155[gene=atpA][locus_tag=ATCC9714_01541][protein=ATPsynthasesubunitalpha(ATPasesubunitalpha)(ATPsynthaseF1sectorsubunitalpha)][protein_id=CEJ72266.1][location=141363..142865][gbkey=CDS];sp|P07251|ATPA_YEASTATPsynthasesubunitalpha,mitochondrialOS=Saccharomycescerevisiae(strainATCC204508/S288c)OX=559292GN=ATP1PE=1SV=5	lcl|LN679998.1_prot_CEJ72266.1_155[gene=atpA][locus_tag=ATCC9714_01541][protein=ATPsynthasesubunitalpha(ATPasesubunitalpha)(ATPsynthaseF1sectorsubunitalpha)][protein_id=CEJ72266.1][location=141363..142865][gbkey=CDS]	15;1	15;1	15;1		2	15	15	15	14	14	13	13	13	14	11	15	14	14	15	13	14	12	13	13	14	14	13	13	13	14	11	15	14	14	15	13	14	12	13	13	14	14	13	13	13	14	11	15
lcl|LN679998.1_prot_CEJ72144.1_33[gene=rplA][locus_tag=ATCC9714_00321][protein=50SribosomalproteinL1][protein_id=CEJ72144.1][location=32334..33032][gbkey=CDS]	lcl|LN679998.1_prot_CEJ72144.1_33[gene=rplA][locus_tag=ATCC9714_00321][protein=50SribosomalproteinL1][protein_id=CEJ72144.1][location=32334..33032][gbkey=CDS]	15	15	15		1	15	15	15	13	13	12	15	14	14	14	14	15	14	14	13	14	13	14	14	13	13	12	15	14	14	14	14	15	14	14	13	14	13	14	14	13	13	12	15	14	14	14	14
lcl|LN679998.1_prot_CEJ72235.1_124[gene=prsA][locus_tag=ATCC9714_01231][protein=PeptidylprolylisomerasePrsA-like][protein_id=CEJ72235.1][location=114815..115807][gbkey=CDS]	lcl|LN679998.1_prot_CEJ72235.1_124[gene=prsA][locus_tag=ATCC9714_01231][protein=PeptidylprolylisomerasePrsA-like][protein_id=CEJ72235.1][location=114815..115807][gbkey=CDS]	15	15	15		1	15	15	15	14	14	13	13	13	14	13	13	14	13	12	15	13	13	13	13	14	14	13	13	13	14	13	13	14	13	12	15	13	13	13	13	14	14	13	13	13	14	13	13
lcl|LN679998.1_prot_CEJ72562.1_451[gene=norV][locus_tag=ATCC9714_04501][protein=Anaerobicnitricoxidereductaseflavorubredoxin(FlRd)(FlavoRb)][protein_id=CEJ72562.1][location=complement(467672..468865)][gbkey=CDS]	lcl|LN679998.1_prot_CEJ72562.1_451[gene=norV][locus_tag=ATCC9714_04501][protein=Anaerobicnitricoxidereductaseflavorubredoxin(FlRd)(FlavoRb)][protein_id=CEJ72562.1][location=complement(467672..468865)][gbkey=CDS]	15	15	15		1	15	15	15	11	10	10	10	13	12	13	12	10	13	11	10	13	10	11	13	11	10	10	10	13	12	13	12	10	13	11	10	13	10	11	13	11	10	10	10	13	12	13	12
lcl|LN679998.1_prot_CEJ72688.1_577[gene=cfa][locus_tag=ATCC9714_05761][protein=Cyclopropane-fatty-acyl-phospholipidsynthase][protein_id=CEJ72688.1][location=complement(597761..598948)][gbkey=CDS]	lcl|LN679998.1_prot_CEJ72688.1_577[gene=cfa][locus_tag=ATCC9714_05761][protein=Cyclopropane-fatty-acyl-phospholipidsynthase][protein_id=CEJ72688.1][location=complement(597761..598948)][gbkey=CDS]	15	15	15		1	15	15	15	11	12	10	13	14	13	12	14	15	15	14	13	14	13	15	14	11	12	10	13	14	13	12	14	15	15	14	13	14	13	15	14	11	12	10	13	14	13	12	14
lcl|LN679998.1_prot_CEJ72794.1_683[gene=infB][locus_tag=ATCC9714_06821][protein=TranslationinitiationfactorIF-2][protein_id=CEJ72794.1][location=706006..707949][gbkey=CDS]	lcl|LN679998.1_prot_CEJ72794.1_683[gene=infB][locus_tag=ATCC9714_06821][protein=TranslationinitiationfactorIF-2][protein_id=CEJ72794.1][location=706006..707949][gbkey=CDS]	15	15	15		1	15	15	15	13	14	12	14	14	14	13	14	13	15	14	12	14	13	14	15	13	14	12	14	14	14	13	14	13	15	14	12	14	13	14	15	13	14	12	14	14	14	13	14
lcl|LN679998.1_prot_CEJ73169.1_1058[locus_tag=ATCC9714_10571][protein=hypotheticalprotein][protein_id=CEJ73169.1][location=1076183..1078120][gbkey=CDS]	lcl|LN679998.1_prot_CEJ73169.1_1058[locus_tag=ATCC9714_10571][protein=hypotheticalprotein][protein_id=CEJ73169.1][location=1076183..1078120][gbkey=CDS]	15	15	15		1	15	15	15	12	14	12	15	14	14	13	15	15	15	15	14	14	14	14	14	12	14	12	15	14	14	13	15	15	15	15	14	14	14	14	14	12	14	12	15	14	14	13	15
lcl|LN679998.1_prot_CEJ73263.1_1152[locus_tag=ATCC9714_11511][protein=putativeSH3-domainprotein][protein_id=CEJ73263.1][location=1186086..1187504][gbkey=CDS]	lcl|LN679998.1_prot_CEJ73263.1_1152[locus_tag=ATCC9714_11511][protein=putativeSH3-domainprotein][protein_id=CEJ73263.1][location=1186086..1187504][gbkey=CDS]	15	15	15		1	15	15	15	13	14	12	15	15	14	13	15	15	15	15	13	14	15	15	15	13	14	12	15	15	14	13	15	15	15	15	13	14	15	15	15	13	14	12	15	15	14	13	15
lcl|LN679998.1_prot_CEJ73782.1_1671[locus_tag=ATCC9714_16701][protein=aminopeptidase][protein_id=CEJ73782.1][location=1707130..1708356][gbkey=CDS]	lcl|LN679998.1_prot_CEJ73782.1_1671[locus_tag=ATCC9714_16701][protein=aminopeptidase][protein_id=CEJ73782.1][location=1707130..1708356][gbkey=CDS]	15	15	15		1	15	15	15	14	15	12	15	14	14	13	13	14	13	14	14	13	14	14	15	14	15	12	15	14	14	13	13	14	13	14	14	13	14	14	15	14	15	12	15	14	14	13	13
lcl|LN679998.1_prot_CEJ74868.1_2757[gene=spoVD][locus_tag=ATCC9714_27561][protein=StageVsporulationproteinD(Sporulation-specificpenicillin-bindingprotein)][protein_id=CEJ74868.1][location=complement(2813834..2815813)][gbkey=CDS]	lcl|LN679998.1_prot_CEJ74868.1_2757[gene=spoVD][locus_tag=ATCC9714_27561][protein=StageVsporulationproteinD(Sporulation-specificpenicillin-bindingprotein)][protein_id=CEJ74868.1][location=complement(2813834..2815813)][gbkey=CDS]	15	15	15		1	15	15	15	10	13	9	13	15	15	10	13	14	14	13	11	15	13	14	13	10	13	9	13	15	15	10	13	14	14	13	11	15	13	14	13	10	13	9	13	15	15	10	13
lcl|LN679998.1_prot_CEJ75065.1_2954[locus_tag=ATCC9714_29531][protein=putativefructose-1,6-bisphosphatealdolase][protein_id=CEJ75065.1][location=3027079..3027942][gbkey=CDS]	lcl|LN679998.1_prot_CEJ75065.1_2954[locus_tag=ATCC9714_29531][protein=putativefructose-1,6-bisphosphatealdolase][protein_id=CEJ75065.1][location=3027079..3027942][gbkey=CDS]	15	15	15		1	15	15	15	12	14	12	14	14	14	12	12	14	14	11	12	13	13	14	13	12	14	12	14	14	14	12	12	14	14	11	12	13	13	14	13	12	14	12	14	14	14	12	12
lcl|LN679998.1_prot_CEJ75217.1_3106[gene=lysS][locus_tag=ATCC9714_31051][protein=Lysyl-tRNAsynthetase(Lysine--tRNAligase)(LysRS)][protein_id=CEJ75217.1][location=complement(3190778..3192304)][gbkey=CDS]	lcl|LN679998.1_prot_CEJ75217.1_3106[gene=lysS][locus_tag=ATCC9714_31051][protein=Lysyl-tRNAsynthetase(Lysine--tRNAligase)(LysRS)][protein_id=CEJ75217.1][location=complement(3190778..3192304)][gbkey=CDS]	15	15	15		1	15	15	15	11	13	11	14	14	15	11	14	14	14	15	12	14	15	14	14	11	13	11	14	14	15	11	14	14	14	15	12	14	15	14	14	11	13	11	14	14	15	11	14
lcl|LN679998.1_prot_CEJ75358.1_3247[gene=hemL][locus_tag=ATCC9714_32461][protein=glutamate-1-semialdehyde-2,1-aminomutase][protein_id=CEJ75358.1][location=complement(3332595..3333893)][gbkey=CDS]	lcl|LN679998.1_prot_CEJ75358.1_3247[gene=hemL][locus_tag=ATCC9714_32461][protein=glutamate-1-semialdehyde-2,1-aminomutase][protein_id=CEJ75358.1][location=complement(3332595..3333893)][gbkey=CDS]	15	15	15		1	15	15	15	10	14	12	14	13	14	12	12	12	11	14	13	12	13	12	12	10	14	12	14	13	14	12	12	12	11	14	13	12	13	12	12	10	14	12	14	13	14	12	12
lcl|LN679998.1_prot_CEJ72166.1_55[gene=rplE][locus_tag=ATCC9714_00541][protein=50SribosomalproteinL5][protein_id=CEJ72166.1][location=52860..53402][gbkey=CDS]	lcl|LN679998.1_prot_CEJ72166.1_55[gene=rplE][locus_tag=ATCC9714_00541][protein=50SribosomalproteinL5][protein_id=CEJ72166.1][location=52860..53402][gbkey=CDS]	14	14	14		1	14	14	14	10	13	13	14	13	12	13	11	14	13	13	13	13	14	13	13	10	13	13	14	13	12	13	11	14	13	13	13	13	14	13	13	10	13	13	14	13	12	13	11
lcl|LN679998.1_prot_CEJ72234.1_123[gene=mfd][locus_tag=ATCC9714_01221][protein=Transcription-repaircouplingfactor(TRCFATP-dependenthelicasemfd)][protein_id=CEJ72234.1][location=111406..114801][gbkey=CDS]	lcl|LN679998.1_prot_CEJ72234.1_123[gene=mfd][locus_tag=ATCC9714_01221][protein=Transcription-repaircouplingfactor(TRCFATP-dependenthelicasemfd)][protein_id=CEJ72234.1][location=111406..114801][gbkey=CDS]	14	14	14		1	14	14	14	11	13	9	13	13	13	11	14	12	13	13	11	13	13	11	14	11	13	9	13	13	13	11	14	12	13	13	11	13	13	11	14	11	13	9	13	13	13	11	14
lcl|LN679998.1_prot_CEJ72308.1_197[gene=pfkA][locus_tag=ATCC9714_01961][protein=6-phosphofructokinase(Phosphofructokinase)(Phosphohexokinase)][protein_id=CEJ72308.1][location=192007..192966][gbkey=CDS]	lcl|LN679998.1_prot_CEJ72308.1_197[gene=pfkA][locus_tag=ATCC9714_01961][protein=6-phosphofructokinase(Phosphofructokinase)(Phosphohexokinase)][protein_id=CEJ72308.1][location=192007..192966][gbkey=CDS]	14	14	14		1	14	14	14	14	14	10	14	14	13	12	13	13	14	13	13	14	13	12	13	14	14	10	14	14	13	12	13	13	14	13	13	14	13	12	13	14	14	10	14	14	13	12	13
lcl|LN679998.1_prot_CEJ72344.1_233[locus_tag=ATCC9714_02321][protein=putativeoligoendopeptidaseF,M3Bfamily][protein_id=CEJ72344.1][location=229803..231587][gbkey=CDS]	lcl|LN679998.1_prot_CEJ72344.1_233[locus_tag=ATCC9714_02321][protein=putativeoligoendopeptidaseF,M3Bfamily][protein_id=CEJ72344.1][location=229803..231587][gbkey=CDS]	14	14	14		1	14	14	14	14	14	14	14	13	14	14	14	14	13	14	13	13	14	14	13	14	14	14	14	13	14	14	14	14	13	14	13	13	14	14	13	14	14	14	14	13	14	14	14
lcl|LN679998.1_prot_CEJ72371.1_260[gene=prdF][locus_tag=ATCC9714_02591][protein=Prolineracemase][protein_id=CEJ72371.1][location=257118..258125][gbkey=CDS]	lcl|LN679998.1_prot_CEJ72371.1_260[gene=prdF][locus_tag=ATCC9714_02591][protein=Prolineracemase][protein_id=CEJ72371.1][location=257118..258125][gbkey=CDS]	14	14	14		1	14	14	14	12	13	13	14	12	13	13	14	13	13	14	12	14	13	14	14	12	13	13	14	12	13	13	14	13	13	14	12	14	13	14	14	12	13	13	14	12	13	13	14
lcl|LN679998.1_prot_CEJ72520.1_409[gene=ftcD][locus_tag=ATCC9714_04081][protein=glutamateformiminotransferase][protein_id=CEJ72520.1][location=423342..424235][gbkey=CDS]	lcl|LN679998.1_prot_CEJ72520.1_409[gene=ftcD][locus_tag=ATCC9714_04081][protein=glutamateformiminotransferase][protein_id=CEJ72520.1][location=423342..424235][gbkey=CDS]	14	14	14		1	14	14	14	14	14	13	13	14	14	14	14	14	14	14	13	14	14	14	14	14	14	13	13	14	14	14	14	14	14	14	13	14	14	14	14	14	14	13	13	14	14	14	14
lcl|LN679998.1_prot_CEJ72974.1_863[locus_tag=ATCC9714_08621][protein=GGGtGRTfamilyprotein][protein_id=CEJ72974.1][location=885140..886138][gbkey=CDS]	lcl|LN679998.1_prot_CEJ72974.1_863[locus_tag=ATCC9714_08621][protein=GGGtGRTfamilyprotein][protein_id=CEJ72974.1][location=885140..886138][gbkey=CDS]	14	14	14		1	14	14	14	10	11	10	13	13	13	13	14	12	14	13	12	13	11	12	12	10	11	10	13	13	13	13	14	12	14	13	12	13	11	12	12	10	11	10	13	13	13	13	14
lcl|LN679998.1_prot_CEJ73291.1_1180[locus_tag=ATCC9714_11791][protein=methylmalonyl-CoAmutaseN-terminaldomainprotein][protein_id=CEJ73291.1][location=1220348..1222018][gbkey=CDS]	lcl|LN679998.1_prot_CEJ73291.1_1180[locus_tag=ATCC9714_11791][protein=methylmalonyl-CoAmutaseN-terminaldomainprotein][protein_id=CEJ73291.1][location=1220348..1222018][gbkey=CDS]	14	14	14		1	14	14	14	11	11	11	12	14	13	12	14	12	12	12	11	12	12	13	12	11	11	11	12	14	13	12	14	12	12	12	11	12	12	13	12	11	11	11	12	14	13	12	14
lcl|LN679998.1_prot_CEJ73951.1_1840[gene=punA][locus_tag=ATCC9714_18391][protein=purinenucleosidephosphorylase][protein_id=CEJ73951.1][location=complement(1904530..1905351)][gbkey=CDS]	lcl|LN679998.1_prot_CEJ73951.1_1840[gene=punA][locus_tag=ATCC9714_18391][protein=purinenucleosidephosphorylase][protein_id=CEJ73951.1][location=complement(1904530..1905351)][gbkey=CDS]	14	14	12		1	14	14	12	13	13	13	14	14	14	14	14	14	14	14	13	14	14	14	14	13	13	13	14	14	14	14	14	14	14	14	13	14	14	14	14	11	11	11	12	12	12	12	12
lcl|LN679998.1_prot_CEJ74075.1_1964[gene=iunH][locus_tag=ATCC9714_19631][protein=putativenucleosidehydrolase,IUNHfamily][protein_id=CEJ74075.1][location=complement(2024849..2025817)][gbkey=CDS]	lcl|LN679998.1_prot_CEJ74075.1_1964[gene=iunH][locus_tag=ATCC9714_19631][protein=putativenucleosidehydrolase,IUNHfamily][protein_id=CEJ74075.1][location=complement(2024849..2025817)][gbkey=CDS]	14	14	14		1	14	14	14	8	11	7	12	12	12	11	13	12	13	11	10	13	13	12	12	8	11	7	12	12	12	11	13	12	13	11	10	13	13	12	12	8	11	7	12	12	12	11	13
lcl|LN679998.1_prot_CEJ74300.1_2189[gene=licH][locus_tag=ATCC9714_21881][protein=6-phospho-beta-glucosidase][protein_id=CEJ74300.1][location=complement(2260711..2262069)][gbkey=CDS]	lcl|LN679998.1_prot_CEJ74300.1_2189[gene=licH][locus_tag=ATCC9714_21881][protein=6-phospho-beta-glucosidase][protein_id=CEJ74300.1][location=complement(2260711..2262069)][gbkey=CDS]	14	14	14		1	14	14	14	7	11	9	11	10	12	7	11	11	13	11	10	10	12	12	12	7	11	9	11	10	12	7	11	11	13	11	10	10	12	12	12	7	11	9	11	10	12	7	11
lcl|LN679998.1_prot_CEJ74479.1_2368[gene=tsf][locus_tag=ATCC9714_23671][protein=ElongationfactorTs(EF-Ts)][protein_id=CEJ74479.1][location=complement(2443954..2444859)][gbkey=CDS]	lcl|LN679998.1_prot_CEJ74479.1_2368[gene=tsf][locus_tag=ATCC9714_23671][protein=ElongationfactorTs(EF-Ts)][protein_id=CEJ74479.1][location=complement(2443954..2444859)][gbkey=CDS]	14	14	14		1	14	14	14	9	10	10	12	12	12	11	13	12	14	14	11	10	11	12	14	9	10	10	12	12	12	11	13	12	14	14	11	10	11	12	14	9	10	10	12	12	12	11	13
lcl|LN679998.1_prot_CEJ74526.1_2415[locus_tag=ATCC9714_24141][protein=putativeglutamyl-aminopeptidase][protein_id=CEJ74526.1][location=complement(2485563..2486594)][gbkey=CDS]	lcl|LN679998.1_prot_CEJ74526.1_2415[locus_tag=ATCC9714_24141][protein=putativeglutamyl-aminopeptidase][protein_id=CEJ74526.1][location=complement(2485563..2486594)][gbkey=CDS]	14	14	14		1	14	14	14	11	13	11	14	11	11	11	12	12	12	12	12	13	11	12	12	11	13	11	14	11	11	11	12	12	12	12	12	13	11	12	12	11	13	11	14	11	11	11	12
lcl|LN679998.1_prot_CEJ75007.1_2896[locus_tag=ATCC9714_28951][protein=Bifunctionalcarbonmonoxidedehydrogenase/acetyl-CoAsynthase,subunitdelta][protein_id=CEJ75007.1][location=complement(2957605..2958549)][gbkey=CDS]	lcl|LN679998.1_prot_CEJ75007.1_2896[locus_tag=ATCC9714_28951][protein=Bifunctionalcarbonmonoxidedehydrogenase/acetyl-CoAsynthase,subunitdelta][protein_id=CEJ75007.1][location=complement(2957605..2958549)][gbkey=CDS]	14	14	14		1	14	14	14	11	14	11	13	14	14	11	14	14	12	13	10	13	13	14	12	11	14	11	13	14	14	11	14	14	12	13	10	13	13	14	12	11	14	11	13	14	14	11	14
lcl|LN679998.1_prot_CEJ75009.1_2898[locus_tag=ATCC9714_28971][protein=Bifunctionalcarbonmonoxidedehydrogenase/acetyl-CoAsynthase,dihydrolipoyldehydrogenasesubunit][protein_id=CEJ75009.1][location=complement(2959382..2960776)][gbkey=CDS]	lcl|LN679998.1_prot_CEJ75009.1_2898[locus_tag=ATCC9714_28971][protein=Bifunctionalcarbonmonoxidedehydrogenase/acetyl-CoAsynthase,dihydrolipoyldehydrogenasesubunit][protein_id=CEJ75009.1][location=complement(2959382..2960776)][gbkey=CDS]	14	14	14		1	14	14	14	12	13	11	14	14	14	12	14	13	13	14	12	14	13	14	14	12	13	11	14	14	14	12	14	13	13	14	12	14	13	14	14	12	13	11	14	14	14	12	14
lcl|LN679998.1_prot_CEJ75093.1_2982[locus_tag=ATCC9714_29811][protein=putativeaminopeptidaseI,M18family][protein_id=CEJ75093.1][location=complement(3054885..3056183)][gbkey=CDS]	lcl|LN679998.1_prot_CEJ75093.1_2982[locus_tag=ATCC9714_29811][protein=putativeaminopeptidaseI,M18family][protein_id=CEJ75093.1][location=complement(3054885..3056183)][gbkey=CDS]	14	14	14		1	14	14	14	9	13	12	13	12	14	11	12	11	13	12	12	13	12	12	13	9	13	12	13	12	14	11	12	11	13	12	12	13	12	12	13	9	13	12	13	12	14	11	12
lcl|LN679998.1_prot_CEJ75096.1_2985[locus_tag=ATCC9714_29841][protein=hypotheticalprotein][protein_id=CEJ75096.1][location=complement(3059314..3059628)][gbkey=CDS]	lcl|LN679998.1_prot_CEJ75096.1_2985[locus_tag=ATCC9714_29841][protein=hypotheticalprotein][protein_id=CEJ75096.1][location=complement(3059314..3059628)][gbkey=CDS]	14	2	2		1	14	2	2	10	13	11	12	14	14	12	13	13	12	13	12	14	13	13	13	2	2	2	2	2	2	2	2	2	2	2	2	2	2	2	2	2	2	2	2	2	2	2	2
lcl|LN679998.1_prot_CEJ75286.1_3175[gene=purA][locus_tag=ATCC9714_31741][protein=Adenylosuccinatesynthetase(IMP--aspartateligase)(AdSS)(AMPSase)][protein_id=CEJ75286.1][location=complement(3262661..3263944)][gbkey=CDS]	lcl|LN679998.1_prot_CEJ75286.1_3175[gene=purA][locus_tag=ATCC9714_31741][protein=Adenylosuccinatesynthetase(IMP--aspartateligase)(AdSS)(AMPSase)][protein_id=CEJ75286.1][location=complement(3262661..3263944)][gbkey=CDS]	14	14	14		1	14	14	14	11	11	12	14	13	13	13	13	12	13	13	14	14	13	14	14	11	11	12	14	13	13	13	13	12	13	13	14	14	13	14	14	11	11	12	14	13	13	13	13
lcl|LN679999.1_prot_CEJ75541.1_83[locus_tag=ATCC9714PCS11_00821][protein=hypotheticalprotein][protein_id=CEJ75541.1][location=complement(90930..94178)][gbkey=CDS]	lcl|LN679999.1_prot_CEJ75541.1_83[locus_tag=ATCC9714PCS11_00821][protein=hypotheticalprotein][protein_id=CEJ75541.1][location=complement(90930..94178)][gbkey=CDS]	14	14	14		1	14	14	14	11	11	10	11	12	12	11	13	12	14	14	10	11	12	10	13	11	11	10	11	12	12	11	13	12	14	14	10	11	12	10	13	11	11	10	11	12	12	11	13
lcl|LN679998.1_prot_CEJ72364.1_253[gene=prdC][locus_tag=ATCC9714_02521][protein=putativeelectrontransferprotein][protein_id=CEJ72364.1][location=251561..252739][gbkey=CDS]	lcl|LN679998.1_prot_CEJ72364.1_253[gene=prdC][locus_tag=ATCC9714_02521][protein=putativeelectrontransferprotein][protein_id=CEJ72364.1][location=251561..252739][gbkey=CDS]	13	13	13		1	13	13	13	10	11	9	11	10	11	8	10	11	12	10	9	12	11	11	12	10	11	9	11	10	11	8	10	11	12	10	9	12	11	11	12	10	11	9	11	10	11	8	10
lcl|LN679998.1_prot_CEJ72388.1_277[gene=tpi][locus_tag=ATCC9714_02761][protein=Triosephosphateisomerase(TIM)(Triose-phosphateisomerase)][protein_id=CEJ72388.1][location=273129..273875][gbkey=CDS]	lcl|LN679998.1_prot_CEJ72388.1_277[gene=tpi][locus_tag=ATCC9714_02761][protein=Triosephosphateisomerase(TIM)(Triose-phosphateisomerase)][protein_id=CEJ72388.1][location=273129..273875][gbkey=CDS]	13	13	13		1	13	13	13	8	11	8	11	12	13	9	12	12	11	11	7	12	10	10	12	8	11	8	11	12	13	9	12	12	11	11	7	12	10	10	12	8	11	8	11	12	13	9	12
lcl|LN679998.1_prot_CEJ73053.1_942[locus_tag=ATCC9714_09411][protein=N-acetylmuramoyl-L-alanineamidasefamilyprotein][protein_id=CEJ73053.1][location=970451..971152][gbkey=CDS]	lcl|LN679998.1_prot_CEJ73053.1_942[locus_tag=ATCC9714_09411][protein=N-acetylmuramoyl-L-alanineamidasefamilyprotein][protein_id=CEJ73053.1][location=970451..971152][gbkey=CDS]	13	13	13		1	13	13	13	10	12	10	12	13	13	11	13	13	13	13	11	13	12	13	13	10	12	10	12	13	13	11	13	13	13	13	11	13	12	13	13	10	12	10	12	13	13	11	13
lcl|LN679998.1_prot_CEJ73729.1_1618[gene=nanS][locus_tag=ATCC9714_16171][protein=sialidase/neuraminidase][protein_id=CEJ73729.1][location=1659289..1660503][gbkey=CDS]	lcl|LN679998.1_prot_CEJ73729.1_1618[gene=nanS][locus_tag=ATCC9714_16171][protein=sialidase/neuraminidase][protein_id=CEJ73729.1][location=1659289..1660503][gbkey=CDS]	13	13	13		1	13	13	13	10	12	10	12	12	13	12	11	11	12	11	11	10	13	12	11	10	12	10	12	12	13	12	11	11	12	11	11	10	13	12	11	10	12	10	12	12	13	12	11
lcl|LN679998.1_prot_CEJ74084.1_1973[locus_tag=ATCC9714_19721][protein=putativemodulatorofDNAgyrase,peptidaseU62][protein_id=CEJ74084.1][location=complement(2033305..2034648)][gbkey=CDS]	lcl|LN679998.1_prot_CEJ74084.1_1973[locus_tag=ATCC9714_19721][protein=putativemodulatorofDNAgyrase,peptidaseU62][protein_id=CEJ74084.1][location=complement(2033305..2034648)][gbkey=CDS]	13	13	13		1	13	13	13	8	8	7	11	9	11	6	8	11	12	12	8	10	8	9	11	8	8	7	11	9	11	6	8	11	12	12	8	10	8	9	11	8	8	7	11	9	11	6	8
lcl|LN679998.1_prot_CEJ74192.1_2081[gene=sodA][locus_tag=ATCC9714_20801][protein=Superoxidedismutase(Mn)][protein_id=CEJ74192.1][location=2157766..2158374][gbkey=CDS]	lcl|LN679998.1_prot_CEJ74192.1_2081[gene=sodA][locus_tag=ATCC9714_20801][protein=Superoxidedismutase(Mn)][protein_id=CEJ74192.1][location=2157766..2158374][gbkey=CDS]	13	13	13		1	13	13	13	7	8	7	13	13	12	7	10	9	13	10	8	13	9	12	12	7	8	7	13	13	12	7	10	9	13	10	8	13	9	12	12	7	8	7	13	13	12	7	10
lcl|LN679998.1_prot_CEJ74378.1_2267[locus_tag=ATCC9714_22661][protein=putativeiron(III)dicitrate-bindingprotein][protein_id=CEJ74378.1][location=complement(2334184..2335212)][gbkey=CDS]	lcl|LN679998.1_prot_CEJ74378.1_2267[locus_tag=ATCC9714_22661][protein=putativeiron(III)dicitrate-bindingprotein][protein_id=CEJ74378.1][location=complement(2334184..2335212)][gbkey=CDS]	13	13	13		1	13	13	13	9	9	8	11	9	12	9	12	10	12	10	10	10	9	8	11	9	9	8	11	9	12	9	12	10	12	10	10	10	9	8	11	9	9	8	11	9	12	9	12
lcl|LN679998.1_prot_CEJ74680.1_2569[gene=grdB][locus_tag=ATCC9714_25681][protein=GlycinereductasecomplexcomponentBgammasubunit(selenocysteine)][protein_id=CEJ74680.1][location=complement(2633986..2635035)][gbkey=CDS]	lcl|LN679998.1_prot_CEJ74680.1_2569[gene=grdB][locus_tag=ATCC9714_25681][protein=GlycinereductasecomplexcomponentBgammasubunit(selenocysteine)][protein_id=CEJ74680.1][location=complement(2633986..2635035)][gbkey=CDS]	13	13	13		1	13	13	13	10	12	10	11	11	12	11	13	12	12	12	10	11	12	12	12	10	12	10	11	11	12	11	13	12	12	12	10	11	12	12	12	10	12	10	11	11	12	11	13
lcl|LN679998.1_prot_CEJ74763.1_2652[gene=spo0A][locus_tag=ATCC9714_26511][protein=Stage0sporulationproteinA][protein_id=CEJ74763.1][location=complement(2715149..2715961)][gbkey=CDS]	lcl|LN679998.1_prot_CEJ74763.1_2652[gene=spo0A][locus_tag=ATCC9714_26511][protein=Stage0sporulationproteinA][protein_id=CEJ74763.1][location=complement(2715149..2715961)][gbkey=CDS]	13	13	13		1	13	13	13	11	11	11	11	11	12	11	11	11	12	12	12	12	11	12	13	11	11	11	11	11	12	11	11	11	12	12	12	12	11	12	13	11	11	11	11	11	12	11	11
lcl|LN679998.1_prot_CEJ74788.1_2677[gene=fabH][locus_tag=ATCC9714_26761][protein=3-oxoacyl-[acyl-carrier-protein]synthase3][protein_id=CEJ74788.1][location=complement(2735739..2736725)][gbkey=CDS]	lcl|LN679998.1_prot_CEJ74788.1_2677[gene=fabH][locus_tag=ATCC9714_26761][protein=3-oxoacyl-[acyl-carrier-protein]synthase3][protein_id=CEJ74788.1][location=complement(2735739..2736725)][gbkey=CDS]	13	13	13		1	13	13	13	11	10	12	12	11	13	10	13	12	12	13	11	11	12	12	11	11	10	12	12	11	13	10	13	12	12	13	11	11	12	12	11	11	10	12	12	11	13	10	13
lcl|LN679998.1_prot_CEJ74800.1_2689[locus_tag=ATCC9714_26881][protein=putativephosphatase][protein_id=CEJ74800.1][location=complement(2747265..2748887)][gbkey=CDS]	lcl|LN679998.1_prot_CEJ74800.1_2689[locus_tag=ATCC9714_26881][protein=putativephosphatase][protein_id=CEJ74800.1][location=complement(2747265..2748887)][gbkey=CDS]	13	13	13		1	13	13	13	10	12	9	11	11	11	9	11	12	10	10	10	10	12	12	10	10	12	9	11	11	11	9	11	12	10	10	10	10	12	12	10	10	12	9	11	11	11	9	11
lcl|LN679998.1_prot_CEJ74867.1_2756[gene=murF][locus_tag=ATCC9714_27551][protein=UDP-N-acetylmuramoyl-tripeptide--D-alanyl-D-alanineligase(UDP-MurNAc-pentapeptidesynthetase)(D-alanyl-D-alanine-addingenzyme)][protein_id=CEJ74867.1][location=complement(2812211..2813584)][gbkey=CDS]	lcl|LN679998.1_prot_CEJ74867.1_2756[gene=murF][locus_tag=ATCC9714_27551][protein=UDP-N-acetylmuramoyl-tripeptide--D-alanyl-D-alanineligase(UDP-MurNAc-pentapeptidesynthetase)(D-alanyl-D-alanine-addingenzyme)][protein_id=CEJ74867.1][location=complement(2812211..2813584)][gbkey=CDS]	13	13	13		1	13	13	13	7	9	5	10	11	11	7	11	10	12	12	6	10	10	9	11	7	9	5	10	11	11	7	11	10	12	12	6	10	10	9	11	7	9	5	10	11	11	7	11
lcl|LN679998.1_prot_CEJ75029.1_2918[gene=pheT][locus_tag=ATCC9714_29171][protein=Phenylalanyl-tRNAsynthetasesubunitbeta(Phenylalanine--tRNAligasebetachain)(PheRS)][protein_id=CEJ75029.1][location=complement(2986781..2989171)][gbkey=CDS]	lcl|LN679998.1_prot_CEJ75029.1_2918[gene=pheT][locus_tag=ATCC9714_29171][protein=Phenylalanyl-tRNAsynthetasesubunitbeta(Phenylalanine--tRNAligasebetachain)(PheRS)][protein_id=CEJ75029.1][location=complement(2986781..2989171)][gbkey=CDS]	13	13	13		1	13	13	13	8	9	8	11	10	9	8	11	11	12	11	8	10	11	10	11	8	9	8	11	10	9	8	11	11	12	11	8	10	11	10	11	8	9	8	11	10	9	8	11
lcl|LN679998.1_prot_CEJ75206.1_3095[gene=glmM][locus_tag=ATCC9714_30941][protein=Phosphoglucosaminemutase][protein_id=CEJ75206.1][location=complement(3180641..3181987)][gbkey=CDS]	lcl|LN679998.1_prot_CEJ75206.1_3095[gene=glmM][locus_tag=ATCC9714_30941][protein=Phosphoglucosaminemutase][protein_id=CEJ75206.1][location=complement(3180641..3181987)][gbkey=CDS]	13	13	13		1	13	13	13	12	12	12	12	13	12	12	12	12	13	13	10	13	12	13	12	12	12	12	12	13	12	12	12	12	13	13	10	13	12	13	12	12	12	12	12	13	12	12	12
lcl|LN679999.1_prot_CEJ75545.1_87[locus_tag=ATCC9714PCS11_00861][protein=hypotheticalprotein][protein_id=CEJ75545.1][location=complement(98967..102128)][gbkey=CDS]	lcl|LN679999.1_prot_CEJ75545.1_87[locus_tag=ATCC9714PCS11_00861][protein=hypotheticalprotein][protein_id=CEJ75545.1][location=complement(98967..102128)][gbkey=CDS]	13	9	9		1	13	9	9	10	10	9	11	13	12	12	12	11	12	10	10	11	12	11	11	6	7	6	7	9	8	8	8	7	9	7	7	8	8	8	7	6	7	6	7	9	8	8	8
lcl|LN679998.1_prot_CEJ72175.1_64[gene=adk][locus_tag=ATCC9714_00631][protein=Adenylatekinase][protein_id=CEJ72175.1][location=57545..58195][gbkey=CDS]	lcl|LN679998.1_prot_CEJ72175.1_64[gene=adk][locus_tag=ATCC9714_00631][protein=Adenylatekinase][protein_id=CEJ72175.1][location=57545..58195][gbkey=CDS]	12	12	12		1	12	12	12	11	11	10	11	11	11	10	12	11	12	12	11	11	11	11	12	11	11	10	11	11	11	10	12	11	12	12	11	11	11	11	12	11	11	10	11	11	11	10	12
lcl|LN679998.1_prot_CEJ72209.1_98[locus_tag=ATCC9714_00971][protein=putativedeoxyribonuclease][protein_id=CEJ72209.1][location=85186..85956][gbkey=CDS]	lcl|LN679998.1_prot_CEJ72209.1_98[locus_tag=ATCC9714_00971][protein=putativedeoxyribonuclease][protein_id=CEJ72209.1][location=85186..85956][gbkey=CDS]	12	12	12		1	12	12	12	7	10	7	11	9	10	8	9	12	9	10	8	10	8	11	9	7	10	7	11	9	10	8	9	12	9	10	8	10	8	11	9	7	10	7	11	9	10	8	9
lcl|LN679998.1_prot_CEJ72248.1_137[gene=tal][locus_tag=ATCC9714_01361][protein=Transaldolase][protein_id=CEJ72248.1][location=127511..128158][gbkey=CDS]	lcl|LN679998.1_prot_CEJ72248.1_137[gene=tal][locus_tag=ATCC9714_01361][protein=Transaldolase][protein_id=CEJ72248.1][location=127511..128158][gbkey=CDS]	12	12	12		1	12	12	12	11	10	11	12	12	12	11	12	11	12	12	11	12	11	11	12	11	10	11	12	12	12	11	12	11	12	12	11	12	11	11	12	11	10	11	12	12	12	11	12
lcl|LN679998.1_prot_CEJ72321.1_210[gene=lon][locus_tag=ATCC9714_02091][protein=ATP-dependentproteaseLa,S16peptidasefamily][protein_id=CEJ72321.1][location=206399..208756][gbkey=CDS]	lcl|LN679998.1_prot_CEJ72321.1_210[gene=lon][locus_tag=ATCC9714_02091][protein=ATP-dependentproteaseLa,S16peptidasefamily][protein_id=CEJ72321.1][location=206399..208756][gbkey=CDS]	12	12	12		1	12	12	12	9	9	8	8	10	9	9	7	8	11	9	8	8	8	7	9	9	9	8	8	10	9	9	7	8	11	9	8	8	8	7	9	9	9	8	8	10	9	9	7
lcl|LN679998.1_prot_CEJ72458.1_347[locus_tag=ATCC9714_03461][protein=putativeL-2,4-diaminobutyratedecarboxylase][protein_id=CEJ72458.1][location=350080..351762][gbkey=CDS]	lcl|LN679998.1_prot_CEJ72458.1_347[locus_tag=ATCC9714_03461][protein=putativeL-2,4-diaminobutyratedecarboxylase][protein_id=CEJ72458.1][location=350080..351762][gbkey=CDS]	12	12	12		1	12	12	12	7	8	8	11	11	11	11	10	10	11	11	8	11	10	11	11	7	8	8	11	11	11	11	10	10	11	11	8	11	10	11	11	7	8	8	11	11	11	11	10
lcl|LN679998.1_prot_CEJ72471.1_360[gene=gldA1][locus_tag=ATCC9714_03591][protein=glyceroldehydrogenase][protein_id=CEJ72471.1][location=366983..368119][gbkey=CDS]	lcl|LN679998.1_prot_CEJ72471.1_360[gene=gldA1][locus_tag=ATCC9714_03591][protein=glyceroldehydrogenase][protein_id=CEJ72471.1][location=366983..368119][gbkey=CDS]	12	12	12		1	12	12	12	10	11	8	10	10	12	11	12	11	12	12	10	12	10	11	12	10	11	8	10	10	12	11	12	11	12	12	10	12	10	11	12	10	11	8	10	10	12	11	12
lcl|LN679998.1_prot_CEJ72580.1_469[gene=tdcB][locus_tag=ATCC9714_04681][protein=ThreoninedehydrataseII][protein_id=CEJ72580.1][location=488124..489335][gbkey=CDS]	lcl|LN679998.1_prot_CEJ72580.1_469[gene=tdcB][locus_tag=ATCC9714_04681][protein=ThreoninedehydrataseII][protein_id=CEJ72580.1][location=488124..489335][gbkey=CDS]	12	12	12		1	12	12	12	12	11	11	12	12	12	11	12	11	12	12	11	12	12	12	12	12	11	11	12	12	12	11	12	11	12	12	11	12	12	12	12	12	11	11	12	12	12	11	12
lcl|LN679998.1_prot_CEJ72768.1_657[locus_tag=ATCC9714_06561][protein=putativepeptidase,M19family][protein_id=CEJ72768.1][location=675614..676552][gbkey=CDS]	lcl|LN679998.1_prot_CEJ72768.1_657[locus_tag=ATCC9714_06561][protein=putativepeptidase,M19family][protein_id=CEJ72768.1][location=675614..676552][gbkey=CDS]	12	12	12		1	12	12	12	12	11	10	10	10	11	10	11	11	11	10	10	10	10	9	11	12	11	10	10	10	11	10	11	11	11	10	10	10	10	9	11	12	11	10	10	10	11	10	11
lcl|LN679998.1_prot_CEJ72847.1_736[locus_tag=ATCC9714_07351][protein=[FeFe]hydrogenase,groupAfamilyprotein][protein_id=CEJ72847.1][location=complement(770023..772107)][gbkey=CDS]	lcl|LN679998.1_prot_CEJ72847.1_736[locus_tag=ATCC9714_07351][protein=[FeFe]hydrogenase,groupAfamilyprotein][protein_id=CEJ72847.1][location=complement(770023..772107)][gbkey=CDS]	12	12	12		1	12	12	12	9	7	9	9	9	12	8	12	10	11	12	7	9	9	8	11	9	7	9	9	9	12	8	12	10	11	12	7	9	9	8	11	9	7	9	9	9	12	8	12
lcl|LN679998.1_prot_CEJ73118.1_1007[gene=colA][locus_tag=ATCC9714_10061][protein=secretedcollagenase][protein_id=CEJ73118.1][location=1027686..1030763][gbkey=CDS]	lcl|LN679998.1_prot_CEJ73118.1_1007[gene=colA][locus_tag=ATCC9714_10061][protein=secretedcollagenase][protein_id=CEJ73118.1][location=1027686..1030763][gbkey=CDS]	12	12	12		1	12	12	12	9	7	7	10	11	9	10	10	10	11	10	9	10	9	9	11	9	7	7	10	11	9	10	10	10	11	10	9	10	9	9	11	9	7	7	10	11	9	10	10
lcl|LN679998.1_prot_CEJ73207.1_1096[gene=pflA][locus_tag=ATCC9714_10951][protein=formateacetyltransferase][protein_id=CEJ73207.1][location=1119497..1121731][gbkey=CDS]	lcl|LN679998.1_prot_CEJ73207.1_1096[gene=pflA][locus_tag=ATCC9714_10951][protein=formateacetyltransferase][protein_id=CEJ73207.1][location=1119497..1121731][gbkey=CDS]	12	7	7		1	12	7	7	11	12	10	12	12	12	10	12	12	11	12	11	12	12	12	12	6	7	5	7	7	7	5	7	7	6	7	6	7	7	7	7	6	7	5	7	7	7	5	7
lcl|LN679998.1_prot_CEJ73212.1_1101[gene=fruK][locus_tag=ATCC9714_11001][protein=Fructose1-phosphatekinase][protein_id=CEJ73212.1][location=1129418..1130335][gbkey=CDS]	lcl|LN679998.1_prot_CEJ73212.1_1101[gene=fruK][locus_tag=ATCC9714_11001][protein=Fructose1-phosphatekinase][protein_id=CEJ73212.1][location=1129418..1130335][gbkey=CDS]	12	12	12		1	12	12	12	5	8	6	10	9	10	6	8	9	12	9	9	9	10	9	10	5	8	6	10	9	10	6	8	9	12	9	9	9	10	9	10	5	8	6	10	9	10	6	8
lcl|LN679998.1_prot_CEJ73325.1_1214[gene=cotE][locus_tag=ATCC9714_12131][protein=putativebifunctionalprotein:peroxiredoxin/chitinase][protein_id=CEJ73325.1][location=complement(1253004..1254770)][gbkey=CDS]	lcl|LN679998.1_prot_CEJ73325.1_1214[gene=cotE][locus_tag=ATCC9714_12131][protein=putativebifunctionalprotein:peroxiredoxin/chitinase][protein_id=CEJ73325.1][location=complement(1253004..1254770)][gbkey=CDS]	12	12	12		1	12	12	12	9	10	9	11	9	11	10	10	10	11	11	11	12	11	9	10	9	10	9	11	9	11	10	10	10	11	11	11	12	11	9	10	9	10	9	11	9	11	10	10
lcl|LN679998.1_prot_CEJ73431.1_1320[locus_tag=ATCC9714_13191][protein=metallopeptidasefamilyM24protein][protein_id=CEJ73431.1][location=1358722..1360512][gbkey=CDS]	lcl|LN679998.1_prot_CEJ73431.1_1320[locus_tag=ATCC9714_13191][protein=metallopeptidasefamilyM24protein][protein_id=CEJ73431.1][location=1358722..1360512][gbkey=CDS]	12	9	9		1	12	9	9	10	11	11	12	12	11	11	12	12	12	12	12	10	12	11	12	7	8	8	9	9	8	8	9	9	9	9	9	7	9	8	9	7	8	8	9	9	8	8	9
lcl|LN679998.1_prot_CEJ74354.1_2243[locus_tag=ATCC9714_22421][protein=phageshockproteinA][protein_id=CEJ74354.1][location=complement(2312766..2313437)][gbkey=CDS]	lcl|LN679998.1_prot_CEJ74354.1_2243[locus_tag=ATCC9714_22421][protein=phageshockproteinA][protein_id=CEJ74354.1][location=complement(2312766..2313437)][gbkey=CDS]	12	12	12		1	12	12	12	8	9	7	9	8	11	7	8	8	8	10	7	12	7	9	8	8	9	7	9	8	11	7	8	8	8	10	7	12	7	9	8	8	9	7	9	8	11	7	8
lcl|LN679998.1_prot_CEJ74547.1_2436[locus_tag=ATCC9714_24351][protein=putativepolysaccharidedeacetylase][protein_id=CEJ74547.1][location=complement(2507283..2508221)][gbkey=CDS]	lcl|LN679998.1_prot_CEJ74547.1_2436[locus_tag=ATCC9714_24351][protein=putativepolysaccharidedeacetylase][protein_id=CEJ74547.1][location=complement(2507283..2508221)][gbkey=CDS]	12	12	12		1	12	12	12	8	10	8	10	10	12	11	11	10	11	10	11	12	11	12	11	8	10	8	10	10	12	11	11	10	11	10	11	12	11	12	11	8	10	8	10	10	12	11	11
lcl|LN679998.1_prot_CEJ74594.1_2483[gene=flgK][locus_tag=ATCC9714_24821][protein=Flagellarhook-associatedproteinFlgK(orHAP1)][protein_id=CEJ74594.1][location=complement(2551544..2552818)][gbkey=CDS]	lcl|LN679998.1_prot_CEJ74594.1_2483[gene=flgK][locus_tag=ATCC9714_24821][protein=Flagellarhook-associatedproteinFlgK(orHAP1)][protein_id=CEJ74594.1][location=complement(2551544..2552818)][gbkey=CDS]	12	12	12		1	12	12	12	10	9	10	12	9	11	9	9	10	10	11	8	10	10	10	12	10	9	10	12	9	11	9	9	10	10	11	8	10	10	10	12	10	9	10	12	9	11	9	9
lcl|LN679998.1_prot_CEJ74628.1_2517[gene=ilvE][locus_tag=ATCC9714_25161][protein=branched-chainaminoacidaminotransferase][protein_id=CEJ74628.1][location=complement(2579523..2580545)][gbkey=CDS]	lcl|LN679998.1_prot_CEJ74628.1_2517[gene=ilvE][locus_tag=ATCC9714_25161][protein=branched-chainaminoacidaminotransferase][protein_id=CEJ74628.1][location=complement(2579523..2580545)][gbkey=CDS]	12	12	12		1	12	12	12	10	10	9	10	12	12	11	12	11	10	10	10	11	11	11	11	10	10	9	10	12	12	11	12	11	10	10	10	11	11	11	11	10	10	9	10	12	12	11	12
lcl|LN679998.1_prot_CEJ74685.1_2574[gene=trxB3][locus_tag=ATCC9714_25731][protein=Thioredoxinreductase3][protein_id=CEJ74685.1][location=complement(2637421..2638383)][gbkey=CDS]	lcl|LN679998.1_prot_CEJ74685.1_2574[gene=trxB3][locus_tag=ATCC9714_25731][protein=Thioredoxinreductase3][protein_id=CEJ74685.1][location=complement(2637421..2638383)][gbkey=CDS]	12	12	12		1	12	12	12	9	11	9	12	11	12	11	12	11	12	12	11	11	10	12	12	9	11	9	12	11	12	11	12	11	12	12	11	11	10	12	12	9	11	9	12	11	12	11	12
lcl|LN679998.1_prot_CEJ74873.1_2762[locus_tag=ATCC9714_27611][protein=putativepeptidase,M16family][protein_id=CEJ74873.1][location=complement(2818920..2820206)][gbkey=CDS]	lcl|LN679998.1_prot_CEJ74873.1_2762[locus_tag=ATCC9714_27611][protein=putativepeptidase,M16family][protein_id=CEJ74873.1][location=complement(2818920..2820206)][gbkey=CDS]	12	12	12		1	12	12	12	8	11	7	11	11	11	9	11	10	12	12	11	11	11	11	12	8	11	7	11	11	11	9	11	10	12	12	11	11	11	11	12	8	11	7	11	11	11	9	11
lcl|LN679998.1_prot_CEJ74920.1_2809[locus_tag=ATCC9714_28081][protein=hypotheticalprotein][protein_id=CEJ74920.1][location=complement(2869004..2870647)][gbkey=CDS]	lcl|LN679998.1_prot_CEJ74920.1_2809[locus_tag=ATCC9714_28081][protein=hypotheticalprotein][protein_id=CEJ74920.1][location=complement(2869004..2870647)][gbkey=CDS]	12	12	12		1	12	12	12	7	11	11	12	12	12	10	12	11	12	12	12	11	11	11	12	7	11	11	12	12	12	10	12	11	12	12	12	11	11	11	12	7	11	11	12	12	12	10	12
lcl|LN679998.1_prot_CEJ75069.1_2958[gene=acdB][locus_tag=ATCC9714_29571][protein=Acyl-CoAdehydrogenase,short-chainspecific][protein_id=CEJ75069.1][location=complement(3031821..3032954)][gbkey=CDS]	lcl|LN679998.1_prot_CEJ75069.1_2958[gene=acdB][locus_tag=ATCC9714_29571][protein=Acyl-CoAdehydrogenase,short-chainspecific][protein_id=CEJ75069.1][location=complement(3031821..3032954)][gbkey=CDS]	12	12	12		1	12	12	12	11	11	9	12	11	12	11	12	12	12	12	12	11	12	12	12	11	11	9	12	11	12	11	12	12	12	12	12	11	12	12	12	11	11	9	12	11	12	11	12
lcl|LN679998.1_prot_CEJ75190.1_3079[locus_tag=ATCC9714_30781][protein=putativeS1RNA-bindingdomain-containingprotein][protein_id=CEJ75190.1][location=complement(3159942..3162086)][gbkey=CDS]	lcl|LN679998.1_prot_CEJ75190.1_3079[locus_tag=ATCC9714_30781][protein=putativeS1RNA-bindingdomain-containingprotein][protein_id=CEJ75190.1][location=complement(3159942..3162086)][gbkey=CDS]	12	12	12		1	12	12	12	7	9	9	10	9	10	8	10	11	9	8	9	10	10	10	10	7	9	9	10	9	10	8	10	11	9	8	9	10	10	10	10	7	9	9	10	9	10	8	10
lcl|LN679998.1_prot_CEJ75192.1_3081[gene=secA1][locus_tag=ATCC9714_30801][protein=ProteintranslocasesubunitSecA1][protein_id=CEJ75192.1][location=complement(3163267..3165939)][gbkey=CDS]	lcl|LN679998.1_prot_CEJ75192.1_3081[gene=secA1][locus_tag=ATCC9714_30801][protein=ProteintranslocasesubunitSecA1][protein_id=CEJ75192.1][location=complement(3163267..3165939)][gbkey=CDS]	12	12	12		1	12	12	12	9	10	8	11	9	10	8	10	10	12	11	9	9	10	9	11	9	10	8	11	9	10	8	10	10	12	11	9	9	10	9	11	9	10	8	11	9	10	8	10
lcl|LN679998.1_prot_CEJ75263.1_3152[locus_tag=ATCC9714_31511][protein=putativeL-threonine3-dehydrogenase][protein_id=CEJ75263.1][location=3238996..3239970][gbkey=CDS]	lcl|LN679998.1_prot_CEJ75263.1_3152[locus_tag=ATCC9714_31511][protein=putativeL-threonine3-dehydrogenase][protein_id=CEJ75263.1][location=3238996..3239970][gbkey=CDS]	12	12	12		1	12	12	12	8	10	8	10	8	9	8	10	10	9	10	7	10	8	8	10	8	10	8	10	8	9	8	10	10	9	10	7	10	8	8	10	8	10	8	10	8	9	8	10
lcl|LN679998.1_prot_CEJ75321.1_3210[gene=nagA][locus_tag=ATCC9714_32091][protein=N-acetylglucosamine-6-phosphatedeacetylase(GlcNAc6-Pdeacetylase)][protein_id=CEJ75321.1][location=complement(3293397..3294524)][gbkey=CDS]	lcl|LN679998.1_prot_CEJ75321.1_3210[gene=nagA][locus_tag=ATCC9714_32091][protein=N-acetylglucosamine-6-phosphatedeacetylase(GlcNAc6-Pdeacetylase)][protein_id=CEJ75321.1][location=complement(3293397..3294524)][gbkey=CDS]	12	12	12		1	12	12	12	10	9	9	10	11	11	9	11	11	12	11	10	10	9	10	11	10	9	9	10	11	11	9	11	11	12	11	10	10	9	10	11	10	9	9	10	11	11	9	11
lcl|LN679998.1_prot_CEJ72176.1_65[gene=map1][locus_tag=ATCC9714_00641][protein=MethionineaminopeptidaseMap1(MAP)(PeptidaseM)][protein_id=CEJ72176.1][location=58195..58941][gbkey=CDS]	lcl|LN679998.1_prot_CEJ72176.1_65[gene=map1][locus_tag=ATCC9714_00641][protein=MethionineaminopeptidaseMap1(MAP)(PeptidaseM)][protein_id=CEJ72176.1][location=58195..58941][gbkey=CDS]	11	11	11		1	11	11	11	8	8	8	9	9	9	9	9	8	8	8	8	11	7	9	8	8	8	8	9	9	9	9	9	8	8	8	8	11	7	9	8	8	8	8	9	9	9	9	9
lcl|LN679998.1_prot_CEJ72480.1_369[gene=gadA][locus_tag=ATCC9714_03681][protein=glutamatedecarboxylasealpha][protein_id=CEJ72480.1][location=378930..380321][gbkey=CDS]	lcl|LN679998.1_prot_CEJ72480.1_369[gene=gadA][locus_tag=ATCC9714_03681][protein=glutamatedecarboxylasealpha][protein_id=CEJ72480.1][location=378930..380321][gbkey=CDS]	11	4	4		1	11	4	4	10	10	9	10	9	9	9	10	9	11	10	9	10	9	9	9	4	4	3	4	3	3	3	4	3	4	3	3	4	3	3	3	4	4	3	4	3	3	3	4
lcl|LN679998.1_prot_CEJ72521.1_410[locus_tag=ATCC9714_04091][protein=amidohydrolasefamilyprotein][protein_id=CEJ72521.1][location=424240..425526][gbkey=CDS]	lcl|LN679998.1_prot_CEJ72521.1_410[locus_tag=ATCC9714_04091][protein=amidohydrolasefamilyprotein][protein_id=CEJ72521.1][location=424240..425526][gbkey=CDS]	11	11	11		1	11	11	11	7	8	7	8	8	9	6	10	9	10	8	6	11	7	9	9	7	8	7	8	8	9	6	10	9	10	8	6	11	7	9	9	7	8	7	8	8	9	6	10
lcl|LN679998.1_prot_CEJ72581.1_470[locus_tag=ATCC9714_04691][protein=putativetranslationinhibitorendoribonuclease][protein_id=CEJ72581.1][location=489502..489882][gbkey=CDS]	lcl|LN679998.1_prot_CEJ72581.1_470[locus_tag=ATCC9714_04691][protein=putativetranslationinhibitorendoribonuclease][protein_id=CEJ72581.1][location=489502..489882][gbkey=CDS]	11	11	11		1	11	11	11	8	7	8	10	7	10	9	9	9	11	11	8	9	6	10	11	8	7	8	10	7	10	9	9	9	11	11	8	9	6	10	11	8	7	8	10	7	10	9	9
lcl|LN679998.1_prot_CEJ72610.1_499[gene=dnaJ][locus_tag=ATCC9714_04981][protein=ChaperoneproteinDnaJ][protein_id=CEJ72610.1][location=520824..521987][gbkey=CDS]	lcl|LN679998.1_prot_CEJ72610.1_499[gene=dnaJ][locus_tag=ATCC9714_04981][protein=ChaperoneproteinDnaJ][protein_id=CEJ72610.1][location=520824..521987][gbkey=CDS]	11	11	11		1	11	11	11	5	7	6	7	9	9	5	9	8	11	8	7	10	9	9	11	5	7	6	7	9	9	5	9	8	11	8	7	10	9	9	11	5	7	6	7	9	9	5	9
lcl|LN679998.1_prot_CEJ72705.1_594[locus_tag=ATCC9714_05931][protein=putativeproteinmodulatingproteaseactivity][protein_id=CEJ72705.1][location=614215..615153][gbkey=CDS]	lcl|LN679998.1_prot_CEJ72705.1_594[locus_tag=ATCC9714_05931][protein=putativeproteinmodulatingproteaseactivity][protein_id=CEJ72705.1][location=614215..615153][gbkey=CDS]	11	11	11		1	11	11	11	6	8	9	10	10	9	9	9	9	9	9	8	7	8	9	9	6	8	9	10	10	9	9	9	9	9	9	8	7	8	9	9	6	8	9	10	10	9	9	9
lcl|LN679998.1_prot_CEJ72936.1_825[gene=dapB1][locus_tag=ATCC9714_08241][protein=Dihydrodipicolinatereductase1(DHPR1)][protein_id=CEJ72936.1][location=848752..849498][gbkey=CDS]	lcl|LN679998.1_prot_CEJ72936.1_825[gene=dapB1][locus_tag=ATCC9714_08241][protein=Dihydrodipicolinatereductase1(DHPR1)][protein_id=CEJ72936.1][location=848752..849498][gbkey=CDS]	11	11	11		1	11	11	11	8	10	7	10	10	9	10	8	10	11	11	10	9	10	9	10	8	10	7	10	10	9	10	8	10	11	11	10	9	10	9	10	8	10	7	10	10	9	10	8
lcl|LN679998.1_prot_CEJ73295.1_1184[locus_tag=ATCC9714_11831][protein=propionyl-CoAcarboxylase,betasubunit][protein_id=CEJ73295.1][location=1223850..1225397][gbkey=CDS]	lcl|LN679998.1_prot_CEJ73295.1_1184[locus_tag=ATCC9714_11831][protein=propionyl-CoAcarboxylase,betasubunit][protein_id=CEJ73295.1][location=1223850..1225397][gbkey=CDS]	11	11	11		1	11	11	11	7	8	8	11	10	9	8	9	9	9	10	9	9	9	9	10	7	8	8	11	10	9	8	9	9	9	10	9	9	9	9	10	7	8	8	11	10	9	8	9
lcl|LN679998.1_prot_CEJ73367.1_1256[locus_tag=ATCC9714_12551][protein=hypotheticalprotein][protein_id=CEJ73367.1][location=1293674..1294588][gbkey=CDS]	lcl|LN679998.1_prot_CEJ73367.1_1256[locus_tag=ATCC9714_12551][protein=hypotheticalprotein][protein_id=CEJ73367.1][location=1293674..1294588][gbkey=CDS]	11	11	11		1	11	11	11	8	8	6	9	7	11	8	9	9	11	10	7	8	9	9	11	8	8	6	9	7	11	8	9	9	11	10	7	8	9	9	11	8	8	6	9	7	11	8	9
lcl|LN679998.1_prot_CEJ73478.1_1367[gene=bdh][locus_tag=ATCC9714_13661][protein=NADH-dependentbutanoldehydrogenase][protein_id=CEJ73478.1][location=1405425..1406585][gbkey=CDS]	lcl|LN679998.1_prot_CEJ73478.1_1367[gene=bdh][locus_tag=ATCC9714_13661][protein=NADH-dependentbutanoldehydrogenase][protein_id=CEJ73478.1][location=1405425..1406585][gbkey=CDS]	11	11	11		1	11	11	11	9	9	8	10	11	10	8	10	9	11	10	9	9	10	10	11	9	9	8	10	11	10	8	10	9	11	10	9	9	10	10	11	9	9	8	10	11	10	8	10
lcl|LN679998.1_prot_CEJ73937.1_1826[locus_tag=ATCC9714_18251][protein=aminotransferaseclass-Vfamilyprotein][protein_id=CEJ73937.1][location=complement(1891657..1892415)][gbkey=CDS]	lcl|LN679998.1_prot_CEJ73937.1_1826[locus_tag=ATCC9714_18251][protein=aminotransferaseclass-Vfamilyprotein][protein_id=CEJ73937.1][location=complement(1891657..1892415)][gbkey=CDS]	11	11	11		1	11	11	11	7	8	6	9	9	10	6	10	10	11	11	7	8	10	8	11	7	8	6	9	9	10	6	10	10	11	11	7	8	10	8	11	7	8	6	9	9	10	6	10
lcl|LN679998.1_prot_CEJ73952.1_1841[gene=deoC][locus_tag=ATCC9714_18401][protein=Deoxyribose-phosphatealdolase(Phosphodeoxyriboaldolase)(Deoxyriboaldolase)(DERA)][protein_id=CEJ73952.1][location=complement(1905405..1906070)][gbkey=CDS]	lcl|LN679998.1_prot_CEJ73952.1_1841[gene=deoC][locus_tag=ATCC9714_18401][protein=Deoxyribose-phosphatealdolase(Phosphodeoxyriboaldolase)(Deoxyriboaldolase)(DERA)][protein_id=CEJ73952.1][location=complement(1905405..1906070)][gbkey=CDS]	11	11	11		1	11	11	11	8	11	8	11	10	11	8	11	11	10	9	11	9	10	11	10	8	11	8	11	10	11	8	11	11	10	9	11	9	10	11	10	8	11	8	11	10	11	8	11
lcl|LN679998.1_prot_CEJ74350.1_2239[locus_tag=ATCC9714_22381][protein=putativeironABCtransporter,substrate-bindingprotein][protein_id=CEJ74350.1][location=complement(2309308..2310225)][gbkey=CDS]	lcl|LN679998.1_prot_CEJ74350.1_2239[locus_tag=ATCC9714_22381][protein=putativeironABCtransporter,substrate-bindingprotein][protein_id=CEJ74350.1][location=complement(2309308..2310225)][gbkey=CDS]	11	11	11		1	11	11	11	7	8	7	10	9	10	6	9	9	9	9	6	9	9	10	10	7	8	7	10	9	10	6	9	9	9	9	6	9	9	10	10	7	8	7	10	9	10	6	9
lcl|LN679998.1_prot_CEJ74752.1_2641[gene=pupG][locus_tag=ATCC9714_26401][protein=Purinenucleosidephosphorylase][protein_id=CEJ74752.1][location=complement(2705025..2705846)][gbkey=CDS]	lcl|LN679998.1_prot_CEJ74752.1_2641[gene=pupG][locus_tag=ATCC9714_26401][protein=Purinenucleosidephosphorylase][protein_id=CEJ74752.1][location=complement(2705025..2705846)][gbkey=CDS]	11	9	9		1	11	9	9	4	8	7	9	7	9	9	8	9	10	9	8	10	7	8	10	2	6	5	7	5	7	7	6	7	8	7	6	8	5	6	8	2	6	5	7	5	7	7	6
lcl|LN679998.1_prot_CEJ74874.1_2763[locus_tag=ATCC9714_27621][protein=putativepeptidase,M16family][protein_id=CEJ74874.1][location=complement(2820216..2821478)][gbkey=CDS]	lcl|LN679998.1_prot_CEJ74874.1_2763[locus_tag=ATCC9714_27621][protein=putativepeptidase,M16family][protein_id=CEJ74874.1][location=complement(2820216..2821478)][gbkey=CDS]	11	11	11		1	11	11	11	8	8	6	10	10	10	5	9	9	10	9	9	10	9	8	10	8	8	6	10	10	10	5	9	9	10	9	9	10	9	8	10	8	8	6	10	10	10	5	9
lcl|LN679998.1_prot_CEJ74900.1_2789[locus_tag=ATCC9714_27881][protein=putativeexportedprotein][protein_id=CEJ74900.1][location=complement(2846610..2848334)][gbkey=CDS]	lcl|LN679998.1_prot_CEJ74900.1_2789[locus_tag=ATCC9714_27881][protein=putativeexportedprotein][protein_id=CEJ74900.1][location=complement(2846610..2848334)][gbkey=CDS]	11	11	11		1	11	11	11	9	9	9	9	8	9	9	10	8	10	10	9	10	10	9	9	9	9	9	9	8	9	9	10	8	10	10	9	10	10	9	9	9	9	9	9	8	9	9	10
lcl|LN679998.1_prot_CEJ74993.1_2882[gene=ansB][locus_tag=ATCC9714_28811][protein=L-asparaginase][protein_id=CEJ74993.1][location=2942605..2943600][gbkey=CDS]	lcl|LN679998.1_prot_CEJ74993.1_2882[gene=ansB][locus_tag=ATCC9714_28811][protein=L-asparaginase][protein_id=CEJ74993.1][location=2942605..2943600][gbkey=CDS]	11	11	11		1	11	11	11	8	9	8	7	8	10	10	9	10	10	9	10	9	10	10	9	8	9	8	7	8	10	10	9	10	10	9	10	9	10	10	9	8	9	8	7	8	10	10	9
lcl|LN679998.1_prot_CEJ75061.1_2950[gene=sleC][locus_tag=ATCC9714_29491][protein=Sporecortex-lyticenzymepre-pro-form][protein_id=CEJ75061.1][location=3021239..3022510][gbkey=CDS]	lcl|LN679998.1_prot_CEJ75061.1_2950[gene=sleC][locus_tag=ATCC9714_29491][protein=Sporecortex-lyticenzymepre-pro-form][protein_id=CEJ75061.1][location=3021239..3022510][gbkey=CDS]	11	11	11		1	11	11	11	7	7	6	9	8	10	8	10	10	9	10	6	11	9	10	10	7	7	6	9	8	10	8	10	10	9	10	6	11	9	10	10	7	7	6	9	8	10	8	10
lcl|LN679998.1_prot_CEJ75089.1_2978[locus_tag=ATCC9714_29771][protein=putativemanganese-dependentinorganicpyrophosphatase][protein_id=CEJ75089.1][location=3051637..3052584][gbkey=CDS]	lcl|LN679998.1_prot_CEJ75089.1_2978[locus_tag=ATCC9714_29771][protein=putativemanganese-dependentinorganicpyrophosphatase][protein_id=CEJ75089.1][location=3051637..3052584][gbkey=CDS]	11	11	11		1	11	11	11	8	10	10	9	10	10	10	10	9	11	11	9	10	9	10	11	8	10	10	9	10	10	10	10	9	11	11	9	10	9	10	11	8	10	10	9	10	10	10	10
lcl|LN679998.1_prot_CEJ75213.1_3102[gene=ptb][locus_tag=ATCC9714_31011][protein=phosphatebutyryltransferase][protein_id=CEJ75213.1][location=complement(3186657..3187559)][gbkey=CDS]	lcl|LN679998.1_prot_CEJ75213.1_3102[gene=ptb][locus_tag=ATCC9714_31011][protein=phosphatebutyryltransferase][protein_id=CEJ75213.1][location=complement(3186657..3187559)][gbkey=CDS]	11	11	11		1	11	11	11	9	9	9	10	10	10	8	9	8	10	9	8	10	11	10	10	9	9	9	10	10	10	8	9	8	10	9	8	10	11	10	10	9	9	9	10	10	10	8	9
lcl|LN679998.1_prot_CEJ75323.1_3212[locus_tag=ATCC9714_32111][protein=uncharacterisedprotein][protein_id=CEJ75323.1][location=3295470..3296312][gbkey=CDS]	lcl|LN679998.1_prot_CEJ75323.1_3212[locus_tag=ATCC9714_32111][protein=uncharacterisedprotein][protein_id=CEJ75323.1][location=3295470..3296312][gbkey=CDS]	11	11	11		1	11	11	11	9	9	7	7	8	8	9	9	9	11	10	8	9	8	8	11	9	9	7	7	8	8	9	9	9	11	10	8	9	8	8	11	9	9	7	7	8	8	9	9
lcl|LN679998.1_prot_CEJ75359.1_3248[gene=hemB][locus_tag=ATCC9714_32471][protein=Delta-aminolevulinicaciddehydratase(porphobilinogensynthase)][protein_id=CEJ75359.1][location=complement(3333900..3334865)][gbkey=CDS]	lcl|LN679998.1_prot_CEJ75359.1_3248[gene=hemB][locus_tag=ATCC9714_32471][protein=Delta-aminolevulinicaciddehydratase(porphobilinogensynthase)][protein_id=CEJ75359.1][location=complement(3333900..3334865)][gbkey=CDS]	11	11	11		1	11	11	11	7	8	7	8	9	11	7	9	10	10	10	8	10	9	7	10	7	8	7	8	9	11	7	9	10	10	10	8	10	9	7	10	7	8	7	8	9	11	7	9
lcl|LN679998.1_prot_CEJ72146.1_35[gene=rplL][locus_tag=ATCC9714_00341][protein=50SribosomalproteinL7/L12][protein_id=CEJ72146.1][location=33824..34186][gbkey=CDS]	lcl|LN679998.1_prot_CEJ72146.1_35[gene=rplL][locus_tag=ATCC9714_00341][protein=50SribosomalproteinL7/L12][protein_id=CEJ72146.1][location=33824..34186][gbkey=CDS]	10	10	10		1	10	10	10	9	10	10	10	9	10	10	10	10	10	10	10	10	9	10	10	9	10	10	10	9	10	10	10	10	10	10	10	10	9	10	10	9	10	10	10	9	10	10	10
lcl|LN679998.1_prot_CEJ72276.1_165[gene=tkt][locus_tag=ATCC9714_01641][protein=Transketolase,thiaminediphosphatebindingsubunit][protein_id=CEJ72276.1][location=149113..149940][gbkey=CDS]	lcl|LN679998.1_prot_CEJ72276.1_165[gene=tkt][locus_tag=ATCC9714_01641][protein=Transketolase,thiaminediphosphatebindingsubunit][protein_id=CEJ72276.1][location=149113..149940][gbkey=CDS]	10	10	10		1	10	10	10	8	8	8	8	9	10	8	9	10	9	8	9	10	8	8	8	8	8	8	8	9	10	8	9	10	9	8	9	10	8	8	8	8	8	8	8	9	10	8	9
lcl|LN679998.1_prot_CEJ72791.1_680[gene=nusA][locus_tag=ATCC9714_06791][protein=Transcriptionelongationprotein][protein_id=CEJ72791.1][location=704311..705384][gbkey=CDS]	lcl|LN679998.1_prot_CEJ72791.1_680[gene=nusA][locus_tag=ATCC9714_06791][protein=Transcriptionelongationprotein][protein_id=CEJ72791.1][location=704311..705384][gbkey=CDS]	10	10	10		1	10	10	10	5	6	6	8	8	8	5	9	8	9	8	8	9	7	7	7	5	6	6	8	8	8	5	9	8	9	8	8	9	7	7	7	5	6	6	8	8	8	5	9
lcl|LN679998.1_prot_CEJ73238.1_1127[gene=thiH][locus_tag=ATCC9714_11261][protein=ThiaminebiosynthesisproteinThiH][protein_id=CEJ73238.1][location=1158279..1159655][gbkey=CDS]	lcl|LN679998.1_prot_CEJ73238.1_1127[gene=thiH][locus_tag=ATCC9714_11261][protein=ThiaminebiosynthesisproteinThiH][protein_id=CEJ73238.1][location=1158279..1159655][gbkey=CDS]	10	10	10		1	10	10	10	4	5	4	8	8	8	7	8	7	8	9	6	9	6	6	9	4	5	4	8	8	8	7	8	7	8	9	6	9	6	6	9	4	5	4	8	8	8	7	8
lcl|LN679998.1_prot_CEJ73357.1_1246[gene=ptsG-A][locus_tag=ATCC9714_12451][protein=PTSsystem,glucose-specificIIAcomponent][protein_id=CEJ73357.1][location=1284872..1285369][gbkey=CDS]	lcl|LN679998.1_prot_CEJ73357.1_1246[gene=ptsG-A][locus_tag=ATCC9714_12451][protein=PTSsystem,glucose-specificIIAcomponent][protein_id=CEJ73357.1][location=1284872..1285369][gbkey=CDS]	10	10	10		1	10	10	10	7	8	5	9	9	9	6	9	8	10	9	8	9	9	8	9	7	8	5	9	9	9	6	9	8	10	9	8	9	9	8	9	7	8	5	9	9	9	6	9
lcl|LN679998.1_prot_CEJ73366.1_1255[locus_tag=ATCC9714_12541][protein=putativenitroreductase][protein_id=CEJ73366.1][location=1293009..1293647][gbkey=CDS]	lcl|LN679998.1_prot_CEJ73366.1_1255[locus_tag=ATCC9714_12541][protein=putativenitroreductase][protein_id=CEJ73366.1][location=1293009..1293647][gbkey=CDS]	10	10	10		1	10	10	10	7	9	8	10	9	10	9	9	10	9	9	8	10	8	9	9	7	9	8	10	9	10	9	9	10	9	9	8	10	8	9	9	7	9	8	10	9	10	9	9
lcl|LN679998.1_prot_CEJ73389.1_1278[locus_tag=ATCC9714_12771][protein=Nitroreductase-familyprotein][protein_id=CEJ73389.1][location=1316572..1317384][gbkey=CDS]	lcl|LN679998.1_prot_CEJ73389.1_1278[locus_tag=ATCC9714_12771][protein=Nitroreductase-familyprotein][protein_id=CEJ73389.1][location=1316572..1317384][gbkey=CDS]	10	10	10		1	10	10	10	7	8	6	9	6	9	8	9	8	10	10	7	8	7	8	10	7	8	6	9	6	9	8	9	8	10	10	7	8	7	8	10	7	8	6	9	6	9	8	9
lcl|LN679998.1_prot_CEJ73402.1_1291[locus_tag=ATCC9714_12901][protein=putativeredox-activeprotein][protein_id=CEJ73402.1][location=1328856..1329305][gbkey=CDS]	lcl|LN679998.1_prot_CEJ73402.1_1291[locus_tag=ATCC9714_12901][protein=putativeredox-activeprotein][protein_id=CEJ73402.1][location=1328856..1329305][gbkey=CDS]	10	10	10		1	10	10	10	10	10	8	10	10	10	10	10	10	10	10	10	10	10	9	10	10	10	8	10	10	10	10	10	10	10	10	10	10	10	9	10	10	10	8	10	10	10	10	10
lcl|LN679998.1_prot_CEJ73732.1_1621[gene=ureC][locus_tag=ATCC9714_16201][protein=urease,alphasubunit][protein_id=CEJ73732.1][location=1661665..1663383][gbkey=CDS]	lcl|LN679998.1_prot_CEJ73732.1_1621[gene=ureC][locus_tag=ATCC9714_16201][protein=urease,alphasubunit][protein_id=CEJ73732.1][location=1661665..1663383][gbkey=CDS]	10	10	10		1	10	10	10	8	9	8	9	7	8	10	9	7	9	9	7	8	8	8	7	8	9	8	9	7	8	10	9	7	9	9	7	8	8	8	7	8	9	8	9	7	8	10	9
lcl|LN679998.1_prot_CEJ73878.1_1767[locus_tag=ATCC9714_17661][protein=fascindomainprotein][protein_id=CEJ73878.1][location=complement(1828118..1828999)][gbkey=CDS]	lcl|LN679998.1_prot_CEJ73878.1_1767[locus_tag=ATCC9714_17661][protein=fascindomainprotein][protein_id=CEJ73878.1][location=complement(1828118..1828999)][gbkey=CDS]	10	10	10		1	10	10	10	8	9	8	10	9	10	8	10	9	10	10	9	9	8	9	10	8	9	8	10	9	10	8	10	9	10	10	9	9	8	9	10	8	9	8	10	9	10	8	10
lcl|LN679998.1_prot_CEJ74012.1_1901[locus_tag=ATCC9714_19001][protein=putativemolybdopterincofactorbiosynthesisprotein][protein_id=CEJ74012.1][location=complement(1965595..1966611)][gbkey=CDS]	lcl|LN679998.1_prot_CEJ74012.1_1901[locus_tag=ATCC9714_19001][protein=putativemolybdopterincofactorbiosynthesisprotein][protein_id=CEJ74012.1][location=complement(1965595..1966611)][gbkey=CDS]	10	10	10		1	10	10	10	9	10	9	10	9	10	9	9	10	9	9	10	10	9	10	9	9	10	9	10	9	10	9	9	10	9	9	10	10	9	10	9	9	10	9	10	9	10	9	9
lcl|LN679998.1_prot_CEJ74387.1_2276[locus_tag=ATCC9714_22751][protein=putativeiron-sulfurclusterprotein][protein_id=CEJ74387.1][location=complement(2348068..2349864)][gbkey=CDS]	lcl|LN679998.1_prot_CEJ74387.1_2276[locus_tag=ATCC9714_22751][protein=putativeiron-sulfurclusterprotein][protein_id=CEJ74387.1][location=complement(2348068..2349864)][gbkey=CDS]	10	10	10		1	10	10	10	5	8	7	9	10	9	7	9	8	7	7	6	8	9	10	9	5	8	7	9	10	9	7	9	8	7	7	6	8	9	10	9	5	8	7	9	10	9	7	9
lcl|LN679998.1_prot_CEJ74447.1_2336[locus_tag=ATCC9714_23351][protein=conservedhypotheticalprotein][protein_id=CEJ74447.1][location=complement(2408736..2410214)][gbkey=CDS]	lcl|LN679998.1_prot_CEJ74447.1_2336[locus_tag=ATCC9714_23351][protein=conservedhypotheticalprotein][protein_id=CEJ74447.1][location=complement(2408736..2410214)][gbkey=CDS]	10	10	10		1	10	10	10	9	10	9	10	10	10	9	10	10	10	10	9	9	10	10	9	9	10	9	10	10	10	9	10	10	10	10	9	9	10	10	9	9	10	9	10	10	10	9	10
lcl|LN679998.1_prot_CEJ74573.1_2462[gene=flgE][locus_tag=ATCC9714_24611][protein=FlagellarhookproteinFlgE(Distalrodprotein)][protein_id=CEJ74573.1][location=complement(2531444..2532286)][gbkey=CDS]	lcl|LN679998.1_prot_CEJ74573.1_2462[gene=flgE][locus_tag=ATCC9714_24611][protein=FlagellarhookproteinFlgE(Distalrodprotein)][protein_id=CEJ74573.1][location=complement(2531444..2532286)][gbkey=CDS]	10	10	10		1	10	10	10	8	9	9	8	9	9	9	9	8	9	9	9	8	8	8	7	8	9	9	8	9	9	9	9	8	9	9	9	8	8	8	7	8	9	9	8	9	9	9	9
lcl|LN679998.1_prot_CEJ74637.1_2526[locus_tag=ATCC9714_25251][protein=putativeglutamyl-aminopeptidase,M42family][protein_id=CEJ74637.1][location=complement(2587434..2588474)][gbkey=CDS]	lcl|LN679998.1_prot_CEJ74637.1_2526[locus_tag=ATCC9714_25251][protein=putativeglutamyl-aminopeptidase,M42family][protein_id=CEJ74637.1][location=complement(2587434..2588474)][gbkey=CDS]	10	10	10		1	10	10	10	7	9	8	9	8	10	8	9	10	8	10	8	8	9	10	9	7	9	8	9	8	10	8	9	10	8	10	8	8	9	10	9	7	9	8	9	8	10	8	9
lcl|LN679998.1_prot_CEJ74674.1_2563[locus_tag=ATCC9714_25621][protein=cellenvelope-relatedfunctiontranscriptionalattenuatorcommondomainprotein][protein_id=CEJ74674.1][location=complement(2626456..2627367)][gbkey=CDS]	lcl|LN679998.1_prot_CEJ74674.1_2563[locus_tag=ATCC9714_25621][protein=cellenvelope-relatedfunctiontranscriptionalattenuatorcommondomainprotein][protein_id=CEJ74674.1][location=complement(2626456..2627367)][gbkey=CDS]	10	10	10		1	10	10	10	7	8	6	9	9	9	6	8	9	9	8	8	9	9	10	9	7	8	6	9	9	9	6	8	9	9	8	8	9	9	10	9	7	8	6	9	9	9	6	8
lcl|LN679998.1_prot_CEJ74881.1_2770[locus_tag=ATCC9714_27691][protein=putativepropanediolutilizationprotein][protein_id=CEJ74881.1][location=complement(2830591..2831160)][gbkey=CDS]	lcl|LN679998.1_prot_CEJ74881.1_2770[locus_tag=ATCC9714_27691][protein=putativepropanediolutilizationprotein][protein_id=CEJ74881.1][location=complement(2830591..2831160)][gbkey=CDS]	10	10	10		1	10	10	10	7	6	7	7	8	9	8	8	8	8	8	9	10	7	8	9	7	6	7	7	8	9	8	8	8	8	8	9	10	7	8	9	7	6	7	7	8	9	8	8
lcl|LN679998.1_prot_CEJ74990.1_2879[gene=pflA][locus_tag=ATCC9714_28781][protein=Pyruvateformate-lyaseactivatingenzyme][protein_id=CEJ74990.1][location=2938804..2939538][gbkey=CDS]	lcl|LN679998.1_prot_CEJ74990.1_2879[gene=pflA][locus_tag=ATCC9714_28781][protein=Pyruvateformate-lyaseactivatingenzyme][protein_id=CEJ74990.1][location=2938804..2939538][gbkey=CDS]	10	10	10		1	10	10	10	5	8	5	10	10	10	8	10	8	10	10	6	10	10	8	9	5	8	5	10	10	10	8	10	8	10	10	6	10	10	8	9	5	8	5	10	10	10	8	10
lcl|LN679998.1_prot_CEJ75002.1_2891[locus_tag=ATCC9714_28901][protein=putativeiron-sulfurprotein][protein_id=CEJ75002.1][location=complement(2950683..2952611)][gbkey=CDS]	lcl|LN679998.1_prot_CEJ75002.1_2891[locus_tag=ATCC9714_28901][protein=putativeiron-sulfurprotein][protein_id=CEJ75002.1][location=complement(2950683..2952611)][gbkey=CDS]	10	10	10		1	10	10	10	5	7	5	6	8	8	5	8	7	9	8	6	7	8	7	8	5	7	5	6	8	8	5	8	7	9	8	6	7	8	7	8	5	7	5	6	8	8	5	8
lcl|LN679998.1_prot_CEJ75028.1_2917[locus_tag=ATCC9714_29161][protein=putativecell-divisionprotein][protein_id=CEJ75028.1][location=complement(2986175..2986753)][gbkey=CDS]	lcl|LN679998.1_prot_CEJ75028.1_2917[locus_tag=ATCC9714_29161][protein=putativecell-divisionprotein][protein_id=CEJ75028.1][location=complement(2986175..2986753)][gbkey=CDS]	10	10	10		1	10	10	10	8	10	9	9	9	10	9	8	10	10	8	10	9	7	10	9	8	10	9	9	9	10	9	8	10	10	8	10	9	7	10	9	8	10	9	9	9	10	9	8
lcl|LN679998.1_prot_CEJ75109.1_2998[locus_tag=ATCC9714_29971][protein=amidinotransferasefamilyprotein][protein_id=CEJ75109.1][location=complement(3070014..3071105)][gbkey=CDS]	lcl|LN679998.1_prot_CEJ75109.1_2998[locus_tag=ATCC9714_29971][protein=amidinotransferasefamilyprotein][protein_id=CEJ75109.1][location=complement(3070014..3071105)][gbkey=CDS]	10	10	10		1	10	10	10	9	8	9	10	10	9	9	9	10	9	10	9	9	10	10	10	9	8	9	10	10	9	9	9	10	9	10	9	9	10	10	10	9	8	9	10	10	9	9	9
lcl|LN679998.1_prot_CEJ75152.1_3041[gene=guaA][locus_tag=ATCC9714_30401][protein=Glutamineamidotransferase][protein_id=CEJ75152.1][location=complement(3117099..3118637)][gbkey=CDS]	lcl|LN679998.1_prot_CEJ75152.1_3041[gene=guaA][locus_tag=ATCC9714_30401][protein=Glutamineamidotransferase][protein_id=CEJ75152.1][location=complement(3117099..3118637)][gbkey=CDS]	10	10	10		1	10	10	10	8	9	8	9	9	10	8	10	8	10	9	8	10	9	9	10	8	9	8	9	9	10	8	10	8	10	9	8	10	9	9	10	8	9	8	9	9	10	8	10
lcl|LN679998.1_prot_CEJ75165.1_3054[gene=pyrE][locus_tag=ATCC9714_30531][protein=Orotatephosphoribosyltransferase(OPRT)(OPRTase)][protein_id=CEJ75165.1][location=complement(3130720..3131304)][gbkey=CDS]	lcl|LN679998.1_prot_CEJ75165.1_3054[gene=pyrE][locus_tag=ATCC9714_30531][protein=Orotatephosphoribosyltransferase(OPRT)(OPRTase)][protein_id=CEJ75165.1][location=complement(3130720..3131304)][gbkey=CDS]	10	10	10		1	10	10	10	6	6	5	5	5	6	5	5	5	10	6	6	4	4	4	8	6	6	5	5	5	6	5	5	5	10	6	6	4	4	4	8	6	6	5	5	5	6	5	5
lcl|LN679998.1_prot_CEJ75209.1_3098[locus_tag=ATCC9714_30971][protein=putativeferredoxin/flavodoxinoxidoreductase,alphasubunit][protein_id=CEJ75209.1][location=complement(3183476..3184558)][gbkey=CDS]	lcl|LN679998.1_prot_CEJ75209.1_3098[locus_tag=ATCC9714_30971][protein=putativeferredoxin/flavodoxinoxidoreductase,alphasubunit][protein_id=CEJ75209.1][location=complement(3183476..3184558)][gbkey=CDS]	10	10	10		1	10	10	10	8	10	10	9	8	8	9	6	9	9	9	8	8	7	8	8	8	10	10	9	8	8	9	6	9	9	9	8	8	7	8	8	8	10	10	9	8	8	9	6
lcl|LN679998.1_prot_CEJ75234.1_3123[locus_tag=ATCC9714_31221][protein=putativephagecellwallhydrolase][protein_id=CEJ75234.1][location=complement(3207411..3208961)][gbkey=CDS]	lcl|LN679998.1_prot_CEJ75234.1_3123[locus_tag=ATCC9714_31221][protein=putativephagecellwallhydrolase][protein_id=CEJ75234.1][location=complement(3207411..3208961)][gbkey=CDS]	10	10	10		1	10	10	10	4	9	5	7	8	9	8	9	9	9	9	7	10	9	9	8	4	9	5	7	8	9	8	9	9	9	9	7	10	9	9	8	4	9	5	7	8	9	8	9
lcl|LN679998.1_prot_CEJ74978.1_2867[gene=tyrZ][locus_tag=ATCC9714_28661][protein=tyrosyl-tRNAsynthetase][protein_id=CEJ74978.1][location=complement(2924260..2925480)][gbkey=CDS];lcl|LN679998.1_prot_CEJ74206.1_2095[gene=tyrS][locus_tag=ATCC9714_20941][protein=Tyrosyl-tRNAsynthetase(Tyrosine--tRNAligase)(TyrRS)][protein_id=CEJ74206.1][location=complement(2172156..2173361)][gbkey=CDS]	lcl|LN679998.1_prot_CEJ74978.1_2867[gene=tyrZ][locus_tag=ATCC9714_28661][protein=tyrosyl-tRNAsynthetase][protein_id=CEJ74978.1][location=complement(2924260..2925480)][gbkey=CDS]	9;1	9;1	9;1		2	9	9	9	6	5	6	7	7	7	7	7	7	8	7	8	7	6	7	8	6	5	6	7	7	7	7	7	7	8	7	8	7	6	7	8	6	5	6	7	7	7	7	7
lcl|LN679998.1_prot_CEJ72113.1_2[gene=dnaN][locus_tag=ATCC9714_00011][protein=DNApolymeraseIIIsubunitbeta][protein_id=CEJ72113.1][location=1574..2683][gbkey=CDS]	lcl|LN679998.1_prot_CEJ72113.1_2[gene=dnaN][locus_tag=ATCC9714_00011][protein=DNApolymeraseIIIsubunitbeta][protein_id=CEJ72113.1][location=1574..2683][gbkey=CDS]	9	9	9		1	9	9	9	8	9	8	9	9	9	8	9	9	9	9	8	9	8	9	9	8	9	8	9	9	9	8	9	9	9	9	8	9	8	9	9	8	9	8	9	9	9	8	9
lcl|LN679998.1_prot_CEJ72143.1_32[gene=rplK][locus_tag=ATCC9714_00311][protein=50SribosomalproteinL11][protein_id=CEJ72143.1][location=31832..32257][gbkey=CDS]	lcl|LN679998.1_prot_CEJ72143.1_32[gene=rplK][locus_tag=ATCC9714_00311][protein=50SribosomalproteinL11][protein_id=CEJ72143.1][location=31832..32257][gbkey=CDS]	9	9	9		1	9	9	9	7	8	7	7	6	8	7	8	8	8	7	9	9	8	8	7	7	8	7	7	6	8	7	8	8	8	7	9	9	8	8	7	7	8	7	7	6	8	7	8
lcl|LN679998.1_prot_CEJ72145.1_34[gene=rplJ][locus_tag=ATCC9714_00331][protein=50SribosomalproteinL10][protein_id=CEJ72145.1][location=33248..33751][gbkey=CDS]	lcl|LN679998.1_prot_CEJ72145.1_34[gene=rplJ][locus_tag=ATCC9714_00331][protein=50SribosomalproteinL10][protein_id=CEJ72145.1][location=33248..33751][gbkey=CDS]	9	9	9		1	9	9	9	8	8	7	8	8	8	8	8	7	9	9	8	9	8	9	9	8	8	7	8	8	8	8	8	7	9	9	8	9	8	9	9	8	8	7	8	8	8	8	8
lcl|LN679998.1_prot_CEJ72150.1_39[gene=rpsG][locus_tag=ATCC9714_00381][protein=30SribosomalproteinS7][protein_id=CEJ72150.1][location=42538..43008][gbkey=CDS]	lcl|LN679998.1_prot_CEJ72150.1_39[gene=rpsG][locus_tag=ATCC9714_00381][protein=30SribosomalproteinS7][protein_id=CEJ72150.1][location=42538..43008][gbkey=CDS]	9	9	9		1	9	9	9	7	7	5	7	8	8	7	8	7	8	8	7	7	8	8	8	7	7	5	7	8	8	7	8	7	8	8	7	7	8	8	8	7	7	5	7	8	8	7	8
lcl|LN679998.1_prot_CEJ72155.1_44[gene=rplD][locus_tag=ATCC9714_00431][protein=50SribosomalproteinL4][protein_id=CEJ72155.1][location=47909..48532][gbkey=CDS]	lcl|LN679998.1_prot_CEJ72155.1_44[gene=rplD][locus_tag=ATCC9714_00431][protein=50SribosomalproteinL4][protein_id=CEJ72155.1][location=47909..48532][gbkey=CDS]	9	9	9		1	9	9	9	5	6	4	7	9	9	6	7	9	8	8	6	8	8	8	8	5	6	4	7	9	9	6	7	9	8	8	6	8	8	8	8	5	6	4	7	9	9	6	7
lcl|LN679998.1_prot_CEJ72156.1_45[gene=rplW][locus_tag=ATCC9714_00441][protein=50SribosomalproteinL23][protein_id=CEJ72156.1][location=48532..48822][gbkey=CDS]	lcl|LN679998.1_prot_CEJ72156.1_45[gene=rplW][locus_tag=ATCC9714_00441][protein=50SribosomalproteinL23][protein_id=CEJ72156.1][location=48532..48822][gbkey=CDS]	9	9	9		1	9	9	9	5	7	7	8	9	8	7	6	8	7	8	7	9	8	7	7	5	7	7	8	9	8	7	6	8	7	8	7	9	8	7	7	5	7	7	8	9	8	7	6
lcl|LN679998.1_prot_CEJ72157.1_46[gene=rplB][locus_tag=ATCC9714_00451][protein=50SribosomalproteinL2][protein_id=CEJ72157.1][location=48854..49684][gbkey=CDS]	lcl|LN679998.1_prot_CEJ72157.1_46[gene=rplB][locus_tag=ATCC9714_00451][protein=50SribosomalproteinL2][protein_id=CEJ72157.1][location=48854..49684][gbkey=CDS]	9	9	9		1	9	9	9	8	8	8	8	6	7	8	7	7	9	9	6	9	7	9	9	8	8	8	8	6	7	8	7	7	9	9	6	9	7	9	9	8	8	8	8	6	7	8	7
lcl|LN679998.1_prot_CEJ72180.1_69[gene=rpsM][locus_tag=ATCC9714_00681][protein=30SribosomalproteinS13][protein_id=CEJ72180.1][location=59797..60168][gbkey=CDS]	lcl|LN679998.1_prot_CEJ72180.1_69[gene=rpsM][locus_tag=ATCC9714_00681][protein=30SribosomalproteinS13][protein_id=CEJ72180.1][location=59797..60168][gbkey=CDS]	9	9	9		1	9	9	9	6	8	7	9	9	9	8	9	8	9	9	7	9	8	9	9	6	8	7	9	9	9	8	9	8	9	9	7	9	8	9	9	6	8	7	9	9	9	8	9
lcl|LN679998.1_prot_CEJ72199.1_88[gene=aspC][locus_tag=ATCC9714_00871][protein=aspartateaminotransferase][protein_id=CEJ72199.1][location=74843..76033][gbkey=CDS]	lcl|LN679998.1_prot_CEJ72199.1_88[gene=aspC][locus_tag=ATCC9714_00871][protein=aspartateaminotransferase][protein_id=CEJ72199.1][location=74843..76033][gbkey=CDS]	9	9	9		1	9	9	9	4	7	6	7	8	8	6	7	8	6	8	6	8	9	8	9	4	7	6	7	8	8	6	7	8	6	8	6	8	9	8	9	4	7	6	7	8	8	6	7
lcl|LN679998.1_prot_CEJ72285.1_174[gene=uvrA][locus_tag=ATCC9714_01731][protein=ExcinucleaseABCsubunitA][protein_id=CEJ72285.1][location=161058..163886][gbkey=CDS]	lcl|LN679998.1_prot_CEJ72285.1_174[gene=uvrA][locus_tag=ATCC9714_01731][protein=ExcinucleaseABCsubunitA][protein_id=CEJ72285.1][location=161058..163886][gbkey=CDS]	9	9	9		1	9	9	9	6	7	7	9	9	9	7	9	9	9	9	7	8	7	8	8	6	7	7	9	9	9	7	9	9	9	9	7	8	7	8	8	6	7	7	9	9	9	7	9
lcl|LN679998.1_prot_CEJ72294.1_183[gene=hprK][locus_tag=ATCC9714_01821][protein=PTSsystem,HPrkinase/phosphorylase][protein_id=CEJ72294.1][location=174184..175128][gbkey=CDS]	lcl|LN679998.1_prot_CEJ72294.1_183[gene=hprK][locus_tag=ATCC9714_01821][protein=PTSsystem,HPrkinase/phosphorylase][protein_id=CEJ72294.1][location=174184..175128][gbkey=CDS]	9	9	9		1	9	9	9	7	7	6	8	8	7	7	5	8	8	7	7	5	8	7	8	7	7	6	8	8	7	7	5	8	8	7	7	5	8	7	8	7	7	6	8	8	7	7	5
lcl|LN679998.1_prot_CEJ72305.1_194[locus_tag=ATCC9714_01931][protein=putativehydrolase,NUDIXfamily][protein_id=CEJ72305.1][location=186835..187260][gbkey=CDS]	lcl|LN679998.1_prot_CEJ72305.1_194[locus_tag=ATCC9714_01931][protein=putativehydrolase,NUDIXfamily][protein_id=CEJ72305.1][location=186835..187260][gbkey=CDS]	9	9	9		1	9	9	9	6	7	5	8	8	7	6	6	8	7	6	8	9	6	6	6	6	7	5	8	8	7	6	6	8	7	6	8	9	6	6	6	6	7	5	8	8	7	6	6
lcl|LN679998.1_prot_CEJ72312.1_201[gene=ligA][locus_tag=ATCC9714_02001][protein=DNAligase(Polydeoxyribonucleotidesynthase[NAD+])][protein_id=CEJ72312.1][location=197267..199288][gbkey=CDS]	lcl|LN679998.1_prot_CEJ72312.1_201[gene=ligA][locus_tag=ATCC9714_02001][protein=DNAligase(Polydeoxyribonucleotidesynthase[NAD+])][protein_id=CEJ72312.1][location=197267..199288][gbkey=CDS]	9	9	9		1	9	9	9	5	5	4	7	7	7	7	7	6	7	6	6	7	7	7	7	5	5	4	7	7	7	7	7	6	7	6	6	7	7	7	7	5	5	4	7	7	7	7	7
lcl|LN679998.1_prot_CEJ72317.1_206[gene=clpP1][locus_tag=ATCC9714_02051][protein=ATP-dependentClpproteaseproteolyticsubunit1][protein_id=CEJ72317.1][location=203310..203894][gbkey=CDS]	lcl|LN679998.1_prot_CEJ72317.1_206[gene=clpP1][locus_tag=ATCC9714_02051][protein=ATP-dependentClpproteaseproteolyticsubunit1][protein_id=CEJ72317.1][location=203310..203894][gbkey=CDS]	9	9	9		1	9	9	9	9	9	8	9	8	8	8	8	9	9	8	8	8	9	8	9	9	9	8	9	8	8	8	8	9	9	8	8	8	9	8	9	9	9	8	9	8	8	8	8
lcl|LN679998.1_prot_CEJ72336.1_225[locus_tag=ATCC9714_02241][protein=Serineprotease,HrtAfamily][protein_id=CEJ72336.1][location=222893..223984][gbkey=CDS]	lcl|LN679998.1_prot_CEJ72336.1_225[locus_tag=ATCC9714_02241][protein=Serineprotease,HrtAfamily][protein_id=CEJ72336.1][location=222893..223984][gbkey=CDS]	9	9	9		1	9	9	9	6	8	6	9	7	8	6	9	8	9	9	6	9	7	8	9	6	8	6	9	7	8	6	9	8	9	9	6	9	7	8	9	6	8	6	9	7	8	6	9
lcl|LN679998.1_prot_CEJ72423.1_312[locus_tag=ATCC9714_03111][protein=D-hydantoinase(Dihydropyrimidinase)][protein_id=CEJ72423.1][location=312787..314178][gbkey=CDS]	lcl|LN679998.1_prot_CEJ72423.1_312[locus_tag=ATCC9714_03111][protein=D-hydantoinase(Dihydropyrimidinase)][protein_id=CEJ72423.1][location=312787..314178][gbkey=CDS]	9	9	9		1	9	9	9	5	5	6	8	8	8	6	7	8	6	8	6	8	8	9	7	5	5	6	8	8	8	6	7	8	6	8	6	8	8	9	7	5	5	6	8	8	8	6	7
lcl|LN679998.1_prot_CEJ72453.1_342[gene=nanA][locus_tag=ATCC9714_03411][protein=Acetylneuraminatelyase][protein_id=CEJ72453.1][location=344727..345596][gbkey=CDS]	lcl|LN679998.1_prot_CEJ72453.1_342[gene=nanA][locus_tag=ATCC9714_03411][protein=Acetylneuraminatelyase][protein_id=CEJ72453.1][location=344727..345596][gbkey=CDS]	9	9	9		1	9	9	9	6	8	6	8	9	9	7	7	7	8	9	8	9	7	9	9	6	8	6	8	9	9	7	7	7	8	9	8	9	7	9	9	6	8	6	8	9	9	7	7
lcl|LN679998.1_prot_CEJ72501.1_390[gene=addB][locus_tag=ATCC9714_03891][protein=ATP-dependentnucleasesubunitB(ATP-dependenthelicaseaddB),Superfamily1UvrD-family][protein_id=CEJ72501.1][location=401249..404695][gbkey=CDS]	lcl|LN679998.1_prot_CEJ72501.1_390[gene=addB][locus_tag=ATCC9714_03891][protein=ATP-dependentnucleasesubunitB(ATP-dependenthelicaseaddB),Superfamily1UvrD-family][protein_id=CEJ72501.1][location=401249..404695][gbkey=CDS]	9	9	9		1	9	9	9	6	6	6	8	7	8	7	8	9	8	9	7	7	8	7	8	6	6	6	8	7	8	7	8	9	8	9	7	7	8	7	8	6	6	6	8	7	8	7	8
lcl|LN679998.1_prot_CEJ72502.1_391[gene=addA][locus_tag=ATCC9714_03901][protein=ATP-dependentnucleasesubunitA(ATP-dependenthelicaseaddA)][protein_id=CEJ72502.1][location=404696..408442][gbkey=CDS]	lcl|LN679998.1_prot_CEJ72502.1_391[gene=addA][locus_tag=ATCC9714_03901][protein=ATP-dependentnucleasesubunitA(ATP-dependenthelicaseaddA)][protein_id=CEJ72502.1][location=404696..408442][gbkey=CDS]	9	9	9		1	9	9	9	5	8	4	7	7	8	4	9	9	9	8	5	6	8	8	9	5	8	4	7	7	8	4	9	9	9	8	5	6	8	8	9	5	8	4	7	7	8	4	9
lcl|LN679998.1_prot_CEJ72835.1_724[locus_tag=ATCC9714_07231][protein=putativeironcompoundABCtransporter,periplasmicironcompound-bindingprotein][protein_id=CEJ72835.1][location=756019..757041][gbkey=CDS]	lcl|LN679998.1_prot_CEJ72835.1_724[locus_tag=ATCC9714_07231][protein=putativeironcompoundABCtransporter,periplasmicironcompound-bindingprotein][protein_id=CEJ72835.1][location=756019..757041][gbkey=CDS]	9	9	9		1	9	9	9	8	9	6	9	9	8	8	9	8	9	9	7	7	7	7	7	8	9	6	9	9	8	8	9	8	9	9	7	7	7	7	7	8	9	6	9	9	8	8	9
lcl|LN679998.1_prot_CEJ72934.1_823[gene=asd][locus_tag=ATCC9714_08221][protein=Aspartate-semialdehydedehydrogenase][protein_id=CEJ72934.1][location=846845..847843][gbkey=CDS]	lcl|LN679998.1_prot_CEJ72934.1_823[gene=asd][locus_tag=ATCC9714_08221][protein=Aspartate-semialdehydedehydrogenase][protein_id=CEJ72934.1][location=846845..847843][gbkey=CDS]	9	9	9		1	9	9	9	3	6	5	7	7	7	6	7	8	8	7	7	9	6	7	8	3	6	5	7	7	7	6	7	8	8	7	7	9	6	7	8	3	6	5	7	7	7	6	7
lcl|LN679998.1_prot_CEJ72973.1_862[locus_tag=ATCC9714_08611][protein=conservedhypotheticalprotein][protein_id=CEJ72973.1][location=884426..885118][gbkey=CDS]	lcl|LN679998.1_prot_CEJ72973.1_862[locus_tag=ATCC9714_08611][protein=conservedhypotheticalprotein][protein_id=CEJ72973.1][location=884426..885118][gbkey=CDS]	9	9	9		1	9	9	9	7	8	7	9	9	9	8	8	8	9	9	9	9	8	9	9	7	8	7	9	9	9	8	8	8	9	9	9	9	8	9	9	7	8	7	9	9	9	8	8
lcl|LN679998.1_prot_CEJ73090.1_979[locus_tag=ATCC9714_09781][protein=hypotheticalprotein][protein_id=CEJ73090.1][location=999454..1000833][gbkey=CDS]	lcl|LN679998.1_prot_CEJ73090.1_979[locus_tag=ATCC9714_09781][protein=hypotheticalprotein][protein_id=CEJ73090.1][location=999454..1000833][gbkey=CDS]	9	9	9		1	9	9	9	7	8	7	7	8	8	8	8	9	8	8	8	9	8	8	9	7	8	7	7	8	8	8	8	9	8	8	8	9	8	8	9	7	8	7	7	8	8	8	8
lcl|LN679998.1_prot_CEJ73266.1_1155[gene=map2][locus_tag=ATCC9714_11541][protein=MethionineaminopeptidaseMap2(MAP)(PeptidaseM)][protein_id=CEJ73266.1][location=1190431..1191300][gbkey=CDS]	lcl|LN679998.1_prot_CEJ73266.1_1155[gene=map2][locus_tag=ATCC9714_11541][protein=MethionineaminopeptidaseMap2(MAP)(PeptidaseM)][protein_id=CEJ73266.1][location=1190431..1191300][gbkey=CDS]	9	9	9		1	9	9	9	8	8	9	8	9	9	9	9	9	9	9	9	9	9	9	9	8	8	9	8	9	9	9	9	9	9	9	9	9	9	9	9	8	8	9	8	9	9	9	9
lcl|LN679998.1_prot_CEJ73294.1_1183[locus_tag=ATCC9714_11821][protein=glyoxylase-familyprotein][protein_id=CEJ73294.1][location=1223408..1223818][gbkey=CDS]	lcl|LN679998.1_prot_CEJ73294.1_1183[locus_tag=ATCC9714_11821][protein=glyoxylase-familyprotein][protein_id=CEJ73294.1][location=1223408..1223818][gbkey=CDS]	9	9	9		1	9	9	9	7	7	7	6	7	8	7	8	7	8	8	7	8	7	7	9	7	7	7	6	7	8	7	8	7	8	8	7	8	7	7	9	7	7	7	6	7	8	7	8
lcl|LN679998.1_prot_CEJ73307.1_1196[locus_tag=ATCC9714_11951][protein=putativeprotease/amidase][protein_id=CEJ73307.1][location=1234578..1235144][gbkey=CDS]	lcl|LN679998.1_prot_CEJ73307.1_1196[locus_tag=ATCC9714_11951][protein=putativeprotease/amidase][protein_id=CEJ73307.1][location=1234578..1235144][gbkey=CDS]	9	9	9		1	9	9	9	8	8	8	8	8	8	8	8	7	8	8	8	9	8	8	7	8	8	8	8	8	8	8	8	7	8	8	8	9	8	8	7	8	8	8	8	8	8	8	8
lcl|LN679998.1_prot_CEJ73351.1_1240[locus_tag=ATCC9714_12391][protein=uncharacterisedprotein][protein_id=CEJ73351.1][location=1276389..1277486][gbkey=CDS]	lcl|LN679998.1_prot_CEJ73351.1_1240[locus_tag=ATCC9714_12391][protein=uncharacterisedprotein][protein_id=CEJ73351.1][location=1276389..1277486][gbkey=CDS]	9	9	9		1	9	9	9	5	5	8	6	6	7	7	7	5	7	8	8	7	8	7	8	5	5	8	6	6	7	7	7	5	7	8	8	7	8	7	8	5	5	8	6	6	7	7	7
lcl|LN679998.1_prot_CEJ73634.1_1523[gene=arcA2][locus_tag=ATCC9714_15221][protein=argininedeiminase][protein_id=CEJ73634.1][location=1550644..1551867][gbkey=CDS]	lcl|LN679998.1_prot_CEJ73634.1_1523[gene=arcA2][locus_tag=ATCC9714_15221][protein=argininedeiminase][protein_id=CEJ73634.1][location=1550644..1551867][gbkey=CDS]	9	9	9		1	9	9	9	7	7	6	8	8	8	8	7	7	9	9	7	8	7	7	9	7	7	6	8	8	8	8	7	7	9	9	7	8	7	7	9	7	7	6	8	8	8	8	7
lcl|LN679998.1_prot_CEJ74304.1_2193[locus_tag=ATCC9714_21921][protein=Two-componentresponseregulator][protein_id=CEJ74304.1][location=complement(2264845..2265546)][gbkey=CDS]	lcl|LN679998.1_prot_CEJ74304.1_2193[locus_tag=ATCC9714_21921][protein=Two-componentresponseregulator][protein_id=CEJ74304.1][location=complement(2264845..2265546)][gbkey=CDS]	9	9	9		1	9	9	9	5	6	5	9	9	7	7	8	9	9	9	6	8	8	6	7	5	6	5	9	9	7	7	8	9	9	9	6	8	8	6	7	5	6	5	9	9	7	7	8
lcl|LN679998.1_prot_CEJ74821.1_2710[gene=dapF][locus_tag=ATCC9714_27091][protein=Diaminopimelateepimerase(DAPepimerase)][protein_id=CEJ74821.1][location=complement(2766103..2766933)][gbkey=CDS]	lcl|LN679998.1_prot_CEJ74821.1_2710[gene=dapF][locus_tag=ATCC9714_27091][protein=Diaminopimelateepimerase(DAPepimerase)][protein_id=CEJ74821.1][location=complement(2766103..2766933)][gbkey=CDS]	9	9	9		1	9	9	9	7	8	7	9	8	8	7	9	8	9	9	7	9	8	8	9	7	8	7	9	8	8	7	9	8	9	9	7	9	8	8	9	7	8	7	9	8	8	7	9
lcl|LN679998.1_prot_CEJ74899.1_2788[locus_tag=ATCC9714_27871][protein=putativethreonine-phosphatedecarboxylase][protein_id=CEJ74899.1][location=2845493..2846575][gbkey=CDS]	lcl|LN679998.1_prot_CEJ74899.1_2788[locus_tag=ATCC9714_27871][protein=putativethreonine-phosphatedecarboxylase][protein_id=CEJ74899.1][location=2845493..2846575][gbkey=CDS]	9	9	9		1	9	9	9	6	7	6	5	6	5	5	5	6	7	6	6	8	6	6	5	6	7	6	5	6	5	5	5	6	7	6	6	8	6	6	5	6	7	6	5	6	5	5	5
lcl|LN679998.1_prot_CEJ75012.1_2901[gene=folD][locus_tag=ATCC9714_29001][protein=BifunctionalproteinfolD[Includes:Methylenetetrahydrofolatedehydrogenase;Methenyltetrahydrofolatecyclohydrolase]][protein_id=CEJ75012.1][location=complement(2962413..2963285)][gbkey=CDS]	lcl|LN679998.1_prot_CEJ75012.1_2901[gene=folD][locus_tag=ATCC9714_29001][protein=BifunctionalproteinfolD[Includes:Methylenetetrahydrofolatedehydrogenase;Methenyltetrahydrofolatecyclohydrolase]][protein_id=CEJ75012.1][location=complement(2962413..2963285)][gbkey=CDS]	9	9	9		1	9	9	9	7	8	7	8	8	8	7	8	8	9	8	8	9	7	7	9	7	8	7	8	8	8	7	8	8	9	8	8	9	7	7	9	7	8	7	8	8	8	7	8
lcl|LN679998.1_prot_CEJ75052.1_2941[locus_tag=ATCC9714_29401][protein=putativealdo/ketoreductase;putativeferredoxin][protein_id=CEJ75052.1][location=complement(3012906..3013901)][gbkey=CDS]	lcl|LN679998.1_prot_CEJ75052.1_2941[locus_tag=ATCC9714_29401][protein=putativealdo/ketoreductase;putativeferredoxin][protein_id=CEJ75052.1][location=complement(3012906..3013901)][gbkey=CDS]	9	9	9		1	9	9	9	7	7	7	7	7	7	7	7	7	9	9	7	7	8	8	9	7	7	7	7	7	7	7	7	7	9	9	7	7	8	8	9	7	7	7	7	7	7	7	7
lcl|LN679998.1_prot_CEJ75170.1_3059[locus_tag=ATCC9714_30581][protein=putativecellwallhydrolase][protein_id=CEJ75170.1][location=complement(3135293..3136504)][gbkey=CDS]	lcl|LN679998.1_prot_CEJ75170.1_3059[locus_tag=ATCC9714_30581][protein=putativecellwallhydrolase][protein_id=CEJ75170.1][location=complement(3135293..3136504)][gbkey=CDS]	9	9	9		1	9	9	9	7	7	7	8	8	8	7	9	8	9	9	7	8	8	8	9	7	7	7	8	8	8	7	9	8	9	9	7	8	8	8	9	7	7	7	8	8	8	7	9
lcl|LN679998.1_prot_CEJ75344.1_3233[locus_tag=ATCC9714_32321][protein=putativepyridoxalphosphate-dependenttransferase][protein_id=CEJ75344.1][location=complement(3317323..3318636)][gbkey=CDS]	lcl|LN679998.1_prot_CEJ75344.1_3233[locus_tag=ATCC9714_32321][protein=putativepyridoxalphosphate-dependenttransferase][protein_id=CEJ75344.1][location=complement(3317323..3318636)][gbkey=CDS]	9	9	9		1	9	9	9	7	8	7	8	9	8	6	9	8	8	9	8	8	9	9	9	7	8	7	8	9	8	6	9	8	8	9	8	8	9	9	9	7	8	7	8	9	8	6	9
lcl|LN679998.1_prot_CEJ75360.1_3249[gene=cobA+hemD][locus_tag=ATCC9714_32481][protein=Bifunctionaluroporphyrinogen-IIImethyltransferase/uroporphyrinogen-IIIsynthase][protein_id=CEJ75360.1][location=complement(3334886..3336385)][gbkey=CDS]	lcl|LN679998.1_prot_CEJ75360.1_3249[gene=cobA+hemD][locus_tag=ATCC9714_32481][protein=Bifunctionaluroporphyrinogen-IIImethyltransferase/uroporphyrinogen-IIIsynthase][protein_id=CEJ75360.1][location=complement(3334886..3336385)][gbkey=CDS]	9	9	9		1	9	9	9	8	6	7	7	9	9	8	9	7	9	9	7	7	8	8	8	8	6	7	7	9	9	8	9	7	9	9	7	7	8	8	8	8	6	7	7	9	9	8	9
lcl|LN679999.1_prot_CEJ75511.1_53[locus_tag=ATCC9714PCS11_00521][protein=hypotheticalprotein][protein_id=CEJ75511.1][location=complement(58981..59631)][gbkey=CDS]	lcl|LN679999.1_prot_CEJ75511.1_53[locus_tag=ATCC9714PCS11_00521][protein=hypotheticalprotein][protein_id=CEJ75511.1][location=complement(58981..59631)][gbkey=CDS]	9	9	9		1	9	9	9	3	6	3	7	7	8	4	7	7	9	7	4	7	6	7	8	3	6	3	7	7	8	4	7	7	9	7	4	7	6	7	8	3	6	3	7	7	8	4	7
lcl|LN679998.1_prot_CEJ74931.1_2820[gene=galE][locus_tag=ATCC9714_28191][protein=UDP-glucose4-epimerase][protein_id=CEJ74931.1][location=complement(2882466..2883479)][gbkey=CDS];sp|P04397|GAL10_YEASTBifunctionalproteinGAL10OS=Saccharomycescerevisiae(strainATCC204508/S288c)OX=559292GN=GAL10PE=1SV=2	lcl|LN679998.1_prot_CEJ74931.1_2820[gene=galE][locus_tag=ATCC9714_28191][protein=UDP-glucose4-epimerase][protein_id=CEJ74931.1][location=complement(2882466..2883479)][gbkey=CDS]	8;1	8;1	8;1		2	8	8	8	8	8	6	8	8	8	8	8	8	8	8	7	8	8	8	8	8	8	6	8	8	8	8	8	8	8	8	7	8	8	8	8	8	8	6	8	8	8	8	8
lcl|LN679998.1_prot_CEJ72129.1_18[gene=ispF][locus_tag=ATCC9714_00171][protein=2-C-methyl-D-erythritol2,4-cyclodiphosphatesynthase][protein_id=CEJ72129.1][location=20037..20522][gbkey=CDS]	lcl|LN679998.1_prot_CEJ72129.1_18[gene=ispF][locus_tag=ATCC9714_00171][protein=2-C-methyl-D-erythritol2,4-cyclodiphosphatesynthase][protein_id=CEJ72129.1][location=20037..20522][gbkey=CDS]	8	8	8		1	8	8	8	5	7	5	7	8	8	6	8	8	7	8	7	8	8	7	7	5	7	5	7	8	8	6	8	8	7	8	7	8	8	7	7	5	7	5	7	8	8	6	8
lcl|LN679998.1_prot_CEJ72182.1_71[gene=rpsD][locus_tag=ATCC9714_00701][protein=30SribosomalproteinS4][protein_id=CEJ72182.1][location=60609..61232][gbkey=CDS]	lcl|LN679998.1_prot_CEJ72182.1_71[gene=rpsD][locus_tag=ATCC9714_00701][protein=30SribosomalproteinS4][protein_id=CEJ72182.1][location=60609..61232][gbkey=CDS]	8	8	8		1	8	8	8	6	5	6	7	6	7	6	7	6	7	7	6	7	5	7	7	6	5	6	7	6	7	6	7	6	7	7	6	7	5	7	7	6	5	6	7	6	7	6	7
lcl|LN679998.1_prot_CEJ72220.1_109[gene=prs][locus_tag=ATCC9714_01081][protein=Ribose-phosphatepyrophosphokinase][protein_id=CEJ72220.1][location=96568..97521][gbkey=CDS]	lcl|LN679998.1_prot_CEJ72220.1_109[gene=prs][locus_tag=ATCC9714_01081][protein=Ribose-phosphatepyrophosphokinase][protein_id=CEJ72220.1][location=96568..97521][gbkey=CDS]	8	8	8		1	8	8	8	6	7	7	7	7	8	7	8	7	8	7	7	6	7	7	7	6	7	7	7	7	8	7	8	7	8	7	7	6	7	7	7	6	7	7	7	7	8	7	8
lcl|LN679998.1_prot_CEJ72277.1_166[gene=tkt'][locus_tag=ATCC9714_01651][protein=Transketolase,pyridinebindingsubunit][protein_id=CEJ72277.1][location=149933..150865][gbkey=CDS]	lcl|LN679998.1_prot_CEJ72277.1_166[gene=tkt'][locus_tag=ATCC9714_01651][protein=Transketolase,pyridinebindingsubunit][protein_id=CEJ72277.1][location=149933..150865][gbkey=CDS]	8	8	8		1	8	8	8	7	7	7	7	7	8	7	7	7	7	8	7	8	7	8	8	7	7	7	7	7	8	7	7	7	7	8	7	8	7	8	8	7	7	7	7	7	8	7	7
lcl|LN679998.1_prot_CEJ72354.1_243[locus_tag=ATCC9714_02421][protein=hypotheticalprotein][protein_id=CEJ72354.1][location=242541..243164][gbkey=CDS]	lcl|LN679998.1_prot_CEJ72354.1_243[locus_tag=ATCC9714_02421][protein=hypotheticalprotein][protein_id=CEJ72354.1][location=242541..243164][gbkey=CDS]	8	8	8		1	8	8	8	5	7	6	6	5	6	7	7	5	6	8	6	7	5	7	8	5	7	6	6	5	6	7	7	5	6	8	6	7	5	7	8	5	7	6	6	5	6	7	7
lcl|LN679998.1_prot_CEJ72382.1_271[gene=hslO][locus_tag=ATCC9714_02701][protein=33kDachaperonin(Heatshockprotein33homolog)(HSP33)][protein_id=CEJ72382.1][location=267062..267943][gbkey=CDS]	lcl|LN679998.1_prot_CEJ72382.1_271[gene=hslO][locus_tag=ATCC9714_02701][protein=33kDachaperonin(Heatshockprotein33homolog)(HSP33)][protein_id=CEJ72382.1][location=267062..267943][gbkey=CDS]	8	8	8		1	8	8	8	7	8	8	8	8	8	7	8	8	8	8	8	8	8	8	8	7	8	8	8	8	8	7	8	8	8	8	8	8	8	8	8	7	8	8	8	8	8	7	8
lcl|LN679998.1_prot_CEJ72437.1_326[locus_tag=ATCC9714_03251][protein=rhodanese-likedomainprotein][protein_id=CEJ72437.1][location=327946..329013][gbkey=CDS]	lcl|LN679998.1_prot_CEJ72437.1_326[locus_tag=ATCC9714_03251][protein=rhodanese-likedomainprotein][protein_id=CEJ72437.1][location=327946..329013][gbkey=CDS]	8	8	8		1	8	8	8	4	5	6	8	7	8	6	8	7	8	8	6	7	7	7	8	4	5	6	8	7	8	6	8	7	8	8	6	7	7	7	8	4	5	6	8	7	8	6	8
lcl|LN679998.1_prot_CEJ72455.1_344[locus_tag=ATCC9714_03431][protein=uncharacterisedprotein][protein_id=CEJ72455.1][location=347196..347648][gbkey=CDS]	lcl|LN679998.1_prot_CEJ72455.1_344[locus_tag=ATCC9714_03431][protein=uncharacterisedprotein][protein_id=CEJ72455.1][location=347196..347648][gbkey=CDS]	8	8	8		1	8	8	8	5	8	4	8	8	8	6	8	8	8	8	8	7	7	8	8	5	8	4	8	8	8	6	8	8	8	8	8	7	7	8	8	5	8	4	8	8	8	6	8
lcl|LN679998.1_prot_CEJ72534.1_423[locus_tag=ATCC9714_04221][protein=putativelipoprotein][protein_id=CEJ72534.1][location=437751..438476][gbkey=CDS]	lcl|LN679998.1_prot_CEJ72534.1_423[locus_tag=ATCC9714_04221][protein=putativelipoprotein][protein_id=CEJ72534.1][location=437751..438476][gbkey=CDS]	8	8	8		1	8	8	8	5	6	4	6	7	7	6	6	7	8	8	6	6	6	7	8	5	6	4	6	7	7	6	6	7	8	8	6	6	6	7	8	5	6	4	6	7	7	6	6
lcl|LN679998.1_prot_CEJ72666.1_555[locus_tag=ATCC9714_05541][protein=PhoH-likeprotein][protein_id=CEJ72666.1][location=574284..575285][gbkey=CDS]	lcl|LN679998.1_prot_CEJ72666.1_555[locus_tag=ATCC9714_05541][protein=PhoH-likeprotein][protein_id=CEJ72666.1][location=574284..575285][gbkey=CDS]	8	8	8		1	8	8	8	7	8	6	8	7	7	8	7	7	7	7	7	7	8	6	6	7	8	6	8	7	7	8	7	7	7	7	7	7	8	6	6	7	8	6	8	7	7	8	7
lcl|LN679998.1_prot_CEJ72932.1_821[locus_tag=ATCC9714_08201][protein=putativegamma-glutamyl-gamma-aminobutyratehydrolase][protein_id=CEJ72932.1][location=844095..844814][gbkey=CDS]	lcl|LN679998.1_prot_CEJ72932.1_821[locus_tag=ATCC9714_08201][protein=putativegamma-glutamyl-gamma-aminobutyratehydrolase][protein_id=CEJ72932.1][location=844095..844814][gbkey=CDS]	8	8	8		1	8	8	8	6	6	5	6	5	8	5	5	7	7	6	6	6	7	8	7	6	6	5	6	5	8	5	5	7	7	6	6	6	7	8	7	6	6	5	6	5	8	5	5
lcl|LN679998.1_prot_CEJ73234.1_1123[locus_tag=ATCC9714_11221][protein=hypotheticalprotein][protein_id=CEJ73234.1][location=complement(1154472..1155086)][gbkey=CDS]	lcl|LN679998.1_prot_CEJ73234.1_1123[locus_tag=ATCC9714_11221][protein=hypotheticalprotein][protein_id=CEJ73234.1][location=complement(1154472..1155086)][gbkey=CDS]	8	8	8		1	8	8	8	7	8	6	8	7	7	6	7	8	8	8	6	7	6	7	8	7	8	6	8	7	7	6	7	8	8	8	6	7	6	7	8	7	8	6	8	7	7	6	7
lcl|LN679998.1_prot_CEJ73305.1_1194[locus_tag=ATCC9714_11931][protein=putativecompetence-damageinducibleprotein,CinAfamily][protein_id=CEJ73305.1][location=1232533..1233762][gbkey=CDS]	lcl|LN679998.1_prot_CEJ73305.1_1194[locus_tag=ATCC9714_11931][protein=putativecompetence-damageinducibleprotein,CinAfamily][protein_id=CEJ73305.1][location=1232533..1233762][gbkey=CDS]	8	8	8		1	8	8	8	5	8	5	7	8	8	7	8	8	8	8	6	8	7	8	8	5	8	5	7	8	8	7	8	8	8	8	6	8	7	8	8	5	8	5	7	8	8	7	8
lcl|LN679998.1_prot_CEJ73343.1_1232[gene=folE][locus_tag=ATCC9714_12311][protein=GTPcyclohydrolase1(GTPcyclohydrolaseI)(GTP-CH-I)][protein_id=CEJ73343.1][location=1269362..1269934][gbkey=CDS]	lcl|LN679998.1_prot_CEJ73343.1_1232[gene=folE][locus_tag=ATCC9714_12311][protein=GTPcyclohydrolase1(GTPcyclohydrolaseI)(GTP-CH-I)][protein_id=CEJ73343.1][location=1269362..1269934][gbkey=CDS]	8	8	8		1	8	8	8	5	5	5	7	7	8	6	8	7	7	7	6	7	6	6	7	5	5	5	7	7	8	6	8	7	7	7	6	7	6	6	7	5	5	5	7	7	8	6	8
lcl|LN679998.1_prot_CEJ73349.1_1238[gene=sigA1][locus_tag=ATCC9714_12371][protein=RNApolymerasesigmafactorSigA1(sigma-43)][protein_id=CEJ73349.1][location=1274463..1275635][gbkey=CDS]	lcl|LN679998.1_prot_CEJ73349.1_1238[gene=sigA1][locus_tag=ATCC9714_12371][protein=RNApolymerasesigmafactorSigA1(sigma-43)][protein_id=CEJ73349.1][location=1274463..1275635][gbkey=CDS]	8	8	8		1	8	8	8	5	6	6	7	7	7	7	6	7	7	7	6	8	6	7	7	5	6	6	7	7	7	7	6	7	7	7	6	8	6	7	7	5	6	6	7	7	7	7	6
lcl|LN679998.1_prot_CEJ73677.1_1566[gene=cooS][locus_tag=ATCC9714_15651][protein=Carbonmonoxidedehydrogenase][protein_id=CEJ73677.1][location=1606716..1608632][gbkey=CDS]	lcl|LN679998.1_prot_CEJ73677.1_1566[gene=cooS][locus_tag=ATCC9714_15651][protein=Carbonmonoxidedehydrogenase][protein_id=CEJ73677.1][location=1606716..1608632][gbkey=CDS]	8	8	8		1	8	8	8	8	8	8	8	8	8	8	7	7	6	7	8	7	8	7	5	8	8	8	8	8	8	8	7	7	6	7	8	7	8	7	5	8	8	8	8	8	8	8	7
lcl|LN679998.1_prot_CEJ73689.1_1578[locus_tag=ATCC9714_15771][protein=putativeamidohydrolase,M20Dfamily][protein_id=CEJ73689.1][location=1621475..1622665][gbkey=CDS]	lcl|LN679998.1_prot_CEJ73689.1_1578[locus_tag=ATCC9714_15771][protein=putativeamidohydrolase,M20Dfamily][protein_id=CEJ73689.1][location=1621475..1622665][gbkey=CDS]	8	8	8		1	8	8	8	4	6	4	7	6	8	5	8	7	8	8	5	6	7	8	7	4	6	4	7	6	8	5	8	7	8	8	5	6	7	8	7	4	6	4	7	6	8	5	8
lcl|LN679998.1_prot_CEJ73831.1_1720[gene=clpB][locus_tag=ATCC9714_17191][protein=Chaperoneprotein][protein_id=CEJ73831.1][location=complement(1773659..1776253)][gbkey=CDS]	lcl|LN679998.1_prot_CEJ73831.1_1720[gene=clpB][locus_tag=ATCC9714_17191][protein=Chaperoneprotein][protein_id=CEJ73831.1][location=complement(1773659..1776253)][gbkey=CDS]	8	2	2		1	8	2	2	6	6	7	5	7	7	7	6	7	6	7	7	7	7	7	6	1	1	2	0	1	1	2	0	1	0	1	2	1	1	1	0	1	1	2	0	1	1	2	0
lcl|LN679998.1_prot_CEJ73949.1_1838[gene=tal][locus_tag=ATCC9714_18371][protein=putativetransaldolase][protein_id=CEJ73949.1][location=complement(1902454..1903098)][gbkey=CDS]	lcl|LN679998.1_prot_CEJ73949.1_1838[gene=tal][locus_tag=ATCC9714_18371][protein=putativetransaldolase][protein_id=CEJ73949.1][location=complement(1902454..1903098)][gbkey=CDS]	8	8	8		1	8	8	8	7	8	5	8	8	8	7	7	8	8	8	6	8	8	8	8	7	8	5	8	8	8	7	7	8	8	8	6	8	8	8	8	7	8	5	8	8	8	7	7
lcl|LN679998.1_prot_CEJ73953.1_1842[gene=pdp][locus_tag=ATCC9714_18411][protein=pyrimidine-nucleosidephosphorylase][protein_id=CEJ73953.1][location=complement(1906089..1907393)][gbkey=CDS]	lcl|LN679998.1_prot_CEJ73953.1_1842[gene=pdp][locus_tag=ATCC9714_18411][protein=pyrimidine-nucleosidephosphorylase][protein_id=CEJ73953.1][location=complement(1906089..1907393)][gbkey=CDS]	8	7	7		1	8	7	7	5	5	4	5	8	6	5	6	6	8	5	5	5	7	6	6	4	4	4	4	7	6	4	5	5	7	4	4	4	7	5	5	4	4	4	4	7	6	4	5
lcl|LN679998.1_prot_CEJ74114.1_2003[gene=glnS][locus_tag=ATCC9714_20021][protein=Glutaminyl-tRNAsynthetase][protein_id=CEJ74114.1][location=2066116..2067780][gbkey=CDS]	lcl|LN679998.1_prot_CEJ74114.1_2003[gene=glnS][locus_tag=ATCC9714_20021][protein=Glutaminyl-tRNAsynthetase][protein_id=CEJ74114.1][location=2066116..2067780][gbkey=CDS]	8	8	8		1	8	8	8	5	6	6	6	7	6	7	6	5	8	7	7	8	5	8	6	5	6	6	6	7	6	7	6	5	8	7	7	8	5	8	6	5	6	6	6	7	6	7	6
lcl|LN679998.1_prot_CEJ74119.1_2008[locus_tag=ATCC9714_20071][protein=putativenitriteandsulfitereductasesubunit][protein_id=CEJ74119.1][location=complement(2072696..2073637)][gbkey=CDS]	lcl|LN679998.1_prot_CEJ74119.1_2008[locus_tag=ATCC9714_20071][protein=putativenitriteandsulfitereductasesubunit][protein_id=CEJ74119.1][location=complement(2072696..2073637)][gbkey=CDS]	8	8	8		1	8	8	8	6	6	7	7	6	6	5	7	7	5	7	7	6	7	6	7	6	6	7	7	6	6	5	7	7	5	7	7	6	7	6	7	6	6	7	7	6	6	5	7
lcl|LN679998.1_prot_CEJ74155.1_2044[locus_tag=ATCC9714_20431][protein=conservedhypotheticalprotein][protein_id=CEJ74155.1][location=complement(2113617..2118590)][gbkey=CDS]	lcl|LN679998.1_prot_CEJ74155.1_2044[locus_tag=ATCC9714_20431][protein=conservedhypotheticalprotein][protein_id=CEJ74155.1][location=complement(2113617..2118590)][gbkey=CDS]	8	8	8		1	8	8	8	6	7	4	7	6	5	5	7	7	7	7	5	6	8	8	7	6	7	4	7	6	5	5	7	7	7	7	5	6	8	8	7	6	7	4	7	6	5	5	7
lcl|LN679998.1_prot_CEJ74157.1_2046[gene=dxs][locus_tag=ATCC9714_20451][protein=1-deoxy-D-xylulose5-phosphatesynthase][protein_id=CEJ74157.1][location=complement(2121330..2123087)][gbkey=CDS]	lcl|LN679998.1_prot_CEJ74157.1_2046[gene=dxs][locus_tag=ATCC9714_20451][protein=1-deoxy-D-xylulose5-phosphatesynthase][protein_id=CEJ74157.1][location=complement(2121330..2123087)][gbkey=CDS]	8	8	8		1	8	8	8	2	3	2	5	4	5	1	6	4	8	6	1	4	4	4	6	2	3	2	5	4	5	1	6	4	8	6	1	4	4	4	6	2	3	2	5	4	5	1	6
lcl|LN679998.1_prot_CEJ74278.1_2167[locus_tag=ATCC9714_21661][protein=Ferredoxin--NADP(+)reductasesubunitalpha][protein_id=CEJ74278.1][location=complement(2238827..2239717)][gbkey=CDS]	lcl|LN679998.1_prot_CEJ74278.1_2167[locus_tag=ATCC9714_21661][protein=Ferredoxin--NADP(+)reductasesubunitalpha][protein_id=CEJ74278.1][location=complement(2238827..2239717)][gbkey=CDS]	8	8	8		1	8	8	8	5	7	5	7	6	8	5	8	7	7	8	4	7	6	6	7	5	7	5	7	6	8	5	8	7	7	8	4	7	6	6	7	5	7	5	7	6	8	5	8
lcl|LN679998.1_prot_CEJ74283.1_2172[gene=pflD][locus_tag=ATCC9714_21711][protein=Pyruvateformate-lyase][protein_id=CEJ74283.1][location=complement(2243534..2245903)][gbkey=CDS]	lcl|LN679998.1_prot_CEJ74283.1_2172[gene=pflD][locus_tag=ATCC9714_21711][protein=Pyruvateformate-lyase][protein_id=CEJ74283.1][location=complement(2243534..2245903)][gbkey=CDS]	8	8	8		1	8	8	8	6	6	5	7	6	7	4	6	7	7	5	4	5	7	6	7	6	6	5	7	6	7	4	6	7	7	5	4	5	7	6	7	6	6	5	7	6	7	4	6
lcl|LN679998.1_prot_CEJ74381.1_2270[locus_tag=ATCC9714_22691][protein=putativemembraneprotein][protein_id=CEJ74381.1][location=2338218..2339855][gbkey=CDS]	lcl|LN679998.1_prot_CEJ74381.1_2270[locus_tag=ATCC9714_22691][protein=putativemembraneprotein][protein_id=CEJ74381.1][location=2338218..2339855][gbkey=CDS]	8	8	8		1	8	8	8	6	6	6	7	7	8	6	8	7	7	7	6	8	8	8	8	6	6	6	7	7	8	6	8	7	7	7	6	8	8	8	8	6	6	6	7	7	8	6	8
lcl|LN679998.1_prot_CEJ74433.1_2322[locus_tag=ATCC9714_23211][protein=EDD,DegVfamilydomainprotein][protein_id=CEJ74433.1][location=complement(2397766..2398611)][gbkey=CDS]	lcl|LN679998.1_prot_CEJ74433.1_2322[locus_tag=ATCC9714_23211][protein=EDD,DegVfamilydomainprotein][protein_id=CEJ74433.1][location=complement(2397766..2398611)][gbkey=CDS]	8	8	8		1	8	8	8	6	5	4	6	6	8	6	6	7	7	7	7	7	6	7	7	6	5	4	6	6	8	6	6	7	7	7	7	7	6	7	7	6	5	4	6	6	8	6	6
lcl|LN679998.1_prot_CEJ74434.1_2323[gene=trxB][locus_tag=ATCC9714_23221][protein=putativethioredoxin-disulfidereductase][protein_id=CEJ74434.1][location=complement(2398744..2399619)][gbkey=CDS]	lcl|LN679998.1_prot_CEJ74434.1_2323[gene=trxB][locus_tag=ATCC9714_23221][protein=putativethioredoxin-disulfidereductase][protein_id=CEJ74434.1][location=complement(2398744..2399619)][gbkey=CDS]	8	8	8		1	8	8	8	6	7	6	7	7	8	5	7	6	8	8	5	8	7	7	7	6	7	6	7	7	8	5	7	6	8	8	5	8	7	7	7	6	7	6	7	7	8	5	7
lcl|LN679998.1_prot_CEJ74435.1_2324[gene=trxA][locus_tag=ATCC9714_23231][protein=Thioredoxin][protein_id=CEJ74435.1][location=complement(2399727..2400041)][gbkey=CDS]	lcl|LN679998.1_prot_CEJ74435.1_2324[gene=trxA][locus_tag=ATCC9714_23231][protein=Thioredoxin][protein_id=CEJ74435.1][location=complement(2399727..2400041)][gbkey=CDS]	8	8	8		1	8	8	8	7	7	7	7	7	8	7	7	7	8	8	7	7	7	7	8	7	7	7	7	7	8	7	7	7	8	8	7	7	7	7	8	7	7	7	7	7	8	7	7
lcl|LN679998.1_prot_CEJ74458.1_2347[locus_tag=ATCC9714_23461][protein=uncharacterisedprotein][protein_id=CEJ74458.1][location=2423252..2424520][gbkey=CDS]	lcl|LN679998.1_prot_CEJ74458.1_2347[locus_tag=ATCC9714_23461][protein=uncharacterisedprotein][protein_id=CEJ74458.1][location=2423252..2424520][gbkey=CDS]	8	8	8		1	8	8	8	8	6	7	7	7	6	7	7	8	8	7	7	7	8	7	7	8	6	7	7	7	6	7	7	8	8	7	7	7	8	7	7	8	6	7	7	7	6	7	7
lcl|LN679998.1_prot_CEJ74712.1_2601[gene=codY][locus_tag=ATCC9714_26001][protein=Transcriptionalregulator,GTP-sensingpleiotropicrepressorcodY][protein_id=CEJ74712.1][location=complement(2662761..2663543)][gbkey=CDS]	lcl|LN679998.1_prot_CEJ74712.1_2601[gene=codY][locus_tag=ATCC9714_26001][protein=Transcriptionalregulator,GTP-sensingpleiotropicrepressorcodY][protein_id=CEJ74712.1][location=complement(2662761..2663543)][gbkey=CDS]	8	8	8		1	8	8	8	6	7	5	7	7	6	6	6	7	6	6	6	8	7	7	6	6	7	5	7	7	6	6	6	7	6	6	6	8	7	7	6	6	7	5	7	7	6	6	6
lcl|LN679998.1_prot_CEJ74713.1_2602[gene=topA][locus_tag=ATCC9714_26011][protein=DNAtopoisomeraseI][protein_id=CEJ74713.1][location=complement(2663693..2665786)][gbkey=CDS]	lcl|LN679998.1_prot_CEJ74713.1_2602[gene=topA][locus_tag=ATCC9714_26011][protein=DNAtopoisomeraseI][protein_id=CEJ74713.1][location=complement(2663693..2665786)][gbkey=CDS]	8	8	8		1	8	8	8	6	7	7	8	8	7	6	8	8	6	8	7	7	7	8	6	6	7	7	8	8	7	6	8	8	6	8	7	7	7	8	6	6	7	7	8	8	7	6	8
lcl|LN679998.1_prot_CEJ74717.1_2606[locus_tag=ATCC9714_26051][protein=putativeFMN-dependentdehydrogenase][protein_id=CEJ74717.1][location=complement(2669034..2670056)][gbkey=CDS]	lcl|LN679998.1_prot_CEJ74717.1_2606[locus_tag=ATCC9714_26051][protein=putativeFMN-dependentdehydrogenase][protein_id=CEJ74717.1][location=complement(2669034..2670056)][gbkey=CDS]	8	8	8		1	8	8	8	7	7	7	7	7	7	7	7	7	7	7	7	7	7	7	7	7	7	7	7	7	7	7	7	7	7	7	7	7	7	7	7	7	7	7	7	7	7	7	7
lcl|LN679998.1_prot_CEJ74834.1_2723[locus_tag=ATCC9714_27221][protein=putativecell-divisioninitiationproteinDivIVA][protein_id=CEJ74834.1][location=complement(2781728..2782237)][gbkey=CDS]	lcl|LN679998.1_prot_CEJ74834.1_2723[locus_tag=ATCC9714_27221][protein=putativecell-divisioninitiationproteinDivIVA][protein_id=CEJ74834.1][location=complement(2781728..2782237)][gbkey=CDS]	8	8	8		1	8	8	8	7	8	7	7	7	8	6	7	8	8	8	7	7	8	8	8	7	8	7	7	7	8	6	7	8	8	8	7	7	8	8	8	7	8	7	7	7	8	6	7
lcl|LN679998.1_prot_CEJ74838.1_2727[locus_tag=ATCC9714_27261][protein=putativepyridoxal5'-phosphate-dependentenzyme][protein_id=CEJ74838.1][location=complement(2783828..2784529)][gbkey=CDS]	lcl|LN679998.1_prot_CEJ74838.1_2727[locus_tag=ATCC9714_27261][protein=putativepyridoxal5'-phosphate-dependentenzyme][protein_id=CEJ74838.1][location=complement(2783828..2784529)][gbkey=CDS]	8	8	8		1	8	8	8	7	6	6	7	8	8	5	8	8	8	7	7	8	8	7	8	7	6	6	7	8	8	5	8	8	8	7	7	8	8	7	8	7	6	6	7	8	8	5	8
lcl|LN679998.1_prot_CEJ74877.1_2766[gene=murE][locus_tag=ATCC9714_27651][protein=UDP-N-acetylmuramyl-tripeptidesynthetase][protein_id=CEJ74877.1][location=complement(2823847..2825301)][gbkey=CDS]	lcl|LN679998.1_prot_CEJ74877.1_2766[gene=murE][locus_tag=ATCC9714_27651][protein=UDP-N-acetylmuramyl-tripeptidesynthetase][protein_id=CEJ74877.1][location=complement(2823847..2825301)][gbkey=CDS]	8	8	8		1	8	8	8	7	8	7	8	8	8	8	8	8	8	8	6	8	8	8	8	7	8	7	8	8	8	8	8	8	8	8	6	8	8	8	8	7	8	7	8	8	8	8	8
lcl|LN679998.1_prot_CEJ74879.1_2768[gene=deoC][locus_tag=ATCC9714_27671][protein=putativedeoxyribose-phosphatealdolase][protein_id=CEJ74879.1][location=complement(2829238..2829912)][gbkey=CDS]	lcl|LN679998.1_prot_CEJ74879.1_2768[gene=deoC][locus_tag=ATCC9714_27671][protein=putativedeoxyribose-phosphatealdolase][protein_id=CEJ74879.1][location=complement(2829238..2829912)][gbkey=CDS]	8	8	8		1	8	8	8	5	6	5	7	7	7	8	7	6	8	7	7	7	7	6	6	5	6	5	7	7	7	8	7	6	8	7	7	7	7	6	6	5	6	5	7	7	7	8	7
lcl|LN679998.1_prot_CEJ74942.1_2831[locus_tag=ATCC9714_28301][protein=putativehydrolasebeta-lactamase-like][protein_id=CEJ74942.1][location=complement(2894080..2894700)][gbkey=CDS]	lcl|LN679998.1_prot_CEJ74942.1_2831[locus_tag=ATCC9714_28301][protein=putativehydrolasebeta-lactamase-like][protein_id=CEJ74942.1][location=complement(2894080..2894700)][gbkey=CDS]	8	8	8		1	8	8	8	6	6	7	8	7	8	7	7	6	7	7	6	8	7	7	8	6	6	7	8	7	8	7	7	6	7	7	6	8	7	7	8	6	6	7	8	7	8	7	7
lcl|LN679998.1_prot_CEJ75045.1_2934[locus_tag=ATCC9714_29331][protein=putativelipoprotein][protein_id=CEJ75045.1][location=complement(3005119..3006147)][gbkey=CDS]	lcl|LN679998.1_prot_CEJ75045.1_2934[locus_tag=ATCC9714_29331][protein=putativelipoprotein][protein_id=CEJ75045.1][location=complement(3005119..3006147)][gbkey=CDS]	8	8	8		1	8	8	8	7	6	6	8	7	6	6	6	6	7	8	6	6	6	6	7	7	6	6	8	7	6	6	6	6	7	8	6	6	6	6	7	7	6	6	8	7	6	6	6
lcl|LN679998.1_prot_CEJ75075.1_2964[locus_tag=ATCC9714_29631][protein=putativetRNA(Uracil-5-)-methyltransferase][protein_id=CEJ75075.1][location=complement(3039100..3040461)][gbkey=CDS]	lcl|LN679998.1_prot_CEJ75075.1_2964[locus_tag=ATCC9714_29631][protein=putativetRNA(Uracil-5-)-methyltransferase][protein_id=CEJ75075.1][location=complement(3039100..3040461)][gbkey=CDS]	8	8	8		1	8	8	8	4	6	4	7	6	5	6	5	6	6	6	4	5	5	6	5	4	6	4	7	6	5	6	5	6	6	6	4	5	5	6	5	4	6	4	7	6	5	6	5
lcl|LN679998.1_prot_CEJ75090.1_2979[gene=ppiB][locus_tag=ATCC9714_29781][protein=Peptidyl-prolylcis-transisomeraseB(PPIaseB)(RotamaseB)][protein_id=CEJ75090.1][location=complement(3052697..3053221)][gbkey=CDS]	lcl|LN679998.1_prot_CEJ75090.1_2979[gene=ppiB][locus_tag=ATCC9714_29781][protein=Peptidyl-prolylcis-transisomeraseB(PPIaseB)(RotamaseB)][protein_id=CEJ75090.1][location=complement(3052697..3053221)][gbkey=CDS]	8	8	8		1	8	8	8	8	8	8	8	8	8	8	8	8	8	8	8	8	7	8	8	8	8	8	8	8	8	8	8	8	8	8	8	8	7	8	8	8	8	8	8	8	8	8	8
lcl|LN679998.1_prot_CEJ75134.1_3023[locus_tag=ATCC9714_30221][protein=putativegamma-glutamyl-gamma-aminobutyratehydrolase][protein_id=CEJ75134.1][location=complement(3093960..3094694)][gbkey=CDS]	lcl|LN679998.1_prot_CEJ75134.1_3023[locus_tag=ATCC9714_30221][protein=putativegamma-glutamyl-gamma-aminobutyratehydrolase][protein_id=CEJ75134.1][location=complement(3093960..3094694)][gbkey=CDS]	8	8	8		1	8	8	8	8	7	8	8	8	7	8	8	8	8	8	7	8	7	8	8	8	7	8	8	8	7	8	8	8	8	8	7	8	7	8	8	8	7	8	8	8	7	8	8
lcl|LN679998.1_prot_CEJ75148.1_3037[gene=rbr][locus_tag=ATCC9714_30361][protein=putativerubrerythrin][protein_id=CEJ75148.1][location=3111681..3112262][gbkey=CDS]	lcl|LN679998.1_prot_CEJ75148.1_3037[gene=rbr][locus_tag=ATCC9714_30361][protein=putativerubrerythrin][protein_id=CEJ75148.1][location=3111681..3112262][gbkey=CDS]	8	8	8		1	8	8	8	5	7	5	8	8	8	8	7	7	7	7	7	8	7	8	8	5	7	5	8	8	8	8	7	7	7	7	7	8	7	8	8	5	7	5	8	8	8	8	7
lcl|LN679998.1_prot_CEJ75203.1_3092[gene=murA][locus_tag=ATCC9714_30911][protein=UDP-N-acetylglucosamine1-carboxyvinyltransferase][protein_id=CEJ75203.1][location=complement(3176362..3177615)][gbkey=CDS]	lcl|LN679998.1_prot_CEJ75203.1_3092[gene=murA][locus_tag=ATCC9714_30911][protein=UDP-N-acetylglucosamine1-carboxyvinyltransferase][protein_id=CEJ75203.1][location=complement(3176362..3177615)][gbkey=CDS]	8	8	8		1	8	8	8	4	8	5	8	8	8	5	7	8	8	6	4	8	5	7	7	4	8	5	8	8	8	5	7	8	8	6	4	8	5	7	7	4	8	5	8	8	8	5	7
lcl|LN679998.1_prot_CEJ75295.1_3184[gene=rpsF][locus_tag=ATCC9714_31831][protein=30SribosomalproteinS6][protein_id=CEJ75295.1][location=complement(3270456..3270734)][gbkey=CDS]	lcl|LN679998.1_prot_CEJ75295.1_3184[gene=rpsF][locus_tag=ATCC9714_31831][protein=30SribosomalproteinS6][protein_id=CEJ75295.1][location=complement(3270456..3270734)][gbkey=CDS]	8	8	8		1	8	8	8	5	7	5	6	8	8	6	7	8	6	8	5	7	7	7	6	5	7	5	6	8	8	6	7	8	6	8	5	7	7	7	6	5	7	5	6	8	8	6	7
lcl|LN679998.1_prot_CEJ75332.1_3221[locus_tag=ATCC9714_32201][protein=putativenucleotide/oligonucleotidebindingprotein][protein_id=CEJ75332.1][location=complement(3304028..3304504)][gbkey=CDS]	lcl|LN679998.1_prot_CEJ75332.1_3221[locus_tag=ATCC9714_32201][protein=putativenucleotide/oligonucleotidebindingprotein][protein_id=CEJ75332.1][location=complement(3304028..3304504)][gbkey=CDS]	8	8	8		1	8	8	8	4	5	5	6	3	6	5	8	4	7	7	5	7	3	6	6	4	5	5	6	3	6	5	8	4	7	7	5	7	3	6	6	4	5	5	6	3	6	5	8
lcl|LN679998.1_prot_CEJ72154.1_43[gene=rplC][locus_tag=ATCC9714_00421][protein=50SribosomalproteinL3][protein_id=CEJ72154.1][location=47251..47880][gbkey=CDS]	lcl|LN679998.1_prot_CEJ72154.1_43[gene=rplC][locus_tag=ATCC9714_00421][protein=50SribosomalproteinL3][protein_id=CEJ72154.1][location=47251..47880][gbkey=CDS]	7	7	7		1	7	7	7	4	4	4	4	6	6	4	7	5	7	7	4	6	5	6	7	4	4	4	4	6	6	4	7	5	7	7	4	6	5	6	7	4	4	4	4	6	6	4	7
lcl|LN679998.1_prot_CEJ72189.1_78[gene=rplM][locus_tag=ATCC9714_00771][protein=50SribosomalproteinL13][protein_id=CEJ72189.1][location=66156..66587][gbkey=CDS]	lcl|LN679998.1_prot_CEJ72189.1_78[gene=rplM][locus_tag=ATCC9714_00771][protein=50SribosomalproteinL13][protein_id=CEJ72189.1][location=66156..66587][gbkey=CDS]	7	7	7		1	7	7	7	5	7	5	6	7	6	6	6	7	6	6	5	7	7	6	6	5	7	5	6	7	6	6	6	7	6	6	5	7	7	6	6	5	7	5	6	7	6	6	6
lcl|LN679998.1_prot_CEJ72250.1_139[gene=rho][locus_tag=ATCC9714_01381][protein=TranscriptionterminationfactorRho][protein_id=CEJ72250.1][location=129515..130990][gbkey=CDS]	lcl|LN679998.1_prot_CEJ72250.1_139[gene=rho][locus_tag=ATCC9714_01381][protein=TranscriptionterminationfactorRho][protein_id=CEJ72250.1][location=129515..130990][gbkey=CDS]	7	7	7		1	7	7	7	7	7	6	7	7	7	7	7	7	7	7	7	6	4	6	6	7	7	6	7	7	7	7	7	7	7	7	7	6	4	6	6	7	7	6	7	7	7	7	7
lcl|LN679998.1_prot_CEJ72316.1_205[gene=tig][locus_tag=ATCC9714_02041][protein=Triggerfactor(TF)][protein_id=CEJ72316.1][location=201943..203226][gbkey=CDS]	lcl|LN679998.1_prot_CEJ72316.1_205[gene=tig][locus_tag=ATCC9714_02041][protein=Triggerfactor(TF)][protein_id=CEJ72316.1][location=201943..203226][gbkey=CDS]	7	7	7		1	7	7	7	7	7	7	7	7	7	6	7	7	7	7	7	7	7	7	7	7	7	7	7	7	7	6	7	7	7	7	7	7	7	7	7	7	7	7	7	7	7	6	7
lcl|LN679998.1_prot_CEJ72367.1_256[locus_tag=ATCC9714_02551][protein=D-prolinereductasesubunitgamma][protein_id=CEJ72367.1][location=255070..255522][gbkey=CDS]	lcl|LN679998.1_prot_CEJ72367.1_256[locus_tag=ATCC9714_02551][protein=D-prolinereductasesubunitgamma][protein_id=CEJ72367.1][location=255070..255522][gbkey=CDS]	7	7	7		1	7	7	7	3	7	4	7	7	7	4	5	7	6	7	2	6	7	6	6	3	7	4	7	7	7	4	5	7	6	7	2	6	7	6	6	3	7	4	7	7	7	4	5
lcl|LN679998.1_prot_CEJ72529.1_418[locus_tag=ATCC9714_04171][protein=putativehistidinolphosphatase/hydrolase,PHPfamily][protein_id=CEJ72529.1][location=complement(432591..433397)][gbkey=CDS]	lcl|LN679998.1_prot_CEJ72529.1_418[locus_tag=ATCC9714_04171][protein=putativehistidinolphosphatase/hydrolase,PHPfamily][protein_id=CEJ72529.1][location=complement(432591..433397)][gbkey=CDS]	7	7	7		1	7	7	7	5	5	4	5	5	5	4	6	5	7	6	4	5	4	4	6	5	5	4	5	5	5	4	6	5	7	6	4	5	4	4	6	5	5	4	5	5	5	4	6
lcl|LN679998.1_prot_CEJ72601.1_490[gene=gpr][locus_tag=ATCC9714_04891][protein=Sporeendopeptidase][protein_id=CEJ72601.1][location=509569..510525][gbkey=CDS]	lcl|LN679998.1_prot_CEJ72601.1_490[gene=gpr][locus_tag=ATCC9714_04891][protein=Sporeendopeptidase][protein_id=CEJ72601.1][location=509569..510525][gbkey=CDS]	7	7	7		1	7	7	7	7	7	7	6	7	7	7	7	7	6	7	6	7	7	7	7	7	7	7	6	7	7	7	7	7	6	7	6	7	7	7	7	7	7	7	6	7	7	7	7
lcl|LN679998.1_prot_CEJ72717.1_606[locus_tag=ATCC9714_06051][protein=hypotheticalprotein][protein_id=CEJ72717.1][location=complement(624959..625516)][gbkey=CDS]	lcl|LN679998.1_prot_CEJ72717.1_606[locus_tag=ATCC9714_06051][protein=hypotheticalprotein][protein_id=CEJ72717.1][location=complement(624959..625516)][gbkey=CDS]	7	7	7		1	7	7	7	3	5	4	6	6	7	4	7	6	7	7	4	6	5	6	7	3	5	4	6	6	7	4	7	6	7	7	4	6	5	6	7	3	5	4	6	6	7	4	7
lcl|LN679998.1_prot_CEJ72720.1_609[gene=iscS2][locus_tag=ATCC9714_06081][protein=Cysteinedesulfurase][protein_id=CEJ72720.1][location=627113..628300][gbkey=CDS]	lcl|LN679998.1_prot_CEJ72720.1_609[gene=iscS2][locus_tag=ATCC9714_06081][protein=Cysteinedesulfurase][protein_id=CEJ72720.1][location=627113..628300][gbkey=CDS]	7	7	7		1	7	7	7	4	5	6	5	6	5	5	6	4	7	6	5	5	5	6	7	4	5	6	5	6	5	5	6	4	7	6	5	5	5	6	7	4	5	6	5	6	5	5	6
lcl|LN679998.1_prot_CEJ72756.1_645[locus_tag=ATCC9714_06441][protein=putativeferredoxin][protein_id=CEJ72756.1][location=664236..665192][gbkey=CDS]	lcl|LN679998.1_prot_CEJ72756.1_645[locus_tag=ATCC9714_06441][protein=putativeferredoxin][protein_id=CEJ72756.1][location=664236..665192][gbkey=CDS]	7	7	7		1	7	7	7	3	4	3	7	6	7	3	7	6	5	6	4	7	5	6	7	3	4	3	7	6	7	3	7	6	5	6	4	7	5	6	7	3	4	3	7	6	7	3	7
lcl|LN679998.1_prot_CEJ72759.1_648[gene=dltA][locus_tag=ATCC9714_06471][protein=D-alanine--poly(phosphoribitol)ligasesubunit1][protein_id=CEJ72759.1][location=668068..669582][gbkey=CDS]	lcl|LN679998.1_prot_CEJ72759.1_648[gene=dltA][locus_tag=ATCC9714_06471][protein=D-alanine--poly(phosphoribitol)ligasesubunit1][protein_id=CEJ72759.1][location=668068..669582][gbkey=CDS]	7	7	7		1	7	7	7	6	5	3	5	6	6	5	6	6	6	4	5	5	7	6	7	6	5	3	5	6	6	5	6	6	6	4	5	5	7	6	7	6	5	3	5	6	6	5	6
lcl|LN679998.1_prot_CEJ72803.1_692[locus_tag=ATCC9714_06911][protein=putativepeptidase,M16family][protein_id=CEJ72803.1][location=715987..717231][gbkey=CDS]	lcl|LN679998.1_prot_CEJ72803.1_692[locus_tag=ATCC9714_06911][protein=putativepeptidase,M16family][protein_id=CEJ72803.1][location=715987..717231][gbkey=CDS]	7	7	7		1	7	7	7	5	6	4	7	7	6	5	6	7	6	6	4	6	5	6	6	5	6	4	7	7	6	5	6	7	6	6	4	6	5	6	6	5	6	4	7	7	6	5	6
lcl|LN679998.1_prot_CEJ72975.1_864[gene=rbr][locus_tag=ATCC9714_08631][protein=Rubrerythrin][protein_id=CEJ72975.1][location=complement(886209..886802)][gbkey=CDS]	lcl|LN679998.1_prot_CEJ72975.1_864[gene=rbr][locus_tag=ATCC9714_08631][protein=Rubrerythrin][protein_id=CEJ72975.1][location=complement(886209..886802)][gbkey=CDS]	7	7	7		1	7	7	7	6	7	5	7	6	7	7	7	5	5	7	5	7	6	7	7	6	7	5	7	6	7	7	7	5	5	7	5	7	6	7	7	6	7	5	7	6	7	7	7
lcl|LN679998.1_prot_CEJ73089.1_978[locus_tag=ATCC9714_09771][protein=hypotheticalprotein][protein_id=CEJ73089.1][location=998077..999261][gbkey=CDS]	lcl|LN679998.1_prot_CEJ73089.1_978[locus_tag=ATCC9714_09771][protein=hypotheticalprotein][protein_id=CEJ73089.1][location=998077..999261][gbkey=CDS]	7	7	7		1	7	7	7	6	6	6	6	7	5	5	6	6	6	6	6	6	6	7	7	6	6	6	6	7	5	5	6	6	6	6	6	6	6	7	7	6	6	6	6	7	5	5	6
lcl|LN679998.1_prot_CEJ73220.1_1109[locus_tag=ATCC9714_11081][protein=putativecarbohydratekinase][protein_id=CEJ73220.1][location=1139668..1141167][gbkey=CDS]	lcl|LN679998.1_prot_CEJ73220.1_1109[locus_tag=ATCC9714_11081][protein=putativecarbohydratekinase][protein_id=CEJ73220.1][location=1139668..1141167][gbkey=CDS]	7	7	7		1	7	7	7	4	5	3	7	7	7	7	6	7	5	6	5	7	6	6	6	4	5	3	7	7	7	7	6	7	5	6	5	7	6	6	6	4	5	3	7	7	7	7	6
lcl|LN679998.1_prot_CEJ73306.1_1195[locus_tag=ATCC9714_11941][protein=putativehydrolase,HADsuperfamily,subfamilyIIB][protein_id=CEJ73306.1][location=1233781..1234563][gbkey=CDS]	lcl|LN679998.1_prot_CEJ73306.1_1195[locus_tag=ATCC9714_11941][protein=putativehydrolase,HADsuperfamily,subfamilyIIB][protein_id=CEJ73306.1][location=1233781..1234563][gbkey=CDS]	7	7	7		1	7	7	7	6	6	7	7	6	5	7	7	6	7	5	7	6	7	6	7	6	6	7	7	6	5	7	7	6	7	5	7	6	7	6	7	6	6	7	7	6	5	7	7
lcl|LN679998.1_prot_CEJ73382.1_1271[locus_tag=ATCC9714_12701][protein=hypotheticalprotein][protein_id=CEJ73382.1][location=1309747..1310601][gbkey=CDS]	lcl|LN679998.1_prot_CEJ73382.1_1271[locus_tag=ATCC9714_12701][protein=hypotheticalprotein][protein_id=CEJ73382.1][location=1309747..1310601][gbkey=CDS]	7	7	7		1	7	7	7	6	6	6	6	6	6	6	6	6	6	6	7	6	6	5	7	6	6	6	6	6	6	6	6	6	6	6	7	6	6	5	7	6	6	6	6	6	6	6	6
lcl|LN679998.1_prot_CEJ73383.1_1272[gene=tpx][locus_tag=ATCC9714_12711][protein=thiolperoxidase][protein_id=CEJ73383.1][location=1310728..1311213][gbkey=CDS]	lcl|LN679998.1_prot_CEJ73383.1_1272[gene=tpx][locus_tag=ATCC9714_12711][protein=thiolperoxidase][protein_id=CEJ73383.1][location=1310728..1311213][gbkey=CDS]	7	7	7		1	7	7	7	5	7	5	7	6	6	5	7	7	7	7	5	7	7	7	6	5	7	5	7	6	6	5	7	7	7	7	5	7	7	7	6	5	7	5	7	6	6	5	7
lcl|LN679998.1_prot_CEJ73388.1_1277[locus_tag=ATCC9714_12761][protein=FragmentofABC-typetransportsystem,substrate-bindingprotein][protein_id=CEJ73388.1][location=complement(1315357..1316391)][gbkey=CDS]	lcl|LN679998.1_prot_CEJ73388.1_1277[locus_tag=ATCC9714_12761][protein=FragmentofABC-typetransportsystem,substrate-bindingprotein][protein_id=CEJ73388.1][location=complement(1315357..1316391)][gbkey=CDS]	7	7	7		1	7	7	7	6	6	6	6	6	6	6	6	6	6	7	6	6	6	6	6	6	6	6	6	6	6	6	6	6	6	7	6	6	6	6	6	6	6	6	6	6	6	6	6
lcl|LN679998.1_prot_CEJ73411.1_1300[locus_tag=ATCC9714_12991][protein=penicillin-bindingprotein][protein_id=CEJ73411.1][location=1337092..1339533][gbkey=CDS]	lcl|LN679998.1_prot_CEJ73411.1_1300[locus_tag=ATCC9714_12991][protein=penicillin-bindingprotein][protein_id=CEJ73411.1][location=1337092..1339533][gbkey=CDS]	7	7	7		1	7	7	7	4	6	7	5	7	6	7	6	7	6	5	5	6	6	5	6	4	6	7	5	7	6	7	6	7	6	5	5	6	6	5	6	4	6	7	5	7	6	7	6
lcl|LN679998.1_prot_CEJ73451.1_1340[gene=cysK][locus_tag=ATCC9714_13391][protein=O-acetyl-serinethiol-lyaseA(O-acetyl-sulfhydrylase)(OAS-TL)][protein_id=CEJ73451.1][location=1382060..1382956][gbkey=CDS]	lcl|LN679998.1_prot_CEJ73451.1_1340[gene=cysK][locus_tag=ATCC9714_13391][protein=O-acetyl-serinethiol-lyaseA(O-acetyl-sulfhydrylase)(OAS-TL)][protein_id=CEJ73451.1][location=1382060..1382956][gbkey=CDS]	7	7	7		1	7	7	7	6	4	5	6	5	6	4	6	6	3	6	4	5	4	6	5	6	4	5	6	5	6	4	6	6	3	6	4	5	4	6	5	6	4	5	6	5	6	4	6
lcl|LN679998.1_prot_CEJ73843.1_1732[locus_tag=ATCC9714_17311][protein=putativeNADPH-dependentFMNreductase][protein_id=CEJ73843.1][location=complement(1786661..1787281)][gbkey=CDS]	lcl|LN679998.1_prot_CEJ73843.1_1732[locus_tag=ATCC9714_17311][protein=putativeNADPH-dependentFMNreductase][protein_id=CEJ73843.1][location=complement(1786661..1787281)][gbkey=CDS]	7	7	7		1	7	7	7	6	7	7	7	6	7	7	7	7	7	7	7	7	5	7	7	6	7	7	7	6	7	7	7	7	7	7	7	7	5	7	7	6	7	7	7	6	7	7	7
lcl|LN679998.1_prot_CEJ73997.1_1886[locus_tag=ATCC9714_18851][protein=putativemembraneprotein][protein_id=CEJ73997.1][location=complement(1949623..1951278)][gbkey=CDS]	lcl|LN679998.1_prot_CEJ73997.1_1886[locus_tag=ATCC9714_18851][protein=putativemembraneprotein][protein_id=CEJ73997.1][location=complement(1949623..1951278)][gbkey=CDS]	7	7	7		1	7	7	7	6	7	5	7	6	7	6	7	7	7	7	6	6	6	7	6	6	7	5	7	6	7	6	7	7	7	7	6	6	6	7	6	6	7	5	7	6	7	6	7
lcl|LN679998.1_prot_CEJ74011.1_1900[locus_tag=ATCC9714_18991][protein=ABC-typetransportsystem,ATP-bindingprotein][protein_id=CEJ74011.1][location=complement(1963884..1965512)][gbkey=CDS]	lcl|LN679998.1_prot_CEJ74011.1_1900[locus_tag=ATCC9714_18991][protein=ABC-typetransportsystem,ATP-bindingprotein][protein_id=CEJ74011.1][location=complement(1963884..1965512)][gbkey=CDS]	7	7	7		1	7	7	7	6	6	6	6	6	7	6	7	7	7	7	6	6	7	6	7	6	6	6	6	6	7	6	7	7	7	7	6	6	7	6	7	6	6	6	6	6	7	6	7
lcl|LN679998.1_prot_CEJ74050.1_1939[locus_tag=ATCC9714_19381][protein=Alcoholdehydrogenase][protein_id=CEJ74050.1][location=complement(2003105..2004274)][gbkey=CDS]	lcl|LN679998.1_prot_CEJ74050.1_1939[locus_tag=ATCC9714_19381][protein=Alcoholdehydrogenase][protein_id=CEJ74050.1][location=complement(2003105..2004274)][gbkey=CDS]	7	7	7		1	7	7	7	5	6	5	6	7	6	6	4	5	5	6	5	7	6	6	6	5	6	5	6	7	6	6	4	5	5	6	5	7	6	6	6	5	6	5	6	7	6	6	4
lcl|LN679998.1_prot_CEJ74473.1_2362[gene=dxr][locus_tag=ATCC9714_23611][protein=1-deoxy-D-xylulose5-phosphatereductoisomerase][protein_id=CEJ74473.1][location=complement(2439627..2440778)][gbkey=CDS]	lcl|LN679998.1_prot_CEJ74473.1_2362[gene=dxr][locus_tag=ATCC9714_23611][protein=1-deoxy-D-xylulose5-phosphatereductoisomerase][protein_id=CEJ74473.1][location=complement(2439627..2440778)][gbkey=CDS]	7	7	7		1	7	7	7	4	6	4	5	6	7	3	5	7	6	6	4	5	5	5	5	4	6	4	5	6	7	3	5	7	6	6	4	5	5	5	5	4	6	4	5	6	7	3	5
lcl|LN679998.1_prot_CEJ74480.1_2369[gene=rpsB][locus_tag=ATCC9714_23681][protein=30SribosomalproteinS2][protein_id=CEJ74480.1][location=complement(2444923..2445645)][gbkey=CDS]	lcl|LN679998.1_prot_CEJ74480.1_2369[gene=rpsB][locus_tag=ATCC9714_23681][protein=30SribosomalproteinS2][protein_id=CEJ74480.1][location=complement(2444923..2445645)][gbkey=CDS]	7	7	7		1	7	7	7	3	6	6	6	5	6	6	5	5	6	6	7	6	4	5	6	3	6	6	6	5	6	6	5	5	6	6	7	6	4	5	6	3	6	6	6	5	6	6	5
lcl|LN679998.1_prot_CEJ74534.1_2423[locus_tag=ATCC9714_24221][protein=putativeexonuclease][protein_id=CEJ74534.1][location=2495096..2495935][gbkey=CDS]	lcl|LN679998.1_prot_CEJ74534.1_2423[locus_tag=ATCC9714_24221][protein=putativeexonuclease][protein_id=CEJ74534.1][location=2495096..2495935][gbkey=CDS]	7	7	7		1	7	7	7	4	4	4	5	5	5	4	4	5	4	4	4	6	4	6	5	4	4	4	5	5	5	4	4	5	4	4	4	6	4	6	5	4	4	4	5	5	5	4	4
lcl|LN679998.1_prot_CEJ74538.1_2427[gene=aspB][locus_tag=ATCC9714_24261][protein=Aspartateaminotransferase(AspAT)(TransaminaseA)][protein_id=CEJ74538.1][location=2498318..2499532][gbkey=CDS]	lcl|LN679998.1_prot_CEJ74538.1_2427[gene=aspB][locus_tag=ATCC9714_24261][protein=Aspartateaminotransferase(AspAT)(TransaminaseA)][protein_id=CEJ74538.1][location=2498318..2499532][gbkey=CDS]	7	5	5		1	7	5	5	6	6	6	6	6	7	6	7	6	7	7	6	6	7	7	7	4	4	4	4	4	5	4	5	4	5	5	4	4	5	5	5	4	4	4	4	4	5	4	5
lcl|LN679998.1_prot_CEJ74668.1_2557[locus_tag=ATCC9714_25561][protein=putativesporecoatpolysacharidebiosynthesisprotein][protein_id=CEJ74668.1][location=complement(2620071..2621270)][gbkey=CDS]	lcl|LN679998.1_prot_CEJ74668.1_2557[locus_tag=ATCC9714_25561][protein=putativesporecoatpolysacharidebiosynthesisprotein][protein_id=CEJ74668.1][location=complement(2620071..2621270)][gbkey=CDS]	7	7	7		1	7	7	7	5	6	6	6	6	6	6	6	6	7	6	6	6	6	6	7	5	6	6	6	6	6	6	6	6	7	6	6	6	6	6	7	5	6	6	6	6	6	6	6
lcl|LN679998.1_prot_CEJ74684.1_2573[gene=trxA2][locus_tag=ATCC9714_25721][protein=Thioredoxin2(Trx2)][protein_id=CEJ74684.1][location=complement(2636961..2637278)][gbkey=CDS]	lcl|LN679998.1_prot_CEJ74684.1_2573[gene=trxA2][locus_tag=ATCC9714_25721][protein=Thioredoxin2(Trx2)][protein_id=CEJ74684.1][location=complement(2636961..2637278)][gbkey=CDS]	7	7	7		1	7	7	7	6	7	6	7	7	7	7	7	7	6	7	5	6	7	7	7	6	7	6	7	7	7	7	7	7	6	7	5	6	7	7	7	6	7	6	7	7	7	7	7
lcl|LN679998.1_prot_CEJ74734.1_2623[gene=efp][locus_tag=ATCC9714_26221][protein=ElongationfactorP(EF-P)][protein_id=CEJ74734.1][location=complement(2687378..2687935)][gbkey=CDS]	lcl|LN679998.1_prot_CEJ74734.1_2623[gene=efp][locus_tag=ATCC9714_26221][protein=ElongationfactorP(EF-P)][protein_id=CEJ74734.1][location=complement(2687378..2687935)][gbkey=CDS]	7	7	7		1	7	7	7	4	5	4	6	6	7	6	6	6	6	6	5	6	6	6	6	4	5	4	6	6	7	6	6	6	6	6	5	6	6	6	6	4	5	4	6	6	7	6	6
lcl|LN679998.1_prot_CEJ74783.1_2672[gene=fabF][locus_tag=ATCC9714_26711][protein=3-oxoacyl-[acyl-carrier-protein]synthase2][protein_id=CEJ74783.1][location=complement(2731563..2732801)][gbkey=CDS]	lcl|LN679998.1_prot_CEJ74783.1_2672[gene=fabF][locus_tag=ATCC9714_26711][protein=3-oxoacyl-[acyl-carrier-protein]synthase2][protein_id=CEJ74783.1][location=complement(2731563..2732801)][gbkey=CDS]	7	7	7		1	7	7	7	4	6	2	5	6	6	5	7	6	7	5	5	6	6	6	7	4	6	2	5	6	6	5	7	6	7	5	5	6	6	6	7	4	6	2	5	6	6	5	7
lcl|LN679998.1_prot_CEJ74816.1_2705[gene=coaBC][locus_tag=ATCC9714_27041][protein=CoenzymeAbiosynthesisbifunctionalproteinCoaBC;phosphopantothenoylcysteinesynthetase/decarboxylase][protein_id=CEJ74816.1][location=complement(2762842..2764041)][gbkey=CDS]	lcl|LN679998.1_prot_CEJ74816.1_2705[gene=coaBC][locus_tag=ATCC9714_27041][protein=CoenzymeAbiosynthesisbifunctionalproteinCoaBC;phosphopantothenoylcysteinesynthetase/decarboxylase][protein_id=CEJ74816.1][location=complement(2762842..2764041)][gbkey=CDS]	7	7	7		1	7	7	7	7	6	7	7	7	7	5	7	7	7	6	6	6	7	7	7	7	6	7	7	7	7	5	7	7	7	6	6	6	7	7	7	7	6	7	7	7	7	5	7
lcl|LN679998.1_prot_CEJ74818.1_2707[gene=gmk][locus_tag=ATCC9714_27061][protein=Guanylatekinase(GMPkinase)][protein_id=CEJ74818.1][location=complement(2764317..2764931)][gbkey=CDS]	lcl|LN679998.1_prot_CEJ74818.1_2707[gene=gmk][locus_tag=ATCC9714_27061][protein=Guanylatekinase(GMPkinase)][protein_id=CEJ74818.1][location=complement(2764317..2764931)][gbkey=CDS]	7	7	7		1	7	7	7	5	5	5	7	7	7	6	6	7	6	7	6	7	7	7	5	5	5	5	7	7	7	6	6	7	6	7	6	7	7	7	5	5	5	5	7	7	7	6	6
lcl|LN679998.1_prot_CEJ74830.1_2719[gene=trpS][locus_tag=ATCC9714_27181][protein=Tryptophanyl-tRNAsynthetase(Tryptophan--tRNAligase)(TrpRS)][protein_id=CEJ74830.1][location=complement(2774209..2775213)][gbkey=CDS]	lcl|LN679998.1_prot_CEJ74830.1_2719[gene=trpS][locus_tag=ATCC9714_27181][protein=Tryptophanyl-tRNAsynthetase(Tryptophan--tRNAligase)(TrpRS)][protein_id=CEJ74830.1][location=complement(2774209..2775213)][gbkey=CDS]	7	7	7		1	7	7	7	6	7	6	7	6	6	6	7	7	7	7	6	6	6	7	7	6	7	6	7	6	6	6	7	7	7	7	6	6	6	7	7	6	7	6	7	6	6	6	7
lcl|LN679998.1_prot_CEJ74850.1_2739[locus_tag=ATCC9714_27381][protein=uncharacterisedprotein][protein_id=CEJ74850.1][location=complement(2796003..2796716)][gbkey=CDS]	lcl|LN679998.1_prot_CEJ74850.1_2739[locus_tag=ATCC9714_27381][protein=uncharacterisedprotein][protein_id=CEJ74850.1][location=complement(2796003..2796716)][gbkey=CDS]	7	7	7		1	7	7	7	4	3	6	6	5	5	4	7	5	5	5	5	6	5	3	6	4	3	6	6	5	5	4	7	5	5	5	5	6	5	3	6	4	3	6	6	5	5	4	7
lcl|LN679998.1_prot_CEJ74872.1_2761[locus_tag=ATCC9714_27601][protein=protein-tyrosinephosphatase][protein_id=CEJ74872.1][location=complement(2818013..2818792)][gbkey=CDS]	lcl|LN679998.1_prot_CEJ74872.1_2761[locus_tag=ATCC9714_27601][protein=protein-tyrosinephosphatase][protein_id=CEJ74872.1][location=complement(2818013..2818792)][gbkey=CDS]	7	7	7		1	7	7	7	5	6	4	6	7	7	4	7	6	6	7	4	7	7	7	6	5	6	4	6	7	7	4	7	6	6	7	4	7	7	7	6	5	6	4	6	7	7	4	7
lcl|LN679998.1_prot_CEJ74893.1_2782[locus_tag=ATCC9714_27811][protein=PTSsystem,mannose/fructose/sorboseIIAcomponent][protein_id=CEJ74893.1][location=complement(2841086..2841490)][gbkey=CDS]	lcl|LN679998.1_prot_CEJ74893.1_2782[locus_tag=ATCC9714_27811][protein=PTSsystem,mannose/fructose/sorboseIIAcomponent][protein_id=CEJ74893.1][location=complement(2841086..2841490)][gbkey=CDS]	7	7	7		1	7	7	7	4	5	4	6	6	6	5	7	6	5	6	5	7	5	7	7	4	5	4	6	6	6	5	7	6	5	6	5	7	5	7	7	4	5	4	6	6	6	5	7
lcl|LN679998.1_prot_CEJ74896.1_2785[locus_tag=ATCC9714_27841][protein=PTSsystem,mannose/fructose/sorboseIIBcomponent][protein_id=CEJ74896.1][location=complement(2843112..2843588)][gbkey=CDS]	lcl|LN679998.1_prot_CEJ74896.1_2785[locus_tag=ATCC9714_27841][protein=PTSsystem,mannose/fructose/sorboseIIBcomponent][protein_id=CEJ74896.1][location=complement(2843112..2843588)][gbkey=CDS]	7	7	7		1	7	7	7	5	6	5	7	7	6	6	7	6	6	6	6	6	7	6	6	5	6	5	7	7	6	6	7	6	6	6	6	6	7	6	6	5	6	5	7	7	6	6	7
lcl|LN679998.1_prot_CEJ74939.1_2828[gene=aspS][locus_tag=ATCC9714_28271][protein=Aspartyl-tRNAsynthetase(Aspartate--tRNAligase)(AspRS)][protein_id=CEJ74939.1][location=complement(2889473..2891263)][gbkey=CDS]	lcl|LN679998.1_prot_CEJ74939.1_2828[gene=aspS][locus_tag=ATCC9714_28271][protein=Aspartyl-tRNAsynthetase(Aspartate--tRNAligase)(AspRS)][protein_id=CEJ74939.1][location=complement(2889473..2891263)][gbkey=CDS]	7	7	7		1	7	7	7	6	7	3	7	7	7	5	6	7	7	7	6	7	7	7	7	6	7	3	7	7	7	5	6	7	7	7	6	7	7	7	7	6	7	3	7	7	7	5	6
lcl|LN679998.1_prot_CEJ75141.1_3030[gene=purH][locus_tag=ATCC9714_30291][protein=BifunctionalpurinebiosynthesisproteinpurH[Includes:Phosphoribosylaminoimidazolecarboxamideformyltransferase;IMPcyclohydrolase]][protein_id=CEJ75141.1][location=complement(3105086..3106618)][gbkey=CDS]	lcl|LN679998.1_prot_CEJ75141.1_3030[gene=purH][locus_tag=ATCC9714_30291][protein=BifunctionalpurinebiosynthesisproteinpurH[Includes:Phosphoribosylaminoimidazolecarboxamideformyltransferase;IMPcyclohydrolase]][protein_id=CEJ75141.1][location=complement(3105086..3106618)][gbkey=CDS]	7	7	7		1	7	7	7	4	5	4	7	6	7	4	6	6	7	7	5	6	7	7	7	4	5	4	7	6	7	4	6	6	7	7	5	6	7	7	7	4	5	4	7	6	7	4	6
lcl|LN679998.1_prot_CEJ75294.1_3183[gene=ssb][locus_tag=ATCC9714_31821][protein=Single-strandedDNA-bindingprotein(Helix-destabilizingprotein)][protein_id=CEJ75294.1][location=complement(3269966..3270415)][gbkey=CDS]	lcl|LN679998.1_prot_CEJ75294.1_3183[gene=ssb][locus_tag=ATCC9714_31821][protein=Single-strandedDNA-bindingprotein(Helix-destabilizingprotein)][protein_id=CEJ75294.1][location=complement(3269966..3270415)][gbkey=CDS]	7	7	7		1	7	7	7	7	7	6	7	6	7	7	7	6	6	7	7	7	6	7	7	7	7	6	7	6	7	7	7	6	6	7	7	7	6	7	7	7	7	6	7	6	7	7	7
lcl|LN679998.1_prot_CEJ75328.1_3217[locus_tag=ATCC9714_32161][protein=putativeNAD-dependentmalicenzyme][protein_id=CEJ75328.1][location=complement(3300572..3301750)][gbkey=CDS]	lcl|LN679998.1_prot_CEJ75328.1_3217[locus_tag=ATCC9714_32161][protein=putativeNAD-dependentmalicenzyme][protein_id=CEJ75328.1][location=complement(3300572..3301750)][gbkey=CDS]	7	7	7		1	7	7	7	5	6	6	6	6	5	4	6	5	6	4	4	5	6	5	7	5	6	6	6	6	5	4	6	5	6	4	4	5	6	5	7	5	6	6	6	6	5	4	6
lcl|LN679998.1_prot_CEJ75361.1_3250[gene=hemC][locus_tag=ATCC9714_32491][protein=Porphobilinogendeaminase(PBG)(Hydroxymethylbilanesynthase)(HMBS)(Pre-uroporphyrinogensynthase)][protein_id=CEJ75361.1][location=complement(3336375..3337280)][gbkey=CDS]	lcl|LN679998.1_prot_CEJ75361.1_3250[gene=hemC][locus_tag=ATCC9714_32491][protein=Porphobilinogendeaminase(PBG)(Hydroxymethylbilanesynthase)(HMBS)(Pre-uroporphyrinogensynthase)][protein_id=CEJ75361.1][location=complement(3336375..3337280)][gbkey=CDS]	7	7	7		1	7	7	7	5	4	5	7	7	7	6	7	6	6	6	7	7	6	6	6	5	4	5	7	7	7	6	7	6	6	6	7	7	6	6	6	5	4	5	7	7	7	6	7
lcl|LN680000.1_prot_CEJ75417.1_11[locus_tag=ATCC9714_PCS200101][protein=hypotheticalprotein][protein_id=CEJ75417.1][location=8410..8688][gbkey=CDS]	lcl|LN680000.1_prot_CEJ75417.1_11[locus_tag=ATCC9714_PCS200101][protein=hypotheticalprotein][protein_id=CEJ75417.1][location=8410..8688][gbkey=CDS]	7	7	7		1	7	7	7	4	6	4	7	6	7	5	7	5	6	6	5	6	5	6	7	4	6	4	7	6	7	5	7	5	6	6	5	6	5	6	7	4	6	4	7	6	7	5	7
lcl|LN679998.1_prot_CEJ72135.1_24[gene=thyX][locus_tag=ATCC9714_00231][protein=ThymidylatesynthasethyX(TS)(TSase)][protein_id=CEJ72135.1][location=26625..27383][gbkey=CDS]	lcl|LN679998.1_prot_CEJ72135.1_24[gene=thyX][locus_tag=ATCC9714_00231][protein=ThymidylatesynthasethyX(TS)(TSase)][protein_id=CEJ72135.1][location=26625..27383][gbkey=CDS]	6	6	6		1	6	6	6	6	6	6	6	6	6	6	6	6	6	6	6	6	6	6	6	6	6	6	6	6	6	6	6	6	6	6	6	6	6	6	6	6	6	6	6	6	6	6	6
lcl|LN679998.1_prot_CEJ72168.1_57[gene=rpsH][locus_tag=ATCC9714_00561][protein=30SribosomalproteinS8][protein_id=CEJ72168.1][location=53637..54035][gbkey=CDS]	lcl|LN679998.1_prot_CEJ72168.1_57[gene=rpsH][locus_tag=ATCC9714_00561][protein=30SribosomalproteinS8][protein_id=CEJ72168.1][location=53637..54035][gbkey=CDS]	6	6	6		1	6	6	6	3	4	4	5	5	6	3	5	6	5	5	4	6	5	5	6	3	4	4	5	5	6	3	5	6	5	5	4	6	5	5	6	3	4	4	5	5	6	3	5
lcl|LN679998.1_prot_CEJ72169.1_58[gene=rplF][locus_tag=ATCC9714_00571][protein=50SribosomalproteinL6][protein_id=CEJ72169.1][location=54066..54608][gbkey=CDS]	lcl|LN679998.1_prot_CEJ72169.1_58[gene=rplF][locus_tag=ATCC9714_00571][protein=50SribosomalproteinL6][protein_id=CEJ72169.1][location=54066..54608][gbkey=CDS]	6	6	6		1	6	6	6	6	6	6	6	6	6	5	6	6	6	6	6	6	6	6	6	6	6	6	6	6	6	5	6	6	6	6	6	6	6	6	6	6	6	6	6	6	6	5	6
lcl|LN679998.1_prot_CEJ72170.1_59[gene=rplR][locus_tag=ATCC9714_00581][protein=50SribosomalproteinL18][protein_id=CEJ72170.1][location=54644..55012][gbkey=CDS]	lcl|LN679998.1_prot_CEJ72170.1_59[gene=rplR][locus_tag=ATCC9714_00581][protein=50SribosomalproteinL18][protein_id=CEJ72170.1][location=54644..55012][gbkey=CDS]	6	6	6		1	6	6	6	4	6	5	6	6	6	6	6	6	6	6	6	6	6	6	6	4	6	5	6	6	6	6	6	6	6	6	6	6	6	6	6	4	6	5	6	6	6	6	6
lcl|LN679998.1_prot_CEJ72173.1_62[gene=rplO][locus_tag=ATCC9714_00611][protein=50SribosomalproteinL15][protein_id=CEJ72173.1][location=55774..56217][gbkey=CDS]	lcl|LN679998.1_prot_CEJ72173.1_62[gene=rplO][locus_tag=ATCC9714_00611][protein=50SribosomalproteinL15][protein_id=CEJ72173.1][location=55774..56217][gbkey=CDS]	6	6	6		1	6	6	6	3	3	4	4	5	6	5	5	5	6	6	5	6	5	5	6	3	3	4	4	5	6	5	5	5	6	6	5	6	5	5	6	3	3	4	4	5	6	5	5
lcl|LN679998.1_prot_CEJ72283.1_172[locus_tag=ATCC9714_01711][protein=thioesterasesuperfamilyprotein][protein_id=CEJ72283.1][location=158442..158858][gbkey=CDS]	lcl|LN679998.1_prot_CEJ72283.1_172[locus_tag=ATCC9714_01711][protein=thioesterasesuperfamilyprotein][protein_id=CEJ72283.1][location=158442..158858][gbkey=CDS]	6	6	6		1	6	6	6	5	5	5	5	6	5	6	6	5	5	4	5	6	6	6	6	5	5	5	5	6	5	6	6	5	5	4	5	6	6	6	6	5	5	5	5	6	5	6	6
lcl|LN679998.1_prot_CEJ72331.1_220[locus_tag=ATCC9714_02191][protein=SEC-Cmotiffamilyprotein][protein_id=CEJ72331.1][location=216287..217324][gbkey=CDS]	lcl|LN679998.1_prot_CEJ72331.1_220[locus_tag=ATCC9714_02191][protein=SEC-Cmotiffamilyprotein][protein_id=CEJ72331.1][location=216287..217324][gbkey=CDS]	6	6	6		1	6	6	6	4	4	4	6	6	6	4	6	6	6	6	4	4	5	5	5	4	4	4	6	6	6	4	6	6	6	6	4	4	5	5	5	4	4	4	6	6	6	4	6
lcl|LN679998.1_prot_CEJ72451.1_340[gene=cheV][locus_tag=ATCC9714_03391][protein=chemotaxisprotein][protein_id=CEJ72451.1][location=342826..343752][gbkey=CDS]	lcl|LN679998.1_prot_CEJ72451.1_340[gene=cheV][locus_tag=ATCC9714_03391][protein=chemotaxisprotein][protein_id=CEJ72451.1][location=342826..343752][gbkey=CDS]	6	6	6		1	6	6	6	3	4	2	4	5	5	3	6	5	5	5	3	5	6	5	5	3	4	2	4	5	5	3	6	5	5	5	3	5	6	5	5	3	4	2	4	5	5	3	6
lcl|LN679998.1_prot_CEJ72467.1_356[locus_tag=ATCC9714_03551][protein=histidinedecarboxylase,pyruvoyltype][protein_id=CEJ72467.1][location=360439..361401][gbkey=CDS]	lcl|LN679998.1_prot_CEJ72467.1_356[locus_tag=ATCC9714_03551][protein=histidinedecarboxylase,pyruvoyltype][protein_id=CEJ72467.1][location=360439..361401][gbkey=CDS]	6	6	6		1	6	6	6	2	3	3	4	3	5	3	4	4	6	5	3	4	3	3	5	2	3	3	4	3	5	3	4	4	6	5	3	4	3	3	5	2	3	3	4	3	5	3	4
lcl|LN679998.1_prot_CEJ72595.1_484[locus_tag=ATCC9714_04831][protein=uncharacterisedprotein][protein_id=CEJ72595.1][location=503325..504230][gbkey=CDS]	lcl|LN679998.1_prot_CEJ72595.1_484[locus_tag=ATCC9714_04831][protein=uncharacterisedprotein][protein_id=CEJ72595.1][location=503325..504230][gbkey=CDS]	6	6	6		1	6	6	6	5	5	5	6	5	6	5	6	5	5	6	5	5	5	6	6	5	5	5	6	5	6	5	6	5	5	6	5	5	5	6	6	5	5	5	6	5	6	5	6
lcl|LN679998.1_prot_CEJ72621.1_510[gene=cotB][locus_tag=ATCC9714_05091][protein=uncharacterisedprotein][protein_id=CEJ72621.1][location=530845..531759][gbkey=CDS]	lcl|LN679998.1_prot_CEJ72621.1_510[gene=cotB][locus_tag=ATCC9714_05091][protein=uncharacterisedprotein][protein_id=CEJ72621.1][location=530845..531759][gbkey=CDS]	6	6	6		1	6	6	6	3	3	2	5	4	4	4	4	4	5	4	3	5	5	4	4	3	3	2	5	4	4	4	4	4	5	4	3	5	5	4	4	3	3	2	5	4	4	4	4
lcl|LN679998.1_prot_CEJ72660.1_549[locus_tag=ATCC9714_05481][protein=putativehistidinetriad(HIT)protein][protein_id=CEJ72660.1][location=570790..571137][gbkey=CDS]	lcl|LN679998.1_prot_CEJ72660.1_549[locus_tag=ATCC9714_05481][protein=putativehistidinetriad(HIT)protein][protein_id=CEJ72660.1][location=570790..571137][gbkey=CDS]	6	6	6		1	6	6	6	4	5	4	5	6	5	4	6	5	5	5	4	5	6	6	6	4	5	4	5	6	5	4	6	5	5	5	4	5	6	6	6	4	5	4	5	6	5	4	6
lcl|LN679998.1_prot_CEJ72788.1_677[locus_tag=ATCC9714_06761][protein=uncharacterisedprotein][protein_id=CEJ72788.1][location=702232..703182][gbkey=CDS]	lcl|LN679998.1_prot_CEJ72788.1_677[locus_tag=ATCC9714_06761][protein=uncharacterisedprotein][protein_id=CEJ72788.1][location=702232..703182][gbkey=CDS]	6	6	6		1	6	6	6	4	6	4	5	5	6	4	5	5	6	6	4	5	6	5	6	4	6	4	5	5	6	4	5	5	6	6	4	5	6	5	6	4	6	4	5	5	6	4	5
lcl|LN679998.1_prot_CEJ72831.1_720[gene=argF][locus_tag=ATCC9714_07191][protein=Ornithinecarbamoyltransferase(OTCase)][protein_id=CEJ72831.1][location=750822..751817][gbkey=CDS]	lcl|LN679998.1_prot_CEJ72831.1_720[gene=argF][locus_tag=ATCC9714_07191][protein=Ornithinecarbamoyltransferase(OTCase)][protein_id=CEJ72831.1][location=750822..751817][gbkey=CDS]	6	3	3		1	6	3	3	5	5	4	6	5	5	5	6	5	6	6	6	5	5	5	5	3	2	2	3	2	2	2	3	2	3	3	3	2	2	2	3	3	2	2	3	2	2	2	3
lcl|LN679998.1_prot_CEJ72840.1_729[gene=speE][locus_tag=ATCC9714_07281][protein=Spermidinesynthase][protein_id=CEJ72840.1][location=761504..762355][gbkey=CDS]	lcl|LN679998.1_prot_CEJ72840.1_729[gene=speE][locus_tag=ATCC9714_07281][protein=Spermidinesynthase][protein_id=CEJ72840.1][location=761504..762355][gbkey=CDS]	6	6	6		1	6	6	6	2	3	1	4	5	4	4	4	4	4	4	3	2	4	4	5	2	3	1	4	5	4	4	4	4	4	4	3	2	4	4	5	2	3	1	4	5	4	4	4
lcl|LN679998.1_prot_CEJ72867.1_756[locus_tag=ATCC9714_07551][protein=putativepeptidase,M20Dfamily][protein_id=CEJ72867.1][location=788634..789818][gbkey=CDS]	lcl|LN679998.1_prot_CEJ72867.1_756[locus_tag=ATCC9714_07551][protein=putativepeptidase,M20Dfamily][protein_id=CEJ72867.1][location=788634..789818][gbkey=CDS]	6	6	6		1	6	6	6	5	6	5	6	5	6	5	6	5	5	6	5	6	6	6	6	5	6	5	6	5	6	5	6	5	5	6	5	6	6	6	6	5	6	5	6	5	6	5	6
lcl|LN679998.1_prot_CEJ72887.1_776[locus_tag=ATCC9714_07751][protein=alpha/betahydrolasefoldfamilyprotein][protein_id=CEJ72887.1][location=complement(805290..806255)][gbkey=CDS]	lcl|LN679998.1_prot_CEJ72887.1_776[locus_tag=ATCC9714_07751][protein=alpha/betahydrolasefoldfamilyprotein][protein_id=CEJ72887.1][location=complement(805290..806255)][gbkey=CDS]	6	6	6		1	6	6	6	6	5	6	6	5	4	5	5	6	5	6	6	6	5	5	5	6	5	6	6	5	4	5	5	6	5	6	6	6	5	5	5	6	5	6	6	5	4	5	5
lcl|LN679998.1_prot_CEJ73769.1_1658[gene=accC][locus_tag=ATCC9714_16571][protein=Acetyl-CoAcarboxylasesubunit][protein_id=CEJ73769.1][location=complement(1697203..1698558)][gbkey=CDS]	lcl|LN679998.1_prot_CEJ73769.1_1658[gene=accC][locus_tag=ATCC9714_16571][protein=Acetyl-CoAcarboxylasesubunit][protein_id=CEJ73769.1][location=complement(1697203..1698558)][gbkey=CDS]	6	6	6		1	6	6	6	3	4	4	5	6	4	3	4	5	4	4	4	3	4	5	5	3	4	4	5	6	4	3	4	5	4	4	4	3	4	5	5	3	4	4	5	6	4	3	4
lcl|LN679998.1_prot_CEJ73770.1_1659[gene=accB][locus_tag=ATCC9714_16581][protein=Acetyl-CoAcarboxylasesubunit][protein_id=CEJ73770.1][location=complement(1698570..1699040)][gbkey=CDS]	lcl|LN679998.1_prot_CEJ73770.1_1659[gene=accB][locus_tag=ATCC9714_16581][protein=Acetyl-CoAcarboxylasesubunit][protein_id=CEJ73770.1][location=complement(1698570..1699040)][gbkey=CDS]	6	6	6		1	6	6	6	3	6	3	3	5	6	4	4	6	4	5	3	5	4	4	3	3	6	3	3	5	6	4	4	6	4	5	3	5	4	4	3	3	6	3	3	5	6	4	4
lcl|LN679998.1_prot_CEJ73841.1_1730[locus_tag=ATCC9714_17291][protein=shortchaindehydrogenase][protein_id=CEJ73841.1][location=complement(1784374..1785282)][gbkey=CDS]	lcl|LN679998.1_prot_CEJ73841.1_1730[locus_tag=ATCC9714_17291][protein=shortchaindehydrogenase][protein_id=CEJ73841.1][location=complement(1784374..1785282)][gbkey=CDS]	6	6	6		1	6	6	6	5	5	5	6	6	6	6	5	5	5	6	5	6	5	5	6	5	5	5	6	6	6	6	5	5	5	6	5	6	5	5	6	5	5	5	6	6	6	6	5
lcl|LN679998.1_prot_CEJ73888.1_1777[locus_tag=ATCC9714_17761][protein=putativecelldivisionGTPase][protein_id=CEJ73888.1][location=complement(1839134..1839877)][gbkey=CDS]	lcl|LN679998.1_prot_CEJ73888.1_1777[locus_tag=ATCC9714_17761][protein=putativecelldivisionGTPase][protein_id=CEJ73888.1][location=complement(1839134..1839877)][gbkey=CDS]	6	6	6		1	6	6	6	6	6	6	6	6	5	5	6	6	6	6	6	5	6	6	6	6	6	6	6	6	5	5	6	6	6	6	6	5	6	6	6	6	6	6	6	6	5	5	6
lcl|LN679998.1_prot_CEJ73900.1_1789[locus_tag=ATCC9714_17881][protein=betagalactosidasesmallchainfamilyprotein][protein_id=CEJ73900.1][location=complement(1852319..1855387)][gbkey=CDS]	lcl|LN679998.1_prot_CEJ73900.1_1789[locus_tag=ATCC9714_17881][protein=betagalactosidasesmallchainfamilyprotein][protein_id=CEJ73900.1][location=complement(1852319..1855387)][gbkey=CDS]	6	6	6		1	6	6	6	3	5	2	5	5	6	4	4	5	5	5	4	4	4	3	6	3	5	2	5	5	6	4	4	5	5	5	4	4	4	3	6	3	5	2	5	5	6	4	4
lcl|LN679998.1_prot_CEJ73968.1_1857[gene=spoVK][locus_tag=ATCC9714_18561][protein=stageVsporulationproteinK][protein_id=CEJ73968.1][location=complement(1922286..1925882)][gbkey=CDS]	lcl|LN679998.1_prot_CEJ73968.1_1857[gene=spoVK][locus_tag=ATCC9714_18561][protein=stageVsporulationproteinK][protein_id=CEJ73968.1][location=complement(1922286..1925882)][gbkey=CDS]	6	6	6		1	6	6	6	3	3	3	3	5	4	4	6	4	6	6	3	3	5	4	6	3	3	3	3	5	4	4	6	4	6	6	3	3	5	4	6	3	3	3	3	5	4	4	6
lcl|LN679998.1_prot_CEJ73985.1_1874[locus_tag=ATCC9714_18731][protein=Transcriptionalregulator,RpiRfamily][protein_id=CEJ73985.1][location=complement(1938864..1939736)][gbkey=CDS]	lcl|LN679998.1_prot_CEJ73985.1_1874[locus_tag=ATCC9714_18731][protein=Transcriptionalregulator,RpiRfamily][protein_id=CEJ73985.1][location=complement(1938864..1939736)][gbkey=CDS]	6	6	6		1	6	6	6	6	6	6	6	6	6	5	5	6	6	6	5	4	5	5	5	6	6	6	6	6	6	5	5	6	6	6	5	4	5	5	5	6	6	6	6	6	6	5	5
lcl|LN679998.1_prot_CEJ74009.1_1898[locus_tag=ATCC9714_18971][protein=hypotheticalprotein][protein_id=CEJ74009.1][location=complement(1962771..1963280)][gbkey=CDS]	lcl|LN679998.1_prot_CEJ74009.1_1898[locus_tag=ATCC9714_18971][protein=hypotheticalprotein][protein_id=CEJ74009.1][location=complement(1962771..1963280)][gbkey=CDS]	6	6	6		1	6	6	6	4	6	4	6	5	5	4	5	4	6	6	5	6	5	6	6	4	6	4	6	5	5	4	5	4	6	6	5	6	5	6	6	4	6	4	6	5	5	4	5
lcl|LN679998.1_prot_CEJ74017.1_1906[gene=sseA][locus_tag=ATCC9714_19051][protein=3-mercaptopyruvatesulfurtransferase][protein_id=CEJ74017.1][location=1970759..1971601][gbkey=CDS]	lcl|LN679998.1_prot_CEJ74017.1_1906[gene=sseA][locus_tag=ATCC9714_19051][protein=3-mercaptopyruvatesulfurtransferase][protein_id=CEJ74017.1][location=1970759..1971601][gbkey=CDS]	6	6	6		1	6	6	6	3	6	2	5	5	6	4	5	5	6	5	4	6	6	6	6	3	6	2	5	5	6	4	5	5	6	5	4	6	6	6	6	3	6	2	5	5	6	4	5
lcl|LN679998.1_prot_CEJ74022.1_1911[gene=XdhD][locus_tag=ATCC9714_19101][protein=XanthinedehydrogenasesubunitXdhD,molybdopterin-binding][protein_id=CEJ74022.1][location=complement(1975792..1978056)][gbkey=CDS]	lcl|LN679998.1_prot_CEJ74022.1_1911[gene=XdhD][locus_tag=ATCC9714_19101][protein=XanthinedehydrogenasesubunitXdhD,molybdopterin-binding][protein_id=CEJ74022.1][location=complement(1975792..1978056)][gbkey=CDS]	6	6	6		1	6	6	6	4	4	4	4	3	4	4	5	3	6	3	4	4	4	4	5	4	4	4	4	3	4	4	5	3	6	3	4	4	4	4	5	4	4	4	4	3	4	4	5
lcl|LN679998.1_prot_CEJ74055.1_1944[locus_tag=ATCC9714_19431][protein=putativeaminoacidamidase][protein_id=CEJ74055.1][location=2008141..2008938][gbkey=CDS]	lcl|LN679998.1_prot_CEJ74055.1_1944[locus_tag=ATCC9714_19431][protein=putativeaminoacidamidase][protein_id=CEJ74055.1][location=2008141..2008938][gbkey=CDS]	6	6	6		1	6	6	6	4	5	4	6	5	6	5	6	5	6	6	5	6	5	6	6	4	5	4	6	5	6	5	6	5	6	6	5	6	5	6	6	4	5	4	6	5	6	5	6
lcl|LN679998.1_prot_CEJ74083.1_1972[locus_tag=ATCC9714_19711][protein=7-alpha-hydroxysteroiddehydrogenasedomainprotein][protein_id=CEJ74083.1][location=complement(2032652..2032948)][gbkey=CDS]	lcl|LN679998.1_prot_CEJ74083.1_1972[locus_tag=ATCC9714_19711][protein=7-alpha-hydroxysteroiddehydrogenasedomainprotein][protein_id=CEJ74083.1][location=complement(2032652..2032948)][gbkey=CDS]	6	6	6		1	6	6	6	5	5	5	5	6	5	4	5	5	6	5	5	6	5	5	5	5	5	5	5	6	5	4	5	5	6	5	5	6	5	5	5	5	5	5	5	6	5	4	5
lcl|LN679998.1_prot_CEJ74089.1_1978[locus_tag=ATCC9714_19771][protein=putativeaminoacidracemase][protein_id=CEJ74089.1][location=2039221..2040333][gbkey=CDS]	lcl|LN679998.1_prot_CEJ74089.1_1978[locus_tag=ATCC9714_19771][protein=putativeaminoacidracemase][protein_id=CEJ74089.1][location=2039221..2040333][gbkey=CDS]	6	6	6		1	6	6	6	3	5	3	5	5	5	3	5	6	5	5	3	5	4	5	4	3	5	3	5	5	5	3	5	6	5	5	3	5	4	5	4	3	5	3	5	5	5	3	5
lcl|LN679998.1_prot_CEJ74136.1_2025[gene=hisK][locus_tag=ATCC9714_20241][protein=Histidinol-phosphatase(HolPase)][protein_id=CEJ74136.1][location=complement(2091911..2092702)][gbkey=CDS]	lcl|LN679998.1_prot_CEJ74136.1_2025[gene=hisK][locus_tag=ATCC9714_20241][protein=Histidinol-phosphatase(HolPase)][protein_id=CEJ74136.1][location=complement(2091911..2092702)][gbkey=CDS]	6	6	6		1	6	6	6	3	4	3	5	4	4	3	5	4	5	6	4	4	4	3	5	3	4	3	5	4	4	3	5	4	5	6	4	4	4	3	5	3	4	3	5	4	4	3	5
lcl|LN679998.1_prot_CEJ74153.1_2042[gene=ilvD][locus_tag=ATCC9714_20411][protein=Dihydroxy-aciddehydratase][protein_id=CEJ74153.1][location=complement(2110602..2112257)][gbkey=CDS]	lcl|LN679998.1_prot_CEJ74153.1_2042[gene=ilvD][locus_tag=ATCC9714_20411][protein=Dihydroxy-aciddehydratase][protein_id=CEJ74153.1][location=complement(2110602..2112257)][gbkey=CDS]	6	6	6		1	6	6	6	5	5	3	5	4	6	4	4	5	5	5	4	6	4	4	5	5	5	3	5	4	6	4	4	5	5	5	4	6	4	4	5	5	5	3	5	4	6	4	4
lcl|LN679998.1_prot_CEJ74274.1_2163[locus_tag=ATCC9714_21621][protein=putativeamidohydrolase][protein_id=CEJ74274.1][location=complement(2234716..2235873)][gbkey=CDS]	lcl|LN679998.1_prot_CEJ74274.1_2163[locus_tag=ATCC9714_21621][protein=putativeamidohydrolase][protein_id=CEJ74274.1][location=complement(2234716..2235873)][gbkey=CDS]	6	6	5		1	6	6	5	6	6	6	6	5	5	4	6	6	6	6	6	6	5	6	6	6	6	6	6	5	5	4	6	6	6	6	6	6	5	6	6	5	5	5	5	4	4	3	5
lcl|LN679998.1_prot_CEJ74279.1_2168[gene=miaB][locus_tag=ATCC9714_21671][protein=(Dimethylallyl)adenosinetRNAmethylthiotransferasemiaB(tRNA-i(6)A37methylthiotransferase)][protein_id=CEJ74279.1][location=complement(2239917..2241350)][gbkey=CDS]	lcl|LN679998.1_prot_CEJ74279.1_2168[gene=miaB][locus_tag=ATCC9714_21671][protein=(Dimethylallyl)adenosinetRNAmethylthiotransferasemiaB(tRNA-i(6)A37methylthiotransferase)][protein_id=CEJ74279.1][location=complement(2239917..2241350)][gbkey=CDS]	6	6	6		1	6	6	6	3	3	4	4	6	4	3	4	3	6	5	3	5	4	4	6	3	3	4	4	6	4	3	4	3	6	5	3	5	4	4	6	3	3	4	4	6	4	3	4
lcl|LN679998.1_prot_CEJ74288.1_2177[locus_tag=ATCC9714_21761][protein=hypotheticalprotein][protein_id=CEJ74288.1][location=complement(2250042..2250437)][gbkey=CDS]	lcl|LN679998.1_prot_CEJ74288.1_2177[locus_tag=ATCC9714_21761][protein=hypotheticalprotein][protein_id=CEJ74288.1][location=complement(2250042..2250437)][gbkey=CDS]	6	6	6		1	6	6	6	4	6	5	6	6	6	5	6	6	6	6	5	6	6	6	6	4	6	5	6	6	6	5	6	6	6	6	5	6	6	6	6	4	6	5	6	6	6	5	6
lcl|LN679998.1_prot_CEJ74391.1_2280[locus_tag=ATCC9714_22791][protein=conservedhypotheticalprotein][protein_id=CEJ74391.1][location=complement(2352847..2353527)][gbkey=CDS]	lcl|LN679998.1_prot_CEJ74391.1_2280[locus_tag=ATCC9714_22791][protein=conservedhypotheticalprotein][protein_id=CEJ74391.1][location=complement(2352847..2353527)][gbkey=CDS]	6	6	6		1	6	6	6	4	5	5	6	6	6	4	5	6	4	5	5	5	6	6	5	4	5	5	6	6	6	4	5	6	4	5	5	5	6	6	5	4	5	5	6	6	6	4	5
lcl|LN679998.1_prot_CEJ74395.1_2284[locus_tag=ATCC9714_22831][protein=hypotheticalprotein][protein_id=CEJ74395.1][location=complement(2356651..2357955)][gbkey=CDS]	lcl|LN679998.1_prot_CEJ74395.1_2284[locus_tag=ATCC9714_22831][protein=hypotheticalprotein][protein_id=CEJ74395.1][location=complement(2356651..2357955)][gbkey=CDS]	6	6	4		1	6	6	4	4	4	3	5	6	6	5	5	5	6	6	4	6	5	6	4	4	4	3	5	6	6	5	5	5	6	6	4	6	5	6	4	4	3	3	3	4	4	4	4
lcl|LN679998.1_prot_CEJ74469.1_2358[locus_tag=ATCC9714_23571][protein=putativeribosomerecyclingfactor][protein_id=CEJ74469.1][location=complement(2434480..2435085)][gbkey=CDS]	lcl|LN679998.1_prot_CEJ74469.1_2358[locus_tag=ATCC9714_23571][protein=putativeribosomerecyclingfactor][protein_id=CEJ74469.1][location=complement(2434480..2435085)][gbkey=CDS]	6	6	6		1	6	6	6	6	6	5	6	6	6	5	6	6	5	6	6	6	6	5	5	6	6	5	6	6	6	5	6	6	5	6	6	6	6	5	5	6	6	5	6	6	6	5	6
lcl|LN679998.1_prot_CEJ74477.1_2366[gene=frr][locus_tag=ATCC9714_23651][protein=Ribosome-recyclingfactor][protein_id=CEJ74477.1][location=complement(2442602..2443159)][gbkey=CDS]	lcl|LN679998.1_prot_CEJ74477.1_2366[gene=frr][locus_tag=ATCC9714_23651][protein=Ribosome-recyclingfactor][protein_id=CEJ74477.1][location=complement(2442602..2443159)][gbkey=CDS]	6	6	6		1	6	6	6	5	6	6	5	6	6	6	6	6	6	6	5	6	6	5	6	5	6	6	5	6	6	6	6	6	6	6	5	6	6	5	6	5	6	6	5	6	6	6	6
lcl|LN679998.1_prot_CEJ74563.1_2452[gene=flgG][locus_tag=ATCC9714_24511][protein=FlagellarbasalbodyrodproteinFlgG][protein_id=CEJ74563.1][location=complement(2522295..2523050)][gbkey=CDS]	lcl|LN679998.1_prot_CEJ74563.1_2452[gene=flgG][locus_tag=ATCC9714_24511][protein=FlagellarbasalbodyrodproteinFlgG][protein_id=CEJ74563.1][location=complement(2522295..2523050)][gbkey=CDS]	6	6	6		1	6	6	6	5	5	5	5	5	6	5	5	4	4	5	4	6	5	5	5	5	5	5	5	5	6	5	5	4	4	5	4	6	5	5	5	5	5	5	5	5	6	5	5
lcl|LN679998.1_prot_CEJ74612.1_2501[locus_tag=ATCC9714_25001][protein=aldo/ketoreductasefamilyprotein][protein_id=CEJ74612.1][location=complement(2566511..2567545)][gbkey=CDS]	lcl|LN679998.1_prot_CEJ74612.1_2501[locus_tag=ATCC9714_25001][protein=aldo/ketoreductasefamilyprotein][protein_id=CEJ74612.1][location=complement(2566511..2567545)][gbkey=CDS]	6	6	6		1	6	6	6	4	3	4	5	5	5	5	5	6	5	4	4	5	4	5	4	4	3	4	5	5	5	5	5	6	5	4	4	5	4	5	4	4	3	4	5	5	5	5	5
lcl|LN679998.1_prot_CEJ74690.1_2579[locus_tag=ATCC9714_25781][protein=conservedhypotheticalprotein][protein_id=CEJ74690.1][location=complement(2645301..2645846)][gbkey=CDS]	lcl|LN679998.1_prot_CEJ74690.1_2579[locus_tag=ATCC9714_25781][protein=conservedhypotheticalprotein][protein_id=CEJ74690.1][location=complement(2645301..2645846)][gbkey=CDS]	6	6	6		1	6	6	6	5	6	6	6	6	6	6	6	5	6	6	6	6	6	6	5	5	6	6	6	6	6	6	6	5	6	6	6	6	6	6	5	5	6	6	6	6	6	6	6
lcl|LN679998.1_prot_CEJ74722.1_2611[gene=rplS][locus_tag=ATCC9714_26101][protein=50SribosomalproteinL19][protein_id=CEJ74722.1][location=complement(2676031..2676375)][gbkey=CDS]	lcl|LN679998.1_prot_CEJ74722.1_2611[gene=rplS][locus_tag=ATCC9714_26101][protein=50SribosomalproteinL19][protein_id=CEJ74722.1][location=complement(2676031..2676375)][gbkey=CDS]	6	6	6		1	6	6	6	5	6	4	6	6	6	6	6	6	6	6	6	6	6	6	6	5	6	4	6	6	6	6	6	6	6	6	6	6	6	6	6	5	6	4	6	6	6	6	6
lcl|LN679998.1_prot_CEJ74727.1_2616[gene=ffh][locus_tag=ATCC9714_26151][protein=Signalrecognitionparticleprotein][protein_id=CEJ74727.1][location=complement(2678354..2679706)][gbkey=CDS]	lcl|LN679998.1_prot_CEJ74727.1_2616[gene=ffh][locus_tag=ATCC9714_26151][protein=Signalrecognitionparticleprotein][protein_id=CEJ74727.1][location=complement(2678354..2679706)][gbkey=CDS]	6	6	6		1	6	6	6	3	6	4	5	5	5	4	6	6	6	6	5	6	6	5	6	3	6	4	5	5	5	4	6	6	6	6	5	6	6	5	6	3	6	4	5	5	5	4	6
lcl|LN679998.1_prot_CEJ74773.1_2662[gene=nusB][locus_tag=ATCC9714_26611][protein=NutilizationsubstanceproteinBhomolog(ProteinNusB)][protein_id=CEJ74773.1][location=complement(2725288..2725794)][gbkey=CDS]	lcl|LN679998.1_prot_CEJ74773.1_2662[gene=nusB][locus_tag=ATCC9714_26611][protein=NutilizationsubstanceproteinBhomolog(ProteinNusB)][protein_id=CEJ74773.1][location=complement(2725288..2725794)][gbkey=CDS]	6	6	6		1	6	6	6	5	6	4	5	6	6	4	6	6	6	6	4	6	6	6	6	5	6	4	5	6	6	4	6	6	6	6	4	6	6	6	6	5	6	4	5	6	6	4	6
lcl|LN679998.1_prot_CEJ74787.1_2676[gene=fabK][locus_tag=ATCC9714_26751][protein=Enoyl-(Acyl-carrier-protein)reductaseII][protein_id=CEJ74787.1][location=complement(2734777..2735727)][gbkey=CDS]	lcl|LN679998.1_prot_CEJ74787.1_2676[gene=fabK][locus_tag=ATCC9714_26751][protein=Enoyl-(Acyl-carrier-protein)reductaseII][protein_id=CEJ74787.1][location=complement(2734777..2735727)][gbkey=CDS]	6	6	6		1	6	6	6	4	4	3	5	4	4	4	5	5	5	4	3	4	3	3	5	4	4	3	5	4	4	4	5	5	5	4	3	4	3	3	5	4	4	3	5	4	4	4	5
lcl|LN679998.1_prot_CEJ74962.1_2851[locus_tag=ATCC9714_28501][protein=probabletranscriptionalregulatoryprotein][protein_id=CEJ74962.1][location=complement(2911791..2912513)][gbkey=CDS]	lcl|LN679998.1_prot_CEJ74962.1_2851[locus_tag=ATCC9714_28501][protein=probabletranscriptionalregulatoryprotein][protein_id=CEJ74962.1][location=complement(2911791..2912513)][gbkey=CDS]	6	6	6		1	6	6	6	4	5	4	6	6	5	4	5	5	5	5	5	5	6	5	6	4	5	4	6	6	5	4	5	5	5	5	5	5	6	5	6	4	5	4	6	6	5	4	5
lcl|LN679998.1_prot_CEJ74966.1_2855[locus_tag=ATCC9714_28541][protein=conservedhypotheticalprotein][protein_id=CEJ74966.1][location=complement(2914395..2915033)][gbkey=CDS]	lcl|LN679998.1_prot_CEJ74966.1_2855[locus_tag=ATCC9714_28541][protein=conservedhypotheticalprotein][protein_id=CEJ74966.1][location=complement(2914395..2915033)][gbkey=CDS]	6	6	6		1	6	6	6	5	5	4	4	6	6	4	6	6	5	5	4	6	5	6	5	5	5	4	4	6	6	4	6	6	5	5	4	6	5	6	5	5	5	4	4	6	6	4	6
lcl|LN679998.1_prot_CEJ74974.1_2863[locus_tag=ATCC9714_28621][protein=putativeN-acetylmuramoyl-L-alanineamidase][protein_id=CEJ74974.1][location=complement(2921127..2921903)][gbkey=CDS]	lcl|LN679998.1_prot_CEJ74974.1_2863[locus_tag=ATCC9714_28621][protein=putativeN-acetylmuramoyl-L-alanineamidase][protein_id=CEJ74974.1][location=complement(2921127..2921903)][gbkey=CDS]	6	6	6		1	6	6	6	6	6	6	5	6	6	6	6	6	3	6	6	6	5	6	5	6	6	6	5	6	6	6	6	6	3	6	6	6	5	6	5	6	6	6	5	6	6	6	6
lcl|LN679998.1_prot_CEJ74979.1_2868[locus_tag=ATCC9714_28671][protein=putativepenicillin-bindingprotein][protein_id=CEJ74979.1][location=2925673..2928432][gbkey=CDS]	lcl|LN679998.1_prot_CEJ74979.1_2868[locus_tag=ATCC9714_28671][protein=putativepenicillin-bindingprotein][protein_id=CEJ74979.1][location=2925673..2928432][gbkey=CDS]	6	6	6		1	6	6	6	6	5	4	6	5	6	5	5	5	5	5	6	3	5	5	4	6	5	4	6	5	6	5	5	5	5	5	6	3	5	5	4	6	5	4	6	5	6	5	5
lcl|LN679998.1_prot_CEJ75005.1_2894[locus_tag=ATCC9714_28931][protein=Bifunctionalcarbonmonoxidedehydrogenase/acetyl-CoAsynthase,methyltransferasesubunit][protein_id=CEJ75005.1][location=complement(2955367..2956179)][gbkey=CDS]	lcl|LN679998.1_prot_CEJ75005.1_2894[locus_tag=ATCC9714_28931][protein=Bifunctionalcarbonmonoxidedehydrogenase/acetyl-CoAsynthase,methyltransferasesubunit][protein_id=CEJ75005.1][location=complement(2955367..2956179)][gbkey=CDS]	6	6	6		1	6	6	6	5	6	5	6	6	6	6	6	6	5	6	6	6	6	4	5	5	6	5	6	6	6	6	6	6	5	6	6	6	6	4	5	5	6	5	6	6	6	6	6
lcl|LN679998.1_prot_CEJ75013.1_2902[gene=fchA][locus_tag=ATCC9714_29011][protein=Methenyltetrahydrofolatecyclohydrolase(5,10-methenyltetrahydrofolate5-hydrolase)][protein_id=CEJ75013.1][location=complement(2963335..2963967)][gbkey=CDS]	lcl|LN679998.1_prot_CEJ75013.1_2902[gene=fchA][locus_tag=ATCC9714_29011][protein=Methenyltetrahydrofolatecyclohydrolase(5,10-methenyltetrahydrofolate5-hydrolase)][protein_id=CEJ75013.1][location=complement(2963335..2963967)][gbkey=CDS]	6	6	6		1	6	6	6	5	6	6	6	6	6	6	6	6	5	6	6	6	6	6	5	5	6	6	6	6	6	6	6	6	5	6	6	6	6	6	5	5	6	6	6	6	6	6	6
lcl|LN679998.1_prot_CEJ75053.1_2942[gene=nfo][locus_tag=ATCC9714_29411][protein=EndonucleaseIV][protein_id=CEJ75053.1][location=complement(3013981..3014820)][gbkey=CDS]	lcl|LN679998.1_prot_CEJ75053.1_2942[gene=nfo][locus_tag=ATCC9714_29411][protein=EndonucleaseIV][protein_id=CEJ75053.1][location=complement(3013981..3014820)][gbkey=CDS]	6	6	6		1	6	6	6	5	6	5	6	5	5	5	6	6	6	6	5	5	6	5	6	5	6	5	6	5	5	5	6	6	6	6	5	5	6	5	6	5	6	5	6	5	5	5	6
lcl|LN679998.1_prot_CEJ75189.1_3078[locus_tag=ATCC9714_30771][protein=putativehydrolase][protein_id=CEJ75189.1][location=complement(3158758..3159927)][gbkey=CDS]	lcl|LN679998.1_prot_CEJ75189.1_3078[locus_tag=ATCC9714_30771][protein=putativehydrolase][protein_id=CEJ75189.1][location=complement(3158758..3159927)][gbkey=CDS]	6	6	6		1	6	6	6	4	5	4	6	6	6	6	6	5	6	6	5	6	5	5	6	4	5	4	6	6	6	6	6	5	6	6	5	6	5	5	6	4	5	4	6	6	6	6	6
lcl|LN679998.1_prot_CEJ75229.1_3118[gene=vanG][locus_tag=ATCC9714_31171][protein=D-alanine--D-alanineligase2][protein_id=CEJ75229.1][location=complement(3203223..3204287)][gbkey=CDS]	lcl|LN679998.1_prot_CEJ75229.1_3118[gene=vanG][locus_tag=ATCC9714_31171][protein=D-alanine--D-alanineligase2][protein_id=CEJ75229.1][location=complement(3203223..3204287)][gbkey=CDS]	6	6	6		1	6	6	6	3	4	3	5	4	5	5	5	5	4	4	4	5	4	4	4	3	4	3	5	4	5	5	5	5	4	4	4	5	4	4	4	3	4	3	5	4	5	5	5
lcl|LN679998.1_prot_CEJ75244.1_3133[gene=ftnA][locus_tag=ATCC9714_31321][protein=Ferritin][protein_id=CEJ75244.1][location=3215790..3216302][gbkey=CDS]	lcl|LN679998.1_prot_CEJ75244.1_3133[gene=ftnA][locus_tag=ATCC9714_31321][protein=Ferritin][protein_id=CEJ75244.1][location=3215790..3216302][gbkey=CDS]	6	6	6		1	6	6	6	4	6	4	5	6	5	4	5	5	5	6	4	6	6	6	5	4	6	4	5	6	5	4	5	5	5	6	4	6	6	6	5	4	6	4	5	6	5	4	5
lcl|LN679998.1_prot_CEJ75262.1_3151[gene=glyA][locus_tag=ATCC9714_31501][protein=serinehydroxymethyltransferase][protein_id=CEJ75262.1][location=3237753..3238961][gbkey=CDS]	lcl|LN679998.1_prot_CEJ75262.1_3151[gene=glyA][locus_tag=ATCC9714_31501][protein=serinehydroxymethyltransferase][protein_id=CEJ75262.1][location=3237753..3238961][gbkey=CDS]	6	6	6		1	6	6	6	5	5	5	5	6	6	4	6	6	4	5	4	4	5	5	4	5	5	5	5	6	6	4	6	6	4	5	4	4	5	5	4	5	5	5	5	6	6	4	6
lcl|LN679998.1_prot_CEJ75299.1_3188[locus_tag=ATCC9714_31871][protein=seleniummetabolismproteinyedf][protein_id=CEJ75299.1][location=complement(3272831..3273421)][gbkey=CDS]	lcl|LN679998.1_prot_CEJ75299.1_3188[locus_tag=ATCC9714_31871][protein=seleniummetabolismproteinyedf][protein_id=CEJ75299.1][location=complement(3272831..3273421)][gbkey=CDS]	6	6	6		1	6	6	6	6	6	6	6	6	6	6	6	6	6	6	6	6	6	5	6	6	6	6	6	6	6	6	6	6	6	6	6	6	6	5	6	6	6	6	6	6	6	6	6
lcl|LN679998.1_prot_CEJ75333.1_3222[locus_tag=ATCC9714_32211][protein=Xaa-Proaminopeptidase1][protein_id=CEJ75333.1][location=complement(3304622..3306412)][gbkey=CDS]	lcl|LN679998.1_prot_CEJ75333.1_3222[locus_tag=ATCC9714_32211][protein=Xaa-Proaminopeptidase1][protein_id=CEJ75333.1][location=complement(3304622..3306412)][gbkey=CDS]	6	6	6		1	6	6	6	4	4	4	6	6	6	4	6	5	6	6	4	5	6	6	6	4	4	4	6	6	6	4	6	5	6	6	4	5	6	6	6	4	4	4	6	6	6	4	6
lcl|LN679998.1_prot_CEJ72121.1_10[gene=rsbW][locus_tag=ATCC9714_00091][protein=Serine-proteinkinaseRsbW][protein_id=CEJ72121.1][location=9440..9847][gbkey=CDS]	lcl|LN679998.1_prot_CEJ72121.1_10[gene=rsbW][locus_tag=ATCC9714_00091][protein=Serine-proteinkinaseRsbW][protein_id=CEJ72121.1][location=9440..9847][gbkey=CDS]	5	5	5		1	5	5	5	3	5	4	5	4	5	3	5	5	5	5	3	4	5	4	4	3	5	4	5	4	5	3	5	5	5	5	3	4	5	4	4	3	5	4	5	4	5	3	5
lcl|LN679998.1_prot_CEJ72158.1_47[gene=rpsS][locus_tag=ATCC9714_00461][protein=30SribosomalproteinS19][protein_id=CEJ72158.1][location=49718..49999][gbkey=CDS]	lcl|LN679998.1_prot_CEJ72158.1_47[gene=rpsS][locus_tag=ATCC9714_00461][protein=30SribosomalproteinS19][protein_id=CEJ72158.1][location=49718..49999][gbkey=CDS]	5	5	5		1	5	5	5	3	3	3	4	5	4	4	4	4	5	5	4	5	4	5	4	3	3	3	4	5	4	4	4	4	5	5	4	5	4	5	4	3	3	3	4	5	4	4	4
lcl|LN679998.1_prot_CEJ72159.1_48[gene=rplV][locus_tag=ATCC9714_00471][protein=50SribosomalproteinL22][protein_id=CEJ72159.1][location=50032..50367][gbkey=CDS]	lcl|LN679998.1_prot_CEJ72159.1_48[gene=rplV][locus_tag=ATCC9714_00471][protein=50SribosomalproteinL22][protein_id=CEJ72159.1][location=50032..50367][gbkey=CDS]	5	5	5		1	5	5	5	4	4	4	4	5	4	4	4	4	5	4	4	5	5	5	4	4	4	4	4	5	4	4	4	4	5	4	4	5	5	5	4	4	4	4	4	5	4	4	4
lcl|LN679998.1_prot_CEJ72160.1_49[gene=rpsC][locus_tag=ATCC9714_00481][protein=30SribosomalproteinS3][protein_id=CEJ72160.1][location=50389..51165][gbkey=CDS]	lcl|LN679998.1_prot_CEJ72160.1_49[gene=rpsC][locus_tag=ATCC9714_00481][protein=30SribosomalproteinS3][protein_id=CEJ72160.1][location=50389..51165][gbkey=CDS]	5	5	5		1	5	5	5	3	3	3	5	5	5	5	5	5	5	5	4	5	4	5	5	3	3	3	5	5	5	5	5	5	5	5	4	5	4	5	5	3	3	3	5	5	5	5	5
lcl|LN679998.1_prot_CEJ72165.1_54[gene=rplX][locus_tag=ATCC9714_00531][protein=50SribosomalproteinL24][protein_id=CEJ72165.1][location=52527..52835][gbkey=CDS]	lcl|LN679998.1_prot_CEJ72165.1_54[gene=rplX][locus_tag=ATCC9714_00531][protein=50SribosomalproteinL24][protein_id=CEJ72165.1][location=52527..52835][gbkey=CDS]	5	5	5		1	5	5	5	3	4	3	4	4	4	3	3	4	4	4	4	5	4	4	4	3	4	3	4	4	4	3	3	4	4	4	4	5	4	4	4	3	4	3	4	4	4	3	3
lcl|LN679998.1_prot_CEJ72172.1_61[gene=rpmD][locus_tag=ATCC9714_00601][protein=50SribosomalproteinL30][protein_id=CEJ72172.1][location=55555..55740][gbkey=CDS]	lcl|LN679998.1_prot_CEJ72172.1_61[gene=rpmD][locus_tag=ATCC9714_00601][protein=50SribosomalproteinL30][protein_id=CEJ72172.1][location=55555..55740][gbkey=CDS]	5	5	5		1	5	5	5	4	5	4	5	5	5	5	5	5	5	5	5	5	5	5	5	4	5	4	5	5	5	5	5	5	5	5	5	5	5	5	5	4	5	4	5	5	5	5	5
lcl|LN679998.1_prot_CEJ72195.1_84[locus_tag=ATCC9714_00831][protein=putativeYaaT-likeproteininvolvedinsporulationorrelatedtoDNAreplication][protein_id=CEJ72195.1][location=71411..72295][gbkey=CDS]	lcl|LN679998.1_prot_CEJ72195.1_84[locus_tag=ATCC9714_00831][protein=putativeYaaT-likeproteininvolvedinsporulationorrelatedtoDNAreplication][protein_id=CEJ72195.1][location=71411..72295][gbkey=CDS]	5	5	5		1	5	5	5	3	4	3	4	4	4	3	4	4	4	4	3	4	4	4	4	3	4	3	4	4	4	3	4	4	4	4	3	4	4	4	4	3	4	3	4	4	4	3	4
lcl|LN679998.1_prot_CEJ72218.1_107[gene=spoVG][locus_tag=ATCC9714_01061][protein=Regulatorrequiredforsporecortexsynthesis][protein_id=CEJ72218.1][location=94615..94893][gbkey=CDS]	lcl|LN679998.1_prot_CEJ72218.1_107[gene=spoVG][locus_tag=ATCC9714_01061][protein=Regulatorrequiredforsporecortexsynthesis][protein_id=CEJ72218.1][location=94615..94893][gbkey=CDS]	5	5	5		1	5	5	5	4	4	4	5	5	4	5	5	4	5	4	5	5	5	4	5	4	4	4	5	5	4	5	5	4	5	4	5	5	5	4	5	4	4	4	5	5	4	5	5
lcl|LN679998.1_prot_CEJ72273.1_162[gene=alr2][locus_tag=ATCC9714_01611][protein=Alanineracemase2][protein_id=CEJ72273.1][location=147114..148277][gbkey=CDS]	lcl|LN679998.1_prot_CEJ72273.1_162[gene=alr2][locus_tag=ATCC9714_01611][protein=Alanineracemase2][protein_id=CEJ72273.1][location=147114..148277][gbkey=CDS]	5	5	5		1	5	5	5	5	5	5	5	5	5	5	5	5	5	5	5	5	5	5	5	5	5	5	5	5	5	5	5	5	5	5	5	5	5	5	5	5	5	5	5	5	5	5	5
lcl|LN679998.1_prot_CEJ72302.1_191[locus_tag=ATCC9714_01901][protein=putativephosphoesterase][protein_id=CEJ72302.1][location=184058..184771][gbkey=CDS]	lcl|LN679998.1_prot_CEJ72302.1_191[locus_tag=ATCC9714_01901][protein=putativephosphoesterase][protein_id=CEJ72302.1][location=184058..184771][gbkey=CDS]	5	5	5		1	5	5	5	4	5	4	5	5	5	4	5	4	5	5	4	5	4	5	4	4	5	4	5	5	5	4	5	4	5	5	4	5	4	5	4	4	5	4	5	5	5	4	5
lcl|LN679998.1_prot_CEJ72313.1_202[gene=rph][locus_tag=ATCC9714_02011][protein=Bifunctionalenzyme,tRNAnucleotidyltransferase;Nucleoside-triphosphatase][protein_id=CEJ72313.1][location=199437..200786][gbkey=CDS]	lcl|LN679998.1_prot_CEJ72313.1_202[gene=rph][locus_tag=ATCC9714_02011][protein=Bifunctionalenzyme,tRNAnucleotidyltransferase;Nucleoside-triphosphatase][protein_id=CEJ72313.1][location=199437..200786][gbkey=CDS]	5	5	5		1	5	5	5	3	4	3	4	4	4	2	4	5	4	5	3	4	4	5	5	3	4	3	4	4	4	2	4	5	4	5	3	4	4	5	5	3	4	3	4	4	4	2	4
lcl|LN679998.1_prot_CEJ72377.1_266[locus_tag=ATCC9714_02651][protein=serinedehydratasealphachainfamilyprotein][protein_id=CEJ72377.1][location=262776..264080][gbkey=CDS]	lcl|LN679998.1_prot_CEJ72377.1_266[locus_tag=ATCC9714_02651][protein=serinedehydratasealphachainfamilyprotein][protein_id=CEJ72377.1][location=262776..264080][gbkey=CDS]	5	5	5		1	5	5	5	3	4	4	4	4	4	4	4	3	4	4	4	4	4	3	4	3	4	4	4	4	4	4	4	3	4	4	4	4	4	3	4	3	4	4	4	4	4	4	4
lcl|LN679998.1_prot_CEJ72547.1_436[gene=rnfG][locus_tag=ATCC9714_04351][protein=Electrontransportcomplexprotein][protein_id=CEJ72547.1][location=454329..454967][gbkey=CDS]	lcl|LN679998.1_prot_CEJ72547.1_436[gene=rnfG][locus_tag=ATCC9714_04351][protein=Electrontransportcomplexprotein][protein_id=CEJ72547.1][location=454329..454967][gbkey=CDS]	5	5	5		1	5	5	5	5	5	4	5	5	4	4	4	5	5	5	4	5	5	5	5	5	5	4	5	5	4	4	4	5	5	5	4	5	5	5	5	5	5	4	5	5	4	4	4
lcl|LN679998.1_prot_CEJ72558.1_447[gene=minD][locus_tag=ATCC9714_04461][protein=Septumsite-determiningproteinMinD(CelldivisioninhibitorMinD)][protein_id=CEJ72558.1][location=464885..465682][gbkey=CDS]	lcl|LN679998.1_prot_CEJ72558.1_447[gene=minD][locus_tag=ATCC9714_04461][protein=Septumsite-determiningproteinMinD(CelldivisioninhibitorMinD)][protein_id=CEJ72558.1][location=464885..465682][gbkey=CDS]	5	5	5		1	5	5	5	3	3	2	4	4	3	2	5	3	4	5	3	2	3	3	3	3	3	2	4	4	3	2	5	3	4	5	3	2	3	3	3	3	3	2	4	4	3	2	5
lcl|LN679998.1_prot_CEJ72561.1_450[gene=mgsA][locus_tag=ATCC9714_04491][protein=Methylglyoxalsynthase(MGS)][protein_id=CEJ72561.1][location=467217..467630][gbkey=CDS]	lcl|LN679998.1_prot_CEJ72561.1_450[gene=mgsA][locus_tag=ATCC9714_04491][protein=Methylglyoxalsynthase(MGS)][protein_id=CEJ72561.1][location=467217..467630][gbkey=CDS]	5	5	5		1	5	5	5	4	5	4	5	4	5	5	5	5	4	4	4	5	5	5	4	4	5	4	5	4	5	5	5	5	4	4	4	5	5	5	4	4	5	4	5	4	5	5	5
lcl|LN679998.1_prot_CEJ72596.1_485[locus_tag=ATCC9714_04841][protein=uncharacterisedprotein][protein_id=CEJ72596.1][location=504232..505398][gbkey=CDS]	lcl|LN679998.1_prot_CEJ72596.1_485[locus_tag=ATCC9714_04841][protein=uncharacterisedprotein][protein_id=CEJ72596.1][location=504232..505398][gbkey=CDS]	5	5	5		1	5	5	5	4	4	3	3	3	4	3	3	4	4	4	3	4	4	4	5	4	4	3	3	3	4	3	3	4	4	4	3	4	4	4	5	4	4	3	3	3	4	3	3
lcl|LN679998.1_prot_CEJ72623.1_512[locus_tag=ATCC9714_05111][protein=hypotheticalprotein][protein_id=CEJ72623.1][location=complement(532789..533961)][gbkey=CDS]	lcl|LN679998.1_prot_CEJ72623.1_512[locus_tag=ATCC9714_05111][protein=hypotheticalprotein][protein_id=CEJ72623.1][location=complement(532789..533961)][gbkey=CDS]	5	5	5		1	5	5	5	4	5	2	5	5	5	4	5	4	5	5	4	4	5	5	4	4	5	2	5	5	5	4	5	4	5	5	4	4	5	5	4	4	5	2	5	5	5	4	5
lcl|LN679998.1_prot_CEJ72697.1_586[gene=cotD][locus_tag=ATCC9714_05851][protein=SporecoatpeptideassemblyproteinCotJC2][protein_id=CEJ72697.1][location=complement(607800..608372)][gbkey=CDS]	lcl|LN679998.1_prot_CEJ72697.1_586[gene=cotD][locus_tag=ATCC9714_05851][protein=SporecoatpeptideassemblyproteinCotJC2][protein_id=CEJ72697.1][location=complement(607800..608372)][gbkey=CDS]	5	5	5		1	5	5	5	4	3	2	5	4	4	4	5	3	4	5	3	4	4	4	5	4	3	2	5	4	4	4	5	3	4	5	3	4	4	4	5	4	3	2	5	4	4	4	5
lcl|LN679998.1_prot_CEJ72796.1_685[locus_tag=ATCC9714_06841][protein=putativerna-bindingprotein][protein_id=CEJ72796.1][location=708364..709344][gbkey=CDS]	lcl|LN679998.1_prot_CEJ72796.1_685[locus_tag=ATCC9714_06841][protein=putativerna-bindingprotein][protein_id=CEJ72796.1][location=708364..709344][gbkey=CDS]	5	5	5		1	5	5	5	1	1	1	5	4	5	2	4	4	2	3	2	4	2	2	4	1	1	1	5	4	5	2	4	4	2	3	2	4	2	2	4	1	1	1	5	4	5	2	4
lcl|LN679998.1_prot_CEJ72802.1_691[locus_tag=ATCC9714_06901][protein=putativepolysaccharidedeacetylase][protein_id=CEJ72802.1][location=715115..715870][gbkey=CDS]	lcl|LN679998.1_prot_CEJ72802.1_691[locus_tag=ATCC9714_06901][protein=putativepolysaccharidedeacetylase][protein_id=CEJ72802.1][location=715115..715870][gbkey=CDS]	5	5	5		1	5	5	5	4	5	4	5	5	5	5	5	5	4	5	4	5	4	5	4	4	5	4	5	5	5	5	5	5	4	5	4	5	4	5	4	4	5	4	5	5	5	5	5
lcl|LN679998.1_prot_CEJ72834.1_723[gene=deoD][locus_tag=ATCC9714_07221][protein=purinenucleosidephosphorylase][protein_id=CEJ72834.1][location=754978..755694][gbkey=CDS]	lcl|LN679998.1_prot_CEJ72834.1_723[gene=deoD][locus_tag=ATCC9714_07221][protein=purinenucleosidephosphorylase][protein_id=CEJ72834.1][location=754978..755694][gbkey=CDS]	5	5	5		1	5	5	5	4	5	3	5	5	5	4	5	5	5	5	4	4	5	5	5	4	5	3	5	5	5	4	5	5	5	5	4	4	5	5	5	4	5	3	5	5	5	4	5
lcl|LN679998.1_prot_CEJ72863.1_752[locus_tag=ATCC9714_07511][protein=hypotheticalprotein][protein_id=CEJ72863.1][location=complement(785191..786156)][gbkey=CDS]	lcl|LN679998.1_prot_CEJ72863.1_752[locus_tag=ATCC9714_07511][protein=hypotheticalprotein][protein_id=CEJ72863.1][location=complement(785191..786156)][gbkey=CDS]	5	5	5		1	5	5	5	4	5	3	5	5	5	4	5	5	4	4	4	5	5	5	4	4	5	3	5	5	5	4	5	5	4	4	4	5	5	5	4	4	5	3	5	5	5	4	5
lcl|LN679998.1_prot_CEJ72909.1_798[locus_tag=ATCC9714_07971][protein=YCII-relateddomainprotein][protein_id=CEJ72909.1][location=824479..824772][gbkey=CDS]	lcl|LN679998.1_prot_CEJ72909.1_798[locus_tag=ATCC9714_07971][protein=YCII-relateddomainprotein][protein_id=CEJ72909.1][location=824479..824772][gbkey=CDS]	5	5	5		1	5	5	5	4	4	4	4	5	5	4	4	5	4	4	5	5	4	3	4	4	4	4	4	5	5	4	4	5	4	4	5	5	4	3	4	4	4	4	4	5	5	4	4
lcl|LN679998.1_prot_CEJ72937.1_826[gene=dapH][locus_tag=ATCC9714_08251][protein=2,3,4,5-tetrahydropyridine-2,6-dicarboxylateN-acetyltransferase][protein_id=CEJ72937.1][location=849513..850226][gbkey=CDS]	lcl|LN679998.1_prot_CEJ72937.1_826[gene=dapH][locus_tag=ATCC9714_08251][protein=2,3,4,5-tetrahydropyridine-2,6-dicarboxylateN-acetyltransferase][protein_id=CEJ72937.1][location=849513..850226][gbkey=CDS]	5	5	5		1	5	5	5	2	3	2	4	3	4	2	3	4	4	3	3	4	3	4	4	2	3	2	4	3	4	2	3	4	4	3	3	4	3	4	4	2	3	2	4	3	4	2	3
lcl|LN679998.1_prot_CEJ72943.1_832[locus_tag=ATCC9714_08311][protein=putativeexportedprotein][protein_id=CEJ72943.1][location=855714..856673][gbkey=CDS]	lcl|LN679998.1_prot_CEJ72943.1_832[locus_tag=ATCC9714_08311][protein=putativeexportedprotein][protein_id=CEJ72943.1][location=855714..856673][gbkey=CDS]	5	5	5		1	5	5	5	4	4	4	4	4	5	4	4	4	4	4	4	5	4	4	4	4	4	4	4	4	5	4	4	4	4	4	4	5	4	4	4	4	4	4	4	4	5	4	4
lcl|LN679998.1_prot_CEJ73012.1_901[gene=panC][locus_tag=ATCC9714_09001][protein=Pantothenatesynthetase][protein_id=CEJ73012.1][location=924782..925630][gbkey=CDS]	lcl|LN679998.1_prot_CEJ73012.1_901[gene=panC][locus_tag=ATCC9714_09001][protein=Pantothenatesynthetase][protein_id=CEJ73012.1][location=924782..925630][gbkey=CDS]	5	5	5		1	5	5	5	1	2	1	2	1	2	2	2	2	5	0	1	2	2	1	0	1	2	1	2	1	2	2	2	2	5	0	1	2	2	1	0	1	2	1	2	1	2	2	2
lcl|LN679998.1_prot_CEJ73055.1_944[locus_tag=ATCC9714_09431][protein=putativehydrolase][protein_id=CEJ73055.1][location=971548..972363][gbkey=CDS]	lcl|LN679998.1_prot_CEJ73055.1_944[locus_tag=ATCC9714_09431][protein=putativehydrolase][protein_id=CEJ73055.1][location=971548..972363][gbkey=CDS]	5	5	5		1	5	5	5	5	5	4	5	5	5	4	5	5	5	5	5	5	5	5	4	5	5	4	5	5	5	4	5	5	5	5	5	5	5	5	4	5	5	4	5	5	5	4	5
lcl|LN679998.1_prot_CEJ73070.1_959[locus_tag=ATCC9714_09581][protein=glycosylhydrolases35familyprotein][protein_id=CEJ73070.1][location=complement(983451..985226)][gbkey=CDS]	lcl|LN679998.1_prot_CEJ73070.1_959[locus_tag=ATCC9714_09581][protein=glycosylhydrolases35familyprotein][protein_id=CEJ73070.1][location=complement(983451..985226)][gbkey=CDS]	5	5	5		1	5	5	5	4	5	5	5	5	5	5	5	5	5	5	5	5	5	5	5	4	5	5	5	5	5	5	5	5	5	5	5	5	5	5	5	4	5	5	5	5	5	5	5
lcl|LN679998.1_prot_CEJ73092.1_981[locus_tag=ATCC9714_09801][protein=hypotheticalprotein][protein_id=CEJ73092.1][location=complement(1001601..1003952)][gbkey=CDS]	lcl|LN679998.1_prot_CEJ73092.1_981[locus_tag=ATCC9714_09801][protein=hypotheticalprotein][protein_id=CEJ73092.1][location=complement(1001601..1003952)][gbkey=CDS]	5	5	5		1	5	5	5	3	3	3	4	4	4	3	5	5	5	4	3	5	3	4	5	3	3	3	4	4	4	3	5	5	5	4	3	5	3	4	5	3	3	3	4	4	4	3	5
lcl|LN679998.1_prot_CEJ73176.1_1065[locus_tag=ATCC9714_10641][protein=hitfamilyprotein][protein_id=CEJ73176.1][location=1086298..1086660][gbkey=CDS]	lcl|LN679998.1_prot_CEJ73176.1_1065[locus_tag=ATCC9714_10641][protein=hitfamilyprotein][protein_id=CEJ73176.1][location=1086298..1086660][gbkey=CDS]	5	5	5		1	5	5	5	5	5	4	5	5	5	4	5	5	5	5	5	5	5	5	5	5	5	4	5	5	5	4	5	5	5	5	5	5	5	5	5	5	5	4	5	5	5	4	5
lcl|LN679998.1_prot_CEJ73213.1_1102[gene=fruABC][locus_tag=ATCC9714_11011][protein=PTSsystem,fructose-specificIIABCcomponent][protein_id=CEJ73213.1][location=1130341..1132236][gbkey=CDS]	lcl|LN679998.1_prot_CEJ73213.1_1102[gene=fruABC][locus_tag=ATCC9714_11011][protein=PTSsystem,fructose-specificIIABCcomponent][protein_id=CEJ73213.1][location=1130341..1132236][gbkey=CDS]	5	5	5		1	5	5	5	3	4	3	5	5	5	4	5	4	5	5	4	5	5	5	5	3	4	3	5	5	5	4	5	4	5	5	4	5	5	5	5	3	4	3	5	5	5	4	5
lcl|LN679998.1_prot_CEJ73274.1_1163[locus_tag=ATCC9714_11621][protein=conservedhypotheticalprotein][protein_id=CEJ73274.1][location=1197750..1199318][gbkey=CDS]	lcl|LN679998.1_prot_CEJ73274.1_1163[locus_tag=ATCC9714_11621][protein=conservedhypotheticalprotein][protein_id=CEJ73274.1][location=1197750..1199318][gbkey=CDS]	5	5	5		1	5	5	5	4	5	4	5	5	5	4	5	5	5	5	4	5	5	5	5	4	5	4	5	5	5	4	5	5	5	5	4	5	5	5	5	4	5	4	5	5	5	4	5
lcl|LN679998.1_prot_CEJ73289.1_1178[locus_tag=ATCC9714_11771][protein=putativealanyl-tRNAsynthetase][protein_id=CEJ73289.1][location=1217983..1219188][gbkey=CDS]	lcl|LN679998.1_prot_CEJ73289.1_1178[locus_tag=ATCC9714_11771][protein=putativealanyl-tRNAsynthetase][protein_id=CEJ73289.1][location=1217983..1219188][gbkey=CDS]	5	5	5		1	5	5	5	5	4	4	5	5	5	4	5	5	4	4	3	5	5	5	4	5	4	4	5	5	5	4	5	5	4	4	3	5	5	5	4	5	4	4	5	5	5	4	5
lcl|LN679998.1_prot_CEJ73377.1_1266[gene=asnB][locus_tag=ATCC9714_12651][protein=Asparaginesynthetase][protein_id=CEJ73377.1][location=1303725..1305563][gbkey=CDS]	lcl|LN679998.1_prot_CEJ73377.1_1266[gene=asnB][locus_tag=ATCC9714_12651][protein=Asparaginesynthetase][protein_id=CEJ73377.1][location=1303725..1305563][gbkey=CDS]	5	5	5		1	5	5	5	3	4	2	4	4	3	4	5	2	5	5	3	5	3	5	5	3	4	2	4	4	3	4	5	2	5	5	3	5	3	5	5	3	4	2	4	4	3	4	5
lcl|LN679998.1_prot_CEJ73418.1_1307[locus_tag=ATCC9714_13061][protein=ABC-typetransportsystem,iron-familyextracellularsolute-bindingprotein][protein_id=CEJ73418.1][location=1345507..1346712][gbkey=CDS]	lcl|LN679998.1_prot_CEJ73418.1_1307[locus_tag=ATCC9714_13061][protein=ABC-typetransportsystem,iron-familyextracellularsolute-bindingprotein][protein_id=CEJ73418.1][location=1345507..1346712][gbkey=CDS]	5	5	5		1	5	5	5	4	5	4	4	3	3	4	4	4	4	5	4	4	4	3	4	4	5	4	4	3	3	4	4	4	4	5	4	4	4	3	4	4	5	4	4	3	3	4	4
lcl|LN679998.1_prot_CEJ73675.1_1564[locus_tag=ATCC9714_15631][protein=amidohydrolasefamilyprotein][protein_id=CEJ73675.1][location=1604639..1605814][gbkey=CDS]	lcl|LN679998.1_prot_CEJ73675.1_1564[locus_tag=ATCC9714_15631][protein=amidohydrolasefamilyprotein][protein_id=CEJ73675.1][location=1604639..1605814][gbkey=CDS]	5	4	4		1	5	4	4	5	5	5	5	5	5	5	5	5	3	5	5	5	5	5	5	4	4	4	4	4	4	4	4	4	2	4	4	4	4	4	4	4	4	4	4	4	4	4	4
lcl|LN679998.1_prot_CEJ73686.1_1575[locus_tag=ATCC9714_15741][protein=putativepyridinenucleotide-disulphideoxidoreductase][protein_id=CEJ73686.1][location=1617078..1619762][gbkey=CDS]	lcl|LN679998.1_prot_CEJ73686.1_1575[locus_tag=ATCC9714_15741][protein=putativepyridinenucleotide-disulphideoxidoreductase][protein_id=CEJ73686.1][location=1617078..1619762][gbkey=CDS]	5	5	5		1	5	5	5	4	4	4	4	4	3	3	3	4	4	3	4	3	3	4	5	4	4	4	4	4	3	3	3	4	4	3	4	3	3	4	5	4	4	4	4	4	3	3	3
lcl|LN679998.1_prot_CEJ73727.1_1616[locus_tag=ATCC9714_16151][protein=putativepeptidase,M20Dfamily][protein_id=CEJ73727.1][location=1656550..1657719][gbkey=CDS]	lcl|LN679998.1_prot_CEJ73727.1_1616[locus_tag=ATCC9714_16151][protein=putativepeptidase,M20Dfamily][protein_id=CEJ73727.1][location=1656550..1657719][gbkey=CDS]	5	5	5		1	5	5	5	5	5	4	4	5	5	5	5	4	4	5	4	4	4	5	5	5	5	4	4	5	5	5	5	4	4	5	4	4	4	5	5	5	5	4	4	5	5	5	5
lcl|LN679998.1_prot_CEJ73761.1_1650[gene=deoD][locus_tag=ATCC9714_16491][protein=purinenucleosidephosphorylase][protein_id=CEJ73761.1][location=1691045..1691764][gbkey=CDS]	lcl|LN679998.1_prot_CEJ73761.1_1650[gene=deoD][locus_tag=ATCC9714_16491][protein=purinenucleosidephosphorylase][protein_id=CEJ73761.1][location=1691045..1691764][gbkey=CDS]	5	5	5		1	5	5	5	3	4	3	4	4	2	3	4	4	4	4	3	4	3	3	5	3	4	3	4	4	2	3	4	4	4	4	3	4	3	3	5	3	4	3	4	4	2	3	4
lcl|LN679998.1_prot_CEJ73819.1_1708[locus_tag=ATCC9714_17071][protein=melibiasefamilyprotein][protein_id=CEJ73819.1][location=complement(1756077..1757237)][gbkey=CDS]	lcl|LN679998.1_prot_CEJ73819.1_1708[locus_tag=ATCC9714_17071][protein=melibiasefamilyprotein][protein_id=CEJ73819.1][location=complement(1756077..1757237)][gbkey=CDS]	5	5	5		1	5	5	5	5	5	4	5	5	5	3	5	4	3	4	4	3	4	5	3	5	5	4	5	5	5	3	5	4	3	4	4	3	4	5	3	5	5	4	5	5	5	3	5
lcl|LN679998.1_prot_CEJ73867.1_1756[locus_tag=ATCC9714_17551][protein=uncharacterisedprotein][protein_id=CEJ73867.1][location=complement(1814948..1815589)][gbkey=CDS]	lcl|LN679998.1_prot_CEJ73867.1_1756[locus_tag=ATCC9714_17551][protein=uncharacterisedprotein][protein_id=CEJ73867.1][location=complement(1814948..1815589)][gbkey=CDS]	5	5	5		1	5	5	5	3	4	4	3	4	4	3	4	4	3	4	4	5	4	4	4	3	4	4	3	4	4	3	4	4	3	4	4	5	4	4	4	3	4	4	3	4	4	3	4
lcl|LN679998.1_prot_CEJ73877.1_1766[locus_tag=ATCC9714_17651][protein=Aminotransferase,alanine--glyoxylatetransaminase][protein_id=CEJ73877.1][location=complement(1826688..1827830)][gbkey=CDS]	lcl|LN679998.1_prot_CEJ73877.1_1766[locus_tag=ATCC9714_17651][protein=Aminotransferase,alanine--glyoxylatetransaminase][protein_id=CEJ73877.1][location=complement(1826688..1827830)][gbkey=CDS]	5	5	5		1	5	5	5	4	4	3	5	4	4	4	4	4	4	4	4	4	4	4	4	4	4	3	5	4	4	4	4	4	4	4	4	4	4	4	4	4	4	3	5	4	4	4	4
lcl|LN679998.1_prot_CEJ73887.1_1776[locus_tag=ATCC9714_17751][protein=hypotheticalprotein][protein_id=CEJ73887.1][location=1838570..1839100][gbkey=CDS]	lcl|LN679998.1_prot_CEJ73887.1_1776[locus_tag=ATCC9714_17751][protein=hypotheticalprotein][protein_id=CEJ73887.1][location=1838570..1839100][gbkey=CDS]	5	5	5		1	5	5	5	4	4	3	4	4	4	4	4	4	5	4	5	4	4	4	5	4	4	3	4	4	4	4	4	4	5	4	5	4	4	4	5	4	4	3	4	4	4	4	4
lcl|LN679998.1_prot_CEJ74081.1_1970[locus_tag=ATCC9714_19691][protein=uncharacterisedprotein][protein_id=CEJ74081.1][location=complement(2030371..2031168)][gbkey=CDS]	lcl|LN679998.1_prot_CEJ74081.1_1970[locus_tag=ATCC9714_19691][protein=uncharacterisedprotein][protein_id=CEJ74081.1][location=complement(2030371..2031168)][gbkey=CDS]	5	5	5		1	5	5	5	5	5	5	5	5	5	3	5	5	4	4	4	5	4	5	4	5	5	5	5	5	5	3	5	5	4	4	4	5	4	5	4	5	5	5	5	5	5	3	5
lcl|LN679998.1_prot_CEJ74275.1_2164[gene=rbr][locus_tag=ATCC9714_21631][protein=rubrerythrin][protein_id=CEJ74275.1][location=complement(2235900..2236436)][gbkey=CDS]	lcl|LN679998.1_prot_CEJ74275.1_2164[gene=rbr][locus_tag=ATCC9714_21631][protein=rubrerythrin][protein_id=CEJ74275.1][location=complement(2235900..2236436)][gbkey=CDS]	5	5	5		1	5	5	5	4	5	3	5	5	5	4	5	4	4	4	4	4	5	4	4	4	5	3	5	5	5	4	5	4	4	4	4	4	5	4	4	4	5	3	5	5	5	4	5
lcl|LN679998.1_prot_CEJ74295.1_2184[locus_tag=ATCC9714_21831][protein=PTSsystem,lactose/cellobiose-familyIIBcomponent][protein_id=CEJ74295.1][location=complement(2257802..2258128)][gbkey=CDS]	lcl|LN679998.1_prot_CEJ74295.1_2184[locus_tag=ATCC9714_21831][protein=PTSsystem,lactose/cellobiose-familyIIBcomponent][protein_id=CEJ74295.1][location=complement(2257802..2258128)][gbkey=CDS]	5	5	5		1	5	5	5	3	5	3	2	5	4	4	4	5	5	5	3	4	4	4	4	3	5	3	2	5	4	4	4	5	5	5	3	4	4	4	4	3	5	3	2	5	4	4	4
lcl|LN679998.1_prot_CEJ74396.1_2285[locus_tag=ATCC9714_22841][protein=conservedrepeatdomainprotein][partial=3'][protein_id=CEJ74396.1][location=complement(<2358102..2360600)][gbkey=CDS]	lcl|LN679998.1_prot_CEJ74396.1_2285[locus_tag=ATCC9714_22841][protein=conservedrepeatdomainprotein][partial=3'][protein_id=CEJ74396.1][location=complement(<2358102..2360600)][gbkey=CDS]	5	3	3		1	5	3	3	1	2	1	4	3	4	2	2	3	4	4	2	2	2	4	1	1	1	1	2	1	2	1	1	2	2	2	2	0	1	2	0	1	1	1	2	1	2	1	1
lcl|LN679998.1_prot_CEJ74478.1_2367[gene=pyrH][locus_tag=ATCC9714_23661][protein=Uridylatekinase(UK)(Uridinemonophosphatekinase)(UMPkinase)(UMPK)][protein_id=CEJ74478.1][location=complement(2443183..2443887)][gbkey=CDS]	lcl|LN679998.1_prot_CEJ74478.1_2367[gene=pyrH][locus_tag=ATCC9714_23661][protein=Uridylatekinase(UK)(Uridinemonophosphatekinase)(UMPkinase)(UMPK)][protein_id=CEJ74478.1][location=complement(2443183..2443887)][gbkey=CDS]	5	5	5		1	5	5	5	3	4	3	4	4	4	3	4	5	5	5	3	4	3	4	5	3	4	3	4	4	4	3	4	5	5	5	3	4	3	4	5	3	4	3	4	4	4	3	4
lcl|LN679998.1_prot_CEJ74592.1_2481[gene=fliW][locus_tag=ATCC9714_24801][protein=FlagellarassemblyfactorFliW][protein_id=CEJ74592.1][location=complement(2550201..2550581)][gbkey=CDS]	lcl|LN679998.1_prot_CEJ74592.1_2481[gene=fliW][locus_tag=ATCC9714_24801][protein=FlagellarassemblyfactorFliW][protein_id=CEJ74592.1][location=complement(2550201..2550581)][gbkey=CDS]	5	5	5		1	5	5	5	5	5	5	5	5	5	5	5	5	5	5	5	5	5	5	5	5	5	5	5	5	5	5	5	5	5	5	5	5	5	5	5	5	5	5	5	5	5	5	5
lcl|LN679998.1_prot_CEJ74805.1_2694[gene=rpe][locus_tag=ATCC9714_26931][protein=Ribulose-phosphate3-epimerase(Pentose-5-phosphate3-epimerase)(PPE)(R5P3E)][protein_id=CEJ74805.1][location=complement(2750738..2751394)][gbkey=CDS]	lcl|LN679998.1_prot_CEJ74805.1_2694[gene=rpe][locus_tag=ATCC9714_26931][protein=Ribulose-phosphate3-epimerase(Pentose-5-phosphate3-epimerase)(PPE)(R5P3E)][protein_id=CEJ74805.1][location=complement(2750738..2751394)][gbkey=CDS]	5	5	5		1	5	5	5	2	2	2	2	4	3	3	3	2	4	4	3	2	4	3	4	2	2	2	2	4	3	3	3	2	4	4	3	2	4	3	4	2	2	2	2	4	3	3	3
lcl|LN679998.1_prot_CEJ74807.1_2696[locus_tag=ATCC9714_26951][protein=putativeserine/threonine-proteinkinaseandphosphatase][protein_id=CEJ74807.1][location=complement(2752389..2754203)][gbkey=CDS]	lcl|LN679998.1_prot_CEJ74807.1_2696[locus_tag=ATCC9714_26951][protein=putativeserine/threonine-proteinkinaseandphosphatase][protein_id=CEJ74807.1][location=complement(2752389..2754203)][gbkey=CDS]	5	5	5		1	5	5	5	1	4	2	4	4	4	2	3	3	3	3	2	5	3	4	3	1	4	2	4	4	4	2	3	3	3	3	2	5	3	4	3	1	4	2	4	4	4	2	3
lcl|LN679998.1_prot_CEJ74813.1_2702[gene=fmt][locus_tag=ATCC9714_27011][protein=Methionyl-tRNAformyltransferase][protein_id=CEJ74813.1][location=complement(2758844..2759776)][gbkey=CDS]	lcl|LN679998.1_prot_CEJ74813.1_2702[gene=fmt][locus_tag=ATCC9714_27011][protein=Methionyl-tRNAformyltransferase][protein_id=CEJ74813.1][location=complement(2758844..2759776)][gbkey=CDS]	5	5	5		1	5	5	5	4	5	4	5	5	5	4	5	5	5	5	5	5	5	5	5	4	5	4	5	5	5	4	5	5	5	5	5	5	5	5	5	4	5	4	5	5	5	4	5
lcl|LN679998.1_prot_CEJ74865.1_2754[gene=murD][locus_tag=ATCC9714_27531][protein=UDP-N-acetylmuramoylalanine--D-glutamateligase(UDP-N-acetylmuramoyl-L-alanyl-D-glutamatesynthetase)(D-glutamicacid-addingenzyme)][protein_id=CEJ74865.1][location=complement(2809829..2811187)][gbkey=CDS]	lcl|LN679998.1_prot_CEJ74865.1_2754[gene=murD][locus_tag=ATCC9714_27531][protein=UDP-N-acetylmuramoylalanine--D-glutamateligase(UDP-N-acetylmuramoyl-L-alanyl-D-glutamatesynthetase)(D-glutamicacid-addingenzyme)][protein_id=CEJ74865.1][location=complement(2809829..2811187)][gbkey=CDS]	5	5	5		1	5	5	5	2	3	1	3	3	2	1	3	3	4	3	2	2	4	3	3	2	3	1	3	3	2	1	3	3	4	3	2	2	4	3	3	2	3	1	3	3	2	1	3
lcl|LN679998.1_prot_CEJ74913.1_2802[locus_tag=ATCC9714_28011][protein=Transcriptionalregulator,LytRfamily][protein_id=CEJ74913.1][location=2860166..2861137][gbkey=CDS]	lcl|LN679998.1_prot_CEJ74913.1_2802[locus_tag=ATCC9714_28011][protein=Transcriptionalregulator,LytRfamily][protein_id=CEJ74913.1][location=2860166..2861137][gbkey=CDS]	5	5	5		1	5	5	5	5	5	4	5	4	5	4	4	4	4	5	4	4	4	4	5	5	5	4	5	4	5	4	4	4	4	5	4	4	4	4	5	5	5	4	5	4	5	4	4
lcl|LN679998.1_prot_CEJ74915.1_2804[locus_tag=ATCC9714_28031][protein=FADdependentoxidoreductasefamilyprotein][protein_id=CEJ74915.1][location=complement(2862412..2864259)][gbkey=CDS]	lcl|LN679998.1_prot_CEJ74915.1_2804[locus_tag=ATCC9714_28031][protein=FADdependentoxidoreductasefamilyprotein][protein_id=CEJ74915.1][location=complement(2862412..2864259)][gbkey=CDS]	5	5	5		1	5	5	5	3	4	3	3	4	3	4	4	3	5	5	4	4	5	4	5	3	4	3	3	4	3	4	4	3	5	5	4	4	5	4	5	3	4	3	3	4	3	4	4
lcl|LN679998.1_prot_CEJ74948.1_2837[locus_tag=ATCC9714_28361][protein=putativeacyltransferase][protein_id=CEJ74948.1][location=complement(2902189..2902689)][gbkey=CDS]	lcl|LN679998.1_prot_CEJ74948.1_2837[locus_tag=ATCC9714_28361][protein=putativeacyltransferase][protein_id=CEJ74948.1][location=complement(2902189..2902689)][gbkey=CDS]	5	5	5		1	5	5	5	3	4	4	5	5	4	3	4	4	4	3	5	5	4	3	4	3	4	4	5	5	4	3	4	4	4	3	5	5	4	3	4	3	4	4	5	5	4	3	4
lcl|LN679998.1_prot_CEJ75011.1_2900[locus_tag=ATCC9714_28991][protein=methylene-tetrahydrofolatereductasefamilyprotein][protein_id=CEJ75011.1][location=complement(2961713..2962384)][gbkey=CDS]	lcl|LN679998.1_prot_CEJ75011.1_2900[locus_tag=ATCC9714_28991][protein=methylene-tetrahydrofolatereductasefamilyprotein][protein_id=CEJ75011.1][location=complement(2961713..2962384)][gbkey=CDS]	5	5	5		1	5	5	5	3	4	3	4	4	4	3	4	4	5	5	3	5	4	4	4	3	4	3	4	4	4	3	4	4	5	5	3	5	4	4	4	3	4	3	4	4	4	3	4
lcl|LN679998.1_prot_CEJ75032.1_2921[locus_tag=ATCC9714_29201][protein=putativeregulatorofK+conductance][protein_id=CEJ75032.1][location=complement(2991354..2992025)][gbkey=CDS]	lcl|LN679998.1_prot_CEJ75032.1_2921[locus_tag=ATCC9714_29201][protein=putativeregulatorofK+conductance][protein_id=CEJ75032.1][location=complement(2991354..2992025)][gbkey=CDS]	5	5	5		1	5	5	5	3	4	2	5	5	5	4	5	5	5	5	3	4	4	5	5	3	4	2	5	5	5	4	5	5	5	5	3	4	4	5	5	3	4	2	5	5	5	4	5
lcl|LN679998.1_prot_CEJ75158.1_3047[gene=groS][locus_tag=ATCC9714_30461][protein=10kDachaperonin(ProteinCpn10)(GroESprotein)][protein_id=CEJ75158.1][location=complement(3124290..3124574)][gbkey=CDS]	lcl|LN679998.1_prot_CEJ75158.1_3047[gene=groS][locus_tag=ATCC9714_30461][protein=10kDachaperonin(ProteinCpn10)(GroESprotein)][protein_id=CEJ75158.1][location=complement(3124290..3124574)][gbkey=CDS]	5	5	5		1	5	5	5	5	5	5	5	5	5	4	5	5	4	5	5	5	5	5	5	5	5	5	5	5	5	4	5	5	4	5	5	5	5	5	5	5	5	5	5	5	5	4	5
lcl|LN679998.1_prot_CEJ75193.1_3082[locus_tag=ATCC9714_30811][protein=putativeRNA-bindingprotein][protein_id=CEJ75193.1][location=complement(3166073..3166609)][gbkey=CDS]	lcl|LN679998.1_prot_CEJ75193.1_3082[locus_tag=ATCC9714_30811][protein=putativeRNA-bindingprotein][protein_id=CEJ75193.1][location=complement(3166073..3166609)][gbkey=CDS]	5	5	5		1	5	5	5	3	5	4	5	5	5	5	5	5	5	5	4	5	5	5	5	3	5	4	5	5	5	5	5	5	5	5	4	5	5	5	5	3	5	4	5	5	5	5	5
lcl|LN679998.1_prot_CEJ75204.1_3093[locus_tag=ATCC9714_30921][protein=putativeexportedprotein][protein_id=CEJ75204.1][location=complement(3177640..3178386)][gbkey=CDS]	lcl|LN679998.1_prot_CEJ75204.1_3093[locus_tag=ATCC9714_30921][protein=putativeexportedprotein][protein_id=CEJ75204.1][location=complement(3177640..3178386)][gbkey=CDS]	5	5	5		1	5	5	5	3	3	2	4	4	4	4	4	4	4	4	4	3	4	4	5	3	3	2	4	4	4	4	4	4	4	4	4	3	4	4	5	3	3	2	4	4	4	4	4
lcl|LN679998.1_prot_CEJ75208.1_3097[locus_tag=ATCC9714_30961][protein=putativeferredoxin/flavodoxinoxidoreductase,betasubunit][protein_id=CEJ75208.1][location=complement(3182724..3183476)][gbkey=CDS]	lcl|LN679998.1_prot_CEJ75208.1_3097[locus_tag=ATCC9714_30961][protein=putativeferredoxin/flavodoxinoxidoreductase,betasubunit][protein_id=CEJ75208.1][location=complement(3182724..3183476)][gbkey=CDS]	5	5	5		1	5	5	5	4	4	4	3	3	4	3	3	3	5	5	5	4	3	3	5	4	4	4	3	3	4	3	3	3	5	5	5	4	3	3	5	4	4	4	3	3	4	3	3
lcl|LN679998.1_prot_CEJ75226.1_3115[locus_tag=ATCC9714_31141][protein=probablepolysaccharidedeacetylase][protein_id=CEJ75226.1][location=3201159..3201857][gbkey=CDS]	lcl|LN679998.1_prot_CEJ75226.1_3115[locus_tag=ATCC9714_31141][protein=probablepolysaccharidedeacetylase][protein_id=CEJ75226.1][location=3201159..3201857][gbkey=CDS]	5	5	5		1	5	5	5	3	4	3	4	4	4	5	4	3	3	4	4	4	4	5	4	3	4	3	4	4	4	5	4	3	3	4	4	4	4	5	4	3	4	3	4	4	4	5	4
lcl|LN679998.1_prot_CEJ75236.1_3125[locus_tag=ATCC9714_31241][protein=Sporulation-specificprotease][protein_id=CEJ75236.1][location=complement(3209490..3210392)][gbkey=CDS]	lcl|LN679998.1_prot_CEJ75236.1_3125[locus_tag=ATCC9714_31241][protein=Sporulation-specificprotease][protein_id=CEJ75236.1][location=complement(3209490..3210392)][gbkey=CDS]	5	5	5		1	5	5	5	4	4	4	5	5	5	4	5	4	5	5	4	5	4	5	5	4	4	4	5	5	5	4	5	4	5	5	4	5	4	5	5	4	4	4	5	5	5	4	5
lcl|LN679998.1_prot_CEJ75289.1_3178[gene=rplI][locus_tag=ATCC9714_31771][protein=50SribosomalproteinL9][protein_id=CEJ75289.1][location=complement(3265879..3266328)][gbkey=CDS]	lcl|LN679998.1_prot_CEJ75289.1_3178[gene=rplI][locus_tag=ATCC9714_31771][protein=50SribosomalproteinL9][protein_id=CEJ75289.1][location=complement(3265879..3266328)][gbkey=CDS]	5	5	5		1	5	5	5	4	4	4	4	4	5	5	4	5	4	4	4	5	5	4	5	4	4	4	4	4	5	5	4	5	4	4	4	5	5	4	5	4	4	4	4	4	5	5	4
lcl|LN679998.1_prot_CEJ75346.1_3235[locus_tag=ATCC9714_32341][protein=putativephosphatase/hydrolase][protein_id=CEJ75346.1][location=complement(3320160..3320879)][gbkey=CDS]	lcl|LN679998.1_prot_CEJ75346.1_3235[locus_tag=ATCC9714_32341][protein=putativephosphatase/hydrolase][protein_id=CEJ75346.1][location=complement(3320160..3320879)][gbkey=CDS]	5	5	5		1	5	5	5	2	2	3	2	2	4	3	2	2	4	3	2	4	2	4	3	2	2	3	2	2	4	3	2	2	4	3	2	4	2	4	3	2	2	3	2	2	4	3	2
lcl|LN679998.1_prot_CEJ75368.1_3257[gene=cbiF][locus_tag=ATCC9714_32561][protein=Cobalt-precorrin-4C(11)-methyltransferase(Cobalt-precorrin-3methylase)][protein_id=CEJ75368.1][location=complement(3342588..3343340)][gbkey=CDS]	lcl|LN679998.1_prot_CEJ75368.1_3257[gene=cbiF][locus_tag=ATCC9714_32561][protein=Cobalt-precorrin-4C(11)-methyltransferase(Cobalt-precorrin-3methylase)][protein_id=CEJ75368.1][location=complement(3342588..3343340)][gbkey=CDS]	5	5	5		1	5	5	5	5	4	4	5	5	5	5	5	5	5	5	5	5	5	5	5	5	4	4	5	5	5	5	5	5	5	5	5	5	5	5	5	5	4	4	5	5	5	5	5
lcl|LN679998.1_prot_CEJ75400.1_3289[locus_tag=ATCC9714_32881][protein=hypotheticalprotein][partial=3'][protein_id=CEJ75400.1][location=complement(<3378540..3378809)][gbkey=CDS]	lcl|LN679998.1_prot_CEJ75400.1_3289[locus_tag=ATCC9714_32881][protein=hypotheticalprotein][partial=3'][protein_id=CEJ75400.1][location=complement(<3378540..3378809)][gbkey=CDS]	5	4	4		1	5	4	4	4	4	4	4	4	5	4	4	4	4	4	4	5	4	4	4	3	3	3	3	3	4	3	3	3	3	3	3	4	3	3	3	3	3	3	3	3	4	3	3
lcl|LN679998.1_prot_CEJ75401.1_3290[locus_tag=ATCC9714_32891][protein=hypotheticalprotein][partial=3'][protein_id=CEJ75401.1][location=3379575..>3379844][gbkey=CDS]	lcl|LN679998.1_prot_CEJ75401.1_3290[locus_tag=ATCC9714_32891][protein=hypotheticalprotein][partial=3'][protein_id=CEJ75401.1][location=3379575..>3379844][gbkey=CDS]	5	5	4		1	5	5	4	5	5	5	5	5	5	5	5	5	5	5	5	5	5	5	5	5	5	5	5	5	5	5	5	5	5	5	5	5	5	5	5	4	4	4	4	4	4	4	4
lcl|LN680000.1_prot_CEJ75415.1_9[locus_tag=ATCC9714_PCS200081][protein=Transcriptionalregulator,Phage-type][protein_id=CEJ75415.1][location=complement(5993..6787)][gbkey=CDS]	lcl|LN680000.1_prot_CEJ75415.1_9[locus_tag=ATCC9714_PCS200081][protein=Transcriptionalregulator,Phage-type][protein_id=CEJ75415.1][location=complement(5993..6787)][gbkey=CDS]	5	5	5		1	5	5	5	2	5	3	5	4	4	3	5	5	5	5	4	5	4	5	5	2	5	3	5	4	4	3	5	5	5	5	4	5	4	5	5	2	5	3	5	4	4	3	5
lcl|LN679998.1_prot_CEJ72112.1_1[gene=dnaA][locus_tag=ATCC9714_00001][protein=Chromosomalreplicationinitiatorprotein][protein_id=CEJ72112.1][location=1..1332][gbkey=CDS]	lcl|LN679998.1_prot_CEJ72112.1_1[gene=dnaA][locus_tag=ATCC9714_00001][protein=Chromosomalreplicationinitiatorprotein][protein_id=CEJ72112.1][location=1..1332][gbkey=CDS]	4	4	4		1	4	4	4	2	2	2	4	4	4	2	4	4	4	4	2	4	4	4	4	2	2	2	4	4	4	2	4	4	4	4	2	4	4	4	4	2	2	2	4	4	4	2	4
lcl|LN679998.1_prot_CEJ72120.1_9[gene=rsbV][locus_tag=ATCC9714_00081][protein=Anti-anti-sigmafactor][protein_id=CEJ72120.1][location=9125..9436][gbkey=CDS]	lcl|LN679998.1_prot_CEJ72120.1_9[gene=rsbV][locus_tag=ATCC9714_00081][protein=Anti-anti-sigmafactor][protein_id=CEJ72120.1][location=9125..9436][gbkey=CDS]	4	4	4		1	4	4	4	4	4	4	4	4	4	4	4	4	4	4	4	4	4	4	3	4	4	4	4	4	4	4	4	4	4	4	4	4	4	4	3	4	4	4	4	4	4	4	4
lcl|LN679998.1_prot_CEJ72162.1_51[gene=rpmC][locus_tag=ATCC9714_00501][protein=50SribosomalproteinL29][protein_id=CEJ72162.1][location=51632..51835][gbkey=CDS]	lcl|LN679998.1_prot_CEJ72162.1_51[gene=rpmC][locus_tag=ATCC9714_00501][protein=50SribosomalproteinL29][protein_id=CEJ72162.1][location=51632..51835][gbkey=CDS]	4	4	4		1	4	4	4	4	3	4	4	4	4	4	4	3	4	4	4	4	4	4	3	4	3	4	4	4	4	4	4	3	4	4	4	4	4	4	3	4	3	4	4	4	4	4	4
lcl|LN679998.1_prot_CEJ72190.1_79[gene=rpsI][locus_tag=ATCC9714_00781][protein=30SribosomalproteinS9][protein_id=CEJ72190.1][location=66616..67008][gbkey=CDS]	lcl|LN679998.1_prot_CEJ72190.1_79[gene=rpsI][locus_tag=ATCC9714_00781][protein=30SribosomalproteinS9][protein_id=CEJ72190.1][location=66616..67008][gbkey=CDS]	4	4	4		1	4	4	4	3	4	2	3	3	3	3	3	2	3	4	2	2	3	2	3	3	4	2	3	3	3	3	3	2	3	4	2	2	3	2	3	3	4	2	3	3	3	3	3
lcl|LN679998.1_prot_CEJ72215.1_104[locus_tag=ATCC9714_01031][protein=conservedhypotheticalprotein][protein_id=CEJ72215.1][location=91160..91954][gbkey=CDS]	lcl|LN679998.1_prot_CEJ72215.1_104[locus_tag=ATCC9714_01031][protein=conservedhypotheticalprotein][protein_id=CEJ72215.1][location=91160..91954][gbkey=CDS]	4	4	4		1	4	4	4	3	4	3	4	4	4	3	4	4	4	4	3	4	4	4	4	3	4	3	4	4	4	3	4	4	4	4	3	4	4	4	4	3	4	3	4	4	4	3	4
lcl|LN679998.1_prot_CEJ72216.1_105[gene=murC][locus_tag=ATCC9714_01041][protein=UDP-N-acetylmuramate--L-alanineligase(UDP-N-acetylmuramoyl-L-alaninesynthetase)][protein_id=CEJ72216.1][location=complement(91983..93338)][gbkey=CDS]	lcl|LN679998.1_prot_CEJ72216.1_105[gene=murC][locus_tag=ATCC9714_01041][protein=UDP-N-acetylmuramate--L-alanineligase(UDP-N-acetylmuramoyl-L-alaninesynthetase)][protein_id=CEJ72216.1][location=complement(91983..93338)][gbkey=CDS]	4	4	4		1	4	4	4	2	3	2	3	2	3	2	2	3	3	3	3	4	3	3	4	2	3	2	3	2	3	2	2	3	3	3	3	4	3	3	4	2	3	2	3	2	3	2	2
lcl|LN679998.1_prot_CEJ72258.1_147[gene=rpiB2][locus_tag=ATCC9714_01461][protein=Ribose-5-phosphateisomerase2][protein_id=CEJ72258.1][location=136896..137342][gbkey=CDS]	lcl|LN679998.1_prot_CEJ72258.1_147[gene=rpiB2][locus_tag=ATCC9714_01461][protein=Ribose-5-phosphateisomerase2][protein_id=CEJ72258.1][location=136896..137342][gbkey=CDS]	4	4	4		1	4	4	4	3	3	3	2	3	4	3	3	3	3	3	3	4	3	3	3	3	3	3	2	3	4	3	3	3	3	3	3	4	3	3	3	3	3	3	2	3	4	3	3
lcl|LN679998.1_prot_CEJ72271.1_160[locus_tag=ATCC9714_01591][protein=uncharacterisedprotein][protein_id=CEJ72271.1][location=146021..146482][gbkey=CDS]	lcl|LN679998.1_prot_CEJ72271.1_160[locus_tag=ATCC9714_01591][protein=uncharacterisedprotein][protein_id=CEJ72271.1][location=146021..146482][gbkey=CDS]	4	4	4		1	4	4	4	3	4	1	4	4	4	2	4	4	4	4	2	4	3	4	4	3	4	1	4	4	4	2	4	4	4	4	2	4	3	4	4	3	4	1	4	4	4	2	4
lcl|LN679998.1_prot_CEJ72278.1_167[locus_tag=ATCC9714_01661][protein=uncharacterisedprotein][protein_id=CEJ72278.1][location=150993..151409][gbkey=CDS]	lcl|LN679998.1_prot_CEJ72278.1_167[locus_tag=ATCC9714_01661][protein=uncharacterisedprotein][protein_id=CEJ72278.1][location=150993..151409][gbkey=CDS]	4	4	4		1	4	4	4	2	4	3	4	4	4	3	3	4	3	4	3	4	2	4	3	2	4	3	4	4	4	3	3	4	3	4	3	4	2	4	3	2	4	3	4	4	4	3	3
lcl|LN679998.1_prot_CEJ72368.1_257[locus_tag=ATCC9714_02561][protein=D-prolinereductasesubunitgammadomainprotein][protein_id=CEJ72368.1][location=255544..255795][gbkey=CDS]	lcl|LN679998.1_prot_CEJ72368.1_257[locus_tag=ATCC9714_02561][protein=D-prolinereductasesubunitgammadomainprotein][protein_id=CEJ72368.1][location=255544..255795][gbkey=CDS]	4	4	4		1	4	4	4	3	3	3	3	3	3	2	3	3	3	3	4	2	3	3	3	3	3	3	3	3	3	2	3	3	3	3	4	2	3	3	3	3	3	3	3	3	3	2	3
lcl|LN679998.1_prot_CEJ72459.1_348[locus_tag=ATCC9714_03471][protein=aspartateaminotransferase][protein_id=CEJ72459.1][location=351782..352966][gbkey=CDS]	lcl|LN679998.1_prot_CEJ72459.1_348[locus_tag=ATCC9714_03471][protein=aspartateaminotransferase][protein_id=CEJ72459.1][location=351782..352966][gbkey=CDS]	4	4	4		1	4	4	4	2	2	1	4	3	3	2	4	3	4	3	1	3	3	2	3	2	2	1	4	3	3	2	4	3	4	3	1	3	3	2	3	2	2	1	4	3	3	2	4
lcl|LN679998.1_prot_CEJ72539.1_428[locus_tag=ATCC9714_04271][protein=putativesolute-bindinglipoprotein][protein_id=CEJ72539.1][location=446222..447889][gbkey=CDS]	lcl|LN679998.1_prot_CEJ72539.1_428[locus_tag=ATCC9714_04271][protein=putativesolute-bindinglipoprotein][protein_id=CEJ72539.1][location=446222..447889][gbkey=CDS]	4	4	4		1	4	4	4	2	3	2	3	3	3	3	3	3	3	3	3	3	3	3	3	2	3	2	3	3	3	3	3	3	3	3	3	3	3	3	3	2	3	2	3	3	3	3	3
lcl|LN679998.1_prot_CEJ72570.1_459[locus_tag=ATCC9714_04581][protein=putativeribosome-associatedprotein][protein_id=CEJ72570.1][location=475741..476112][gbkey=CDS]	lcl|LN679998.1_prot_CEJ72570.1_459[locus_tag=ATCC9714_04581][protein=putativeribosome-associatedprotein][protein_id=CEJ72570.1][location=475741..476112][gbkey=CDS]	4	4	4		1	4	4	4	2	2	2	3	3	3	2	3	3	4	4	2	2	4	3	4	2	2	2	3	3	3	2	3	3	4	4	2	2	4	3	4	2	2	2	3	3	3	2	3
lcl|LN679998.1_prot_CEJ72582.1_471[gene=sdhB][locus_tag=ATCC9714_04701][protein=putativeL-serinedehydratase,betachain][protein_id=CEJ72582.1][location=490005..490679][gbkey=CDS]	lcl|LN679998.1_prot_CEJ72582.1_471[gene=sdhB][locus_tag=ATCC9714_04701][protein=putativeL-serinedehydratase,betachain][protein_id=CEJ72582.1][location=490005..490679][gbkey=CDS]	4	4	4		1	4	4	4	4	4	4	4	4	4	4	4	4	4	4	3	4	4	4	4	4	4	4	4	4	4	4	4	4	4	4	3	4	4	4	4	4	4	4	4	4	4	4	4
lcl|LN679998.1_prot_CEJ72584.1_473[gene=dacF1][locus_tag=ATCC9714_04721][protein=D-alanyl-D-alaninecarboxypeptidase(putativesporulation-specificpenicillin-bindingprotein)][protein_id=CEJ72584.1][location=complement(491608..493005)][gbkey=CDS]	lcl|LN679998.1_prot_CEJ72584.1_473[gene=dacF1][locus_tag=ATCC9714_04721][protein=D-alanyl-D-alaninecarboxypeptidase(putativesporulation-specificpenicillin-bindingprotein)][protein_id=CEJ72584.1][location=complement(491608..493005)][gbkey=CDS]	4	4	4		1	4	4	4	3	3	3	3	4	4	2	4	4	4	4	2	3	3	4	4	3	3	3	3	4	4	2	4	4	4	4	2	3	3	4	4	3	3	3	3	4	4	2	4
lcl|LN679998.1_prot_CEJ72614.1_503[locus_tag=ATCC9714_05021][protein=putativehydrolase][protein_id=CEJ72614.1][location=524152..524859][gbkey=CDS]	lcl|LN679998.1_prot_CEJ72614.1_503[locus_tag=ATCC9714_05021][protein=putativehydrolase][protein_id=CEJ72614.1][location=524152..524859][gbkey=CDS]	4	4	4		1	4	4	4	0	4	1	4	3	4	3	4	3	4	3	3	3	4	3	4	0	4	1	4	3	4	3	4	3	4	3	3	3	4	3	4	0	4	1	4	3	4	3	4
lcl|LN679998.1_prot_CEJ72634.1_523[locus_tag=ATCC9714_05221][protein=putativeoxygenbindingprotein][protein_id=CEJ72634.1][location=543437..543844][gbkey=CDS]	lcl|LN679998.1_prot_CEJ72634.1_523[locus_tag=ATCC9714_05221][protein=putativeoxygenbindingprotein][protein_id=CEJ72634.1][location=543437..543844][gbkey=CDS]	4	4	4		1	4	4	4	3	3	2	4	3	4	3	4	4	4	4	3	3	3	4	4	3	3	2	4	3	4	3	4	4	4	4	3	3	3	4	4	3	3	2	4	3	4	3	4
lcl|LN679998.1_prot_CEJ72674.1_563[locus_tag=ATCC9714_05621][protein=uncharacterisedprotein][protein_id=CEJ72674.1][location=580291..580869][gbkey=CDS]	lcl|LN679998.1_prot_CEJ72674.1_563[locus_tag=ATCC9714_05621][protein=uncharacterisedprotein][protein_id=CEJ72674.1][location=580291..580869][gbkey=CDS]	4	4	4		1	4	4	4	3	4	3	4	4	4	3	4	2	2	2	3	4	3	4	4	3	4	3	4	4	4	3	4	2	2	2	3	4	3	4	4	3	4	3	4	4	4	3	4
lcl|LN679998.1_prot_CEJ72721.1_610[locus_tag=ATCC9714_06091][protein=putativeNifU-likeprotein][protein_id=CEJ72721.1][location=628302..628754][gbkey=CDS]	lcl|LN679998.1_prot_CEJ72721.1_610[locus_tag=ATCC9714_06091][protein=putativeNifU-likeprotein][protein_id=CEJ72721.1][location=628302..628754][gbkey=CDS]	4	4	4		1	4	4	4	4	4	4	4	4	4	3	4	4	4	4	3	4	4	4	4	4	4	4	4	4	4	3	4	4	4	4	3	4	4	4	4	4	4	4	4	4	4	3	4
lcl|LN679998.1_prot_CEJ72752.1_641[locus_tag=ATCC9714_06401][protein=putativesporulationprotein][protein_id=CEJ72752.1][location=661197..661622][gbkey=CDS]	lcl|LN679998.1_prot_CEJ72752.1_641[locus_tag=ATCC9714_06401][protein=putativesporulationprotein][protein_id=CEJ72752.1][location=661197..661622][gbkey=CDS]	4	4	4		1	4	4	4	2	1	1	3	3	3	2	4	3	3	4	2	3	4	3	4	2	1	1	3	3	3	2	4	3	3	4	2	3	4	3	4	2	1	1	3	3	3	2	4
lcl|LN679998.1_prot_CEJ72781.1_670[gene=prsA][locus_tag=ATCC9714_06691][protein=Peptidyl-prolylcis-transisomerase,PpiC-type][protein_id=CEJ72781.1][location=689708..690709][gbkey=CDS]	lcl|LN679998.1_prot_CEJ72781.1_670[gene=prsA][locus_tag=ATCC9714_06691][protein=Peptidyl-prolylcis-transisomerase,PpiC-type][protein_id=CEJ72781.1][location=689708..690709][gbkey=CDS]	4	4	4		1	4	4	4	4	3	3	4	4	3	4	4	4	4	4	4	3	3	4	4	4	3	3	4	4	3	4	4	4	4	4	4	3	3	4	4	4	3	3	4	4	3	4	4
lcl|LN679998.1_prot_CEJ72795.1_684[gene=rbfA][locus_tag=ATCC9714_06831][protein=Ribosome-bindingfactorA][protein_id=CEJ72795.1][location=707971..708360][gbkey=CDS]	lcl|LN679998.1_prot_CEJ72795.1_684[gene=rbfA][locus_tag=ATCC9714_06831][protein=Ribosome-bindingfactorA][protein_id=CEJ72795.1][location=707971..708360][gbkey=CDS]	4	4	4		1	4	4	4	4	4	4	4	4	4	4	4	4	3	4	4	4	4	3	3	4	4	4	4	4	4	4	4	4	3	4	4	4	4	3	3	4	4	4	4	4	4	4	4
lcl|LN679998.1_prot_CEJ72861.1_750[locus_tag=ATCC9714_07491][protein=pyridoxamine5'-phosphateoxidasefamilyprotein][protein_id=CEJ72861.1][location=783798..784259][gbkey=CDS]	lcl|LN679998.1_prot_CEJ72861.1_750[locus_tag=ATCC9714_07491][protein=pyridoxamine5'-phosphateoxidasefamilyprotein][protein_id=CEJ72861.1][location=783798..784259][gbkey=CDS]	4	4	4		1	4	4	4	3	3	2	4	4	3	2	3	4	3	4	3	4	4	4	4	3	3	2	4	4	3	2	3	4	3	4	3	4	4	4	4	3	3	2	4	4	3	2	3
lcl|LN679998.1_prot_CEJ72911.1_800[locus_tag=ATCC9714_07991][protein=phospholipaseD-nucleasedomainprotein][protein_id=CEJ72911.1][location=complement(825735..826448)][gbkey=CDS]	lcl|LN679998.1_prot_CEJ72911.1_800[locus_tag=ATCC9714_07991][protein=phospholipaseD-nucleasedomainprotein][protein_id=CEJ72911.1][location=complement(825735..826448)][gbkey=CDS]	4	4	4		1	4	4	4	3	3	3	4	3	3	3	4	3	3	3	3	3	2	2	2	3	3	3	4	3	3	3	4	3	3	3	3	3	2	2	2	3	3	3	4	3	3	3	4
lcl|LN679998.1_prot_CEJ72930.1_819[locus_tag=ATCC9714_08181][protein=putativeoxidoreductase,FADdependent][protein_id=CEJ72930.1][location=841482..843005][gbkey=CDS]	lcl|LN679998.1_prot_CEJ72930.1_819[locus_tag=ATCC9714_08181][protein=putativeoxidoreductase,FADdependent][protein_id=CEJ72930.1][location=841482..843005][gbkey=CDS]	4	4	4		1	4	4	4	3	3	3	4	4	4	2	4	3	2	3	3	4	4	4	4	3	3	3	4	4	4	2	4	3	2	3	3	4	4	4	4	3	3	3	4	4	4	2	4
lcl|LN679998.1_prot_CEJ72931.1_820[locus_tag=ATCC9714_08191][protein=L-asparaginaseIIfamilyprotein][protein_id=CEJ72931.1][location=843076..844092][gbkey=CDS]	lcl|LN679998.1_prot_CEJ72931.1_820[locus_tag=ATCC9714_08191][protein=L-asparaginaseIIfamilyprotein][protein_id=CEJ72931.1][location=843076..844092][gbkey=CDS]	4	4	4		1	4	4	4	4	4	3	4	4	4	4	3	4	4	4	4	4	4	4	4	4	4	3	4	4	4	4	3	4	4	4	4	4	4	4	4	4	4	3	4	4	4	4	3
lcl|LN679998.1_prot_CEJ72997.1_886[locus_tag=ATCC9714_08851][protein=putativenitroreductase][protein_id=CEJ72997.1][location=908572..909210][gbkey=CDS]	lcl|LN679998.1_prot_CEJ72997.1_886[locus_tag=ATCC9714_08851][protein=putativenitroreductase][protein_id=CEJ72997.1][location=908572..909210][gbkey=CDS]	4	4	4		1	4	4	4	3	3	3	4	4	4	3	4	4	4	4	3	4	4	4	4	3	3	3	4	4	4	3	4	4	4	4	3	4	4	4	4	3	3	3	4	4	4	3	4
lcl|LN679998.1_prot_CEJ73022.1_911[locus_tag=ATCC9714_09101][protein=glycosylhydrolase,family4][protein_id=CEJ73022.1][location=937354..938649][gbkey=CDS]	lcl|LN679998.1_prot_CEJ73022.1_911[locus_tag=ATCC9714_09101][protein=glycosylhydrolase,family4][protein_id=CEJ73022.1][location=937354..938649][gbkey=CDS]	4	4	4		1	4	4	4	3	3	3	3	3	3	3	4	4	4	4	2	3	4	3	4	3	3	3	3	3	3	3	4	4	4	4	2	3	4	3	4	3	3	3	3	3	3	3	4
lcl|LN679998.1_prot_CEJ73158.1_1047[locus_tag=ATCC9714_10461][protein=putativetoxicanionresistanceprotein][protein_id=CEJ73158.1][location=1066455..1067603][gbkey=CDS]	lcl|LN679998.1_prot_CEJ73158.1_1047[locus_tag=ATCC9714_10461][protein=putativetoxicanionresistanceprotein][protein_id=CEJ73158.1][location=1066455..1067603][gbkey=CDS]	4	4	4		1	4	4	4	4	4	4	3	4	4	4	3	4	4	4	4	4	4	4	3	4	4	4	3	4	4	4	3	4	4	4	4	4	4	4	3	4	4	4	3	4	4	4	3
lcl|LN679998.1_prot_CEJ73167.1_1056[locus_tag=ATCC9714_10551][protein=putativemyosin-crossreactiveprotein][protein_id=CEJ73167.1][location=1073069..1074838][gbkey=CDS]	lcl|LN679998.1_prot_CEJ73167.1_1056[locus_tag=ATCC9714_10551][protein=putativemyosin-crossreactiveprotein][protein_id=CEJ73167.1][location=1073069..1074838][gbkey=CDS]	4	4	4		1	4	4	4	3	2	2	3	4	3	1	3	4	1	4	3	2	2	3	4	3	2	2	3	4	3	1	3	4	1	4	3	2	2	3	4	3	2	2	3	4	3	1	3
lcl|LN679998.1_prot_CEJ73174.1_1063[locus_tag=ATCC9714_10621][protein=hypotheticalprotein][protein_id=CEJ73174.1][location=1081408..1083861][gbkey=CDS]	lcl|LN679998.1_prot_CEJ73174.1_1063[locus_tag=ATCC9714_10621][protein=hypotheticalprotein][protein_id=CEJ73174.1][location=1081408..1083861][gbkey=CDS]	4	4	4		1	4	4	4	2	1	1	2	1	1	3	1	1	3	3	2	1	2	1	2	2	1	1	2	1	1	3	1	1	3	3	2	1	2	1	2	2	1	1	2	1	1	3	1
lcl|LN679998.1_prot_CEJ73199.1_1088[locus_tag=ATCC9714_10871][protein=putativelipoprotein][protein_id=CEJ73199.1][location=1109534..1110073][gbkey=CDS]	lcl|LN679998.1_prot_CEJ73199.1_1088[locus_tag=ATCC9714_10871][protein=putativelipoprotein][protein_id=CEJ73199.1][location=1109534..1110073][gbkey=CDS]	4	4	4		1	4	4	4	4	4	3	4	4	4	3	4	4	4	4	3	3	3	4	4	4	4	3	4	4	4	3	4	4	4	4	3	3	3	4	4	4	4	3	4	4	4	3	4
lcl|LN679998.1_prot_CEJ73211.1_1100[locus_tag=ATCC9714_10991][protein=Transcriptionantiterminator,PTSoperonregulator][protein_id=CEJ73211.1][location=1127529..1129307][gbkey=CDS]	lcl|LN679998.1_prot_CEJ73211.1_1100[locus_tag=ATCC9714_10991][protein=Transcriptionantiterminator,PTSoperonregulator][protein_id=CEJ73211.1][location=1127529..1129307][gbkey=CDS]	4	4	4		1	4	4	4	3	4	3	4	4	4	2	4	4	4	4	3	4	4	4	4	3	4	3	4	4	4	2	4	4	4	4	3	4	4	4	4	3	4	3	4	4	4	2	4
lcl|LN679998.1_prot_CEJ73230.1_1119[locus_tag=ATCC9714_11181][protein=Transcriptionalregulator,GntRfamily][protein_id=CEJ73230.1][location=complement(1151863..1152492)][gbkey=CDS]	lcl|LN679998.1_prot_CEJ73230.1_1119[locus_tag=ATCC9714_11181][protein=Transcriptionalregulator,GntRfamily][protein_id=CEJ73230.1][location=complement(1151863..1152492)][gbkey=CDS]	4	4	4		1	4	4	4	3	3	0	4	4	4	1	4	4	4	4	4	3	4	4	4	3	3	0	4	4	4	1	4	4	4	4	4	3	4	4	4	3	3	0	4	4	4	1	4
lcl|LN679998.1_prot_CEJ73231.1_1120[locus_tag=ATCC9714_11191][protein=uncharacterisedprotein][protein_id=CEJ73231.1][location=1152657..1153001][gbkey=CDS]	lcl|LN679998.1_prot_CEJ73231.1_1120[locus_tag=ATCC9714_11191][protein=uncharacterisedprotein][protein_id=CEJ73231.1][location=1152657..1153001][gbkey=CDS]	4	4	4		1	4	4	4	3	3	2	4	3	4	4	4	4	3	3	3	4	2	4	4	3	3	2	4	3	4	4	4	4	3	3	3	4	2	4	4	3	3	2	4	3	4	4	4
lcl|LN679998.1_prot_CEJ73235.1_1124[locus_tag=ATCC9714_11231][protein=BFD-like[2Fe-2S]bindingdomainprotein][protein_id=CEJ73235.1][location=1155186..1155437][gbkey=CDS]	lcl|LN679998.1_prot_CEJ73235.1_1124[locus_tag=ATCC9714_11231][protein=BFD-like[2Fe-2S]bindingdomainprotein][protein_id=CEJ73235.1][location=1155186..1155437][gbkey=CDS]	4	4	4		1	4	4	4	4	4	3	4	4	4	4	4	4	4	4	4	4	4	4	4	4	4	3	4	4	4	4	4	4	4	4	4	4	4	4	4	4	4	3	4	4	4	4	4
lcl|LN679998.1_prot_CEJ73239.1_1128[locus_tag=ATCC9714_11271][protein=putativeATP/GTP-bindingprotein][protein_id=CEJ73239.1][location=1159665..1160849][gbkey=CDS]	lcl|LN679998.1_prot_CEJ73239.1_1128[locus_tag=ATCC9714_11271][protein=putativeATP/GTP-bindingprotein][protein_id=CEJ73239.1][location=1159665..1160849][gbkey=CDS]	4	4	4		1	4	4	4	2	3	2	4	4	4	2	4	3	4	4	3	4	4	4	3	2	3	2	4	4	4	2	4	3	4	4	3	4	4	4	3	2	3	2	4	4	4	2	4
lcl|LN679998.1_prot_CEJ73260.1_1149[locus_tag=ATCC9714_11481][protein=AAAdomainfamilyprotein][protein_id=CEJ73260.1][location=1183172..1184506][gbkey=CDS]	lcl|LN679998.1_prot_CEJ73260.1_1149[locus_tag=ATCC9714_11481][protein=AAAdomainfamilyprotein][protein_id=CEJ73260.1][location=1183172..1184506][gbkey=CDS]	4	4	4		1	4	4	4	2	3	2	4	3	3	3	4	3	3	4	3	4	4	4	4	2	3	2	4	3	3	3	4	3	3	4	3	4	4	4	4	2	3	2	4	3	3	3	4
lcl|LN679998.1_prot_CEJ73301.1_1190[locus_tag=ATCC9714_11891][protein=putativephosphosugarisomerase;putativetagatose-6-phosphateketose/aldoseisomeraseAgaS][protein_id=CEJ73301.1][location=1228158..1229351][gbkey=CDS]	lcl|LN679998.1_prot_CEJ73301.1_1190[locus_tag=ATCC9714_11891][protein=putativephosphosugarisomerase;putativetagatose-6-phosphateketose/aldoseisomeraseAgaS][protein_id=CEJ73301.1][location=1228158..1229351][gbkey=CDS]	4	4	4		1	4	4	4	3	4	4	4	4	3	3	4	4	4	4	3	3	3	3	4	3	4	4	4	4	3	3	4	4	4	4	3	3	3	3	4	3	4	4	4	4	3	3	4
lcl|LN679998.1_prot_CEJ73345.1_1234[gene=folB][locus_tag=ATCC9714_12331][protein=Dihydroneopterinaldolase][protein_id=CEJ73345.1][location=1270744..1271109][gbkey=CDS]	lcl|LN679998.1_prot_CEJ73345.1_1234[gene=folB][locus_tag=ATCC9714_12331][protein=Dihydroneopterinaldolase][protein_id=CEJ73345.1][location=1270744..1271109][gbkey=CDS]	4	4	4		1	4	4	4	1	2	1	1	3	3	1	3	3	3	4	1	2	3	3	2	1	2	1	1	3	3	1	3	3	3	4	1	2	3	3	2	1	2	1	1	3	3	1	3
lcl|LN679998.1_prot_CEJ73368.1_1257[locus_tag=ATCC9714_12561][protein=putativepyridoxalphosphate-dependenttransferase;putativealuminiumresistance][protein_id=CEJ73368.1][location=1294697..1295974][gbkey=CDS]	lcl|LN679998.1_prot_CEJ73368.1_1257[locus_tag=ATCC9714_12561][protein=putativepyridoxalphosphate-dependenttransferase;putativealuminiumresistance][protein_id=CEJ73368.1][location=1294697..1295974][gbkey=CDS]	4	4	4		1	4	4	4	4	4	4	4	4	4	4	4	4	4	4	4	4	4	4	4	4	4	4	4	4	4	4	4	4	4	4	4	4	4	4	4	4	4	4	4	4	4	4	4
lcl|LN679998.1_prot_CEJ73397.1_1286[locus_tag=ATCC9714_12851][protein=putativedinitrogenaseiron-molybdenumcofactor][protein_id=CEJ73397.1][location=1324783..1325154][gbkey=CDS]	lcl|LN679998.1_prot_CEJ73397.1_1286[locus_tag=ATCC9714_12851][protein=putativedinitrogenaseiron-molybdenumcofactor][protein_id=CEJ73397.1][location=1324783..1325154][gbkey=CDS]	4	4	4		1	4	4	4	3	4	3	4	4	4	4	4	4	4	4	4	4	4	4	4	3	4	3	4	4	4	4	4	4	4	4	4	4	4	4	4	3	4	3	4	4	4	4	4
lcl|LN679998.1_prot_CEJ73422.1_1311[locus_tag=ATCC9714_13101][protein=putativehydrolase,NUDIXfamily][protein_id=CEJ73422.1][location=1349477..1350088][gbkey=CDS]	lcl|LN679998.1_prot_CEJ73422.1_1311[locus_tag=ATCC9714_13101][protein=putativehydrolase,NUDIXfamily][protein_id=CEJ73422.1][location=1349477..1350088][gbkey=CDS]	4	4	4		1	4	4	4	2	2	2	3	3	4	2	2	3	4	3	3	3	2	3	3	2	2	2	3	3	4	2	2	3	4	3	3	3	2	3	3	2	2	2	3	3	4	2	2
lcl|LN679998.1_prot_CEJ73423.1_1312[gene=rbr][locus_tag=ATCC9714_13111][protein=Rubrerythrin][protein_id=CEJ73423.1][location=1350330..1350866][gbkey=CDS]	lcl|LN679998.1_prot_CEJ73423.1_1312[gene=rbr][locus_tag=ATCC9714_13111][protein=Rubrerythrin][protein_id=CEJ73423.1][location=1350330..1350866][gbkey=CDS]	4	4	4		1	4	4	4	3	4	3	4	4	4	4	4	3	4	4	4	4	4	4	2	3	4	3	4	4	4	4	4	3	4	4	4	4	4	4	2	3	4	3	4	4	4	4	4
lcl|LN679998.1_prot_CEJ73448.1_1337[locus_tag=ATCC9714_13361][protein=putativesugarisomerase/endonuclease][protein_id=CEJ73448.1][location=1379038..1379808][gbkey=CDS]	lcl|LN679998.1_prot_CEJ73448.1_1337[locus_tag=ATCC9714_13361][protein=putativesugarisomerase/endonuclease][protein_id=CEJ73448.1][location=1379038..1379808][gbkey=CDS]	4	4	4		1	4	4	4	2	3	2	4	4	4	3	3	3	4	3	3	4	2	4	4	2	3	2	4	4	4	3	3	3	4	3	3	4	2	4	4	2	3	2	4	4	4	3	3
lcl|LN679998.1_prot_CEJ73636.1_1525[gene=arcC][locus_tag=ATCC9714_15241][protein=putativecarbamatekinase][protein_id=CEJ73636.1][location=1553041..1553997][gbkey=CDS]	lcl|LN679998.1_prot_CEJ73636.1_1525[gene=arcC][locus_tag=ATCC9714_15241][protein=putativecarbamatekinase][protein_id=CEJ73636.1][location=1553041..1553997][gbkey=CDS]	4	4	4		1	4	4	4	4	4	4	3	3	3	3	3	4	4	3	3	4	3	4	4	4	4	4	3	3	3	3	3	4	4	3	3	4	3	4	4	4	4	4	3	3	3	3	3
lcl|LN679998.1_prot_CEJ73653.1_1542[gene=hemE][locus_tag=ATCC9714_15411][protein=Uroporphyrinogendecarboxylase(URO-D)][protein_id=CEJ73653.1][location=1573273..1574274][gbkey=CDS]	lcl|LN679998.1_prot_CEJ73653.1_1542[gene=hemE][locus_tag=ATCC9714_15411][protein=Uroporphyrinogendecarboxylase(URO-D)][protein_id=CEJ73653.1][location=1573273..1574274][gbkey=CDS]	4	4	4		1	4	4	4	4	4	4	4	4	4	4	4	4	4	4	4	4	4	4	4	4	4	4	4	4	4	4	4	4	4	4	4	4	4	4	4	4	4	4	4	4	4	4	4
lcl|LN679998.1_prot_CEJ73731.1_1620[locus_tag=ATCC9714_16191][protein=ureasesubunitalpha][protein_id=CEJ73731.1][location=1661279..1661638][gbkey=CDS]	lcl|LN679998.1_prot_CEJ73731.1_1620[locus_tag=ATCC9714_16191][protein=ureasesubunitalpha][protein_id=CEJ73731.1][location=1661279..1661638][gbkey=CDS]	4	4	4		1	4	4	4	2	4	3	3	4	3	3	3	2	3	4	3	3	4	4	3	2	4	3	3	4	3	3	3	2	3	4	3	3	4	4	3	2	4	3	3	4	3	3	3
lcl|LN679998.1_prot_CEJ73804.1_1693[locus_tag=ATCC9714_16921][protein=putativehydrolase][protein_id=CEJ73804.1][location=complement(1727006..1728148)][gbkey=CDS]	lcl|LN679998.1_prot_CEJ73804.1_1693[locus_tag=ATCC9714_16921][protein=putativehydrolase][protein_id=CEJ73804.1][location=complement(1727006..1728148)][gbkey=CDS]	4	4	4		1	4	4	4	3	3	3	4	4	4	2	4	4	4	4	3	4	4	4	4	3	3	3	4	4	4	2	4	4	4	4	3	4	4	4	4	3	3	3	4	4	4	2	4
lcl|LN679998.1_prot_CEJ73840.1_1729[locus_tag=ATCC9714_17281][protein=coatFdomainprotein][protein_id=CEJ73840.1][location=1783759..1784313][gbkey=CDS]	lcl|LN679998.1_prot_CEJ73840.1_1729[locus_tag=ATCC9714_17281][protein=coatFdomainprotein][protein_id=CEJ73840.1][location=1783759..1784313][gbkey=CDS]	4	4	4		1	4	4	4	1	3	4	3	2	2	3	3	3	2	2	1	3	2	2	4	1	3	4	3	2	2	3	3	3	2	2	1	3	2	2	4	1	3	4	3	2	2	3	3
lcl|LN679998.1_prot_CEJ73928.1_1817[locus_tag=ATCC9714_18161][protein=putativeC4-dicarboxylateanaerobiccarrier][protein_id=CEJ73928.1][location=complement(1883456..1884979)][gbkey=CDS]	lcl|LN679998.1_prot_CEJ73928.1_1817[locus_tag=ATCC9714_18161][protein=putativeC4-dicarboxylateanaerobiccarrier][protein_id=CEJ73928.1][location=complement(1883456..1884979)][gbkey=CDS]	4	4	4		1	4	4	4	3	4	3	4	4	4	4	4	4	4	4	4	4	4	4	4	3	4	3	4	4	4	4	4	4	4	4	4	4	4	4	4	3	4	3	4	4	4	4	4
lcl|LN679998.1_prot_CEJ74008.1_1897[locus_tag=ATCC9714_18961][protein=oxidoreductase,shortchaindehydrogenase/reductasefamily][protein_id=CEJ74008.1][location=1961444..1962304][gbkey=CDS]	lcl|LN679998.1_prot_CEJ74008.1_1897[locus_tag=ATCC9714_18961][protein=oxidoreductase,shortchaindehydrogenase/reductasefamily][protein_id=CEJ74008.1][location=1961444..1962304][gbkey=CDS]	4	4	4		1	4	4	4	2	2	2	2	3	3	2	2	2	3	2	3	4	1	1	3	2	2	2	2	3	3	2	2	2	3	2	3	4	1	1	3	2	2	2	2	3	3	2	2
lcl|LN679998.1_prot_CEJ74039.1_1928[locus_tag=ATCC9714_19271][protein=hypotheticalprotein][protein_id=CEJ74039.1][location=complement(1992385..1992918)][gbkey=CDS]	lcl|LN679998.1_prot_CEJ74039.1_1928[locus_tag=ATCC9714_19271][protein=hypotheticalprotein][protein_id=CEJ74039.1][location=complement(1992385..1992918)][gbkey=CDS]	4	4	4		1	4	4	4	2	4	2	3	4	3	2	3	4	4	3	3	3	2	2	4	2	4	2	3	4	3	2	3	4	4	3	3	3	2	2	4	2	4	2	3	4	3	2	3
lcl|LN679998.1_prot_CEJ74052.1_1941[gene=moaB][locus_tag=ATCC9714_19401][protein=MolybdenumcofactorbiosynthesisproteinMoaB][protein_id=CEJ74052.1][location=complement(2005363..2005863)][gbkey=CDS]	lcl|LN679998.1_prot_CEJ74052.1_1941[gene=moaB][locus_tag=ATCC9714_19401][protein=MolybdenumcofactorbiosynthesisproteinMoaB][protein_id=CEJ74052.1][location=complement(2005363..2005863)][gbkey=CDS]	4	4	4		1	4	4	4	4	3	4	4	4	4	3	4	4	4	4	3	4	3	4	4	4	3	4	4	4	4	3	4	4	4	4	3	4	3	4	4	4	3	4	4	4	4	3	4
lcl|LN679998.1_prot_CEJ74113.1_2002[locus_tag=ATCC9714_20011][protein=sensorytransductionhistidinekinase][protein_id=CEJ74113.1][location=complement(2064292..2065791)][gbkey=CDS]	lcl|LN679998.1_prot_CEJ74113.1_2002[locus_tag=ATCC9714_20011][protein=sensorytransductionhistidinekinase][protein_id=CEJ74113.1][location=complement(2064292..2065791)][gbkey=CDS]	4	4	4		1	4	4	4	2	3	2	4	2	4	3	4	2	3	4	2	4	3	4	4	2	3	2	4	2	4	3	4	2	3	4	2	4	3	4	4	2	3	2	4	2	4	3	4
lcl|LN679998.1_prot_CEJ74162.1_2051[locus_tag=ATCC9714_20501][protein=superoxidedismutase][protein_id=CEJ74162.1][location=complement(2125789..2126304)][gbkey=CDS]	lcl|LN679998.1_prot_CEJ74162.1_2051[locus_tag=ATCC9714_20501][protein=superoxidedismutase][protein_id=CEJ74162.1][location=complement(2125789..2126304)][gbkey=CDS]	4	4	4		1	4	4	4	3	4	4	4	4	4	4	4	4	4	4	4	4	4	4	4	3	4	4	4	4	4	4	4	4	4	4	4	4	4	4	4	3	4	4	4	4	4	4	4
lcl|LN679998.1_prot_CEJ74289.1_2178[locus_tag=ATCC9714_21771][protein=hypotheticalprotein][partial=3'][protein_id=CEJ74289.1][location=complement(<2251368..2252537)][gbkey=CDS]	lcl|LN679998.1_prot_CEJ74289.1_2178[locus_tag=ATCC9714_21771][protein=hypotheticalprotein][partial=3'][protein_id=CEJ74289.1][location=complement(<2251368..2252537)][gbkey=CDS]	4	4	4		1	4	4	4	2	2	2	3	4	3	3	4	3	4	4	2	4	4	3	4	2	2	2	3	4	3	3	4	3	4	4	2	4	4	3	4	2	2	2	3	4	3	3	4
lcl|LN679998.1_prot_CEJ74394.1_2283[locus_tag=ATCC9714_22821][protein=methyltransferaseTRM13familyprotein][protein_id=CEJ74394.1][location=complement(2355299..2356462)][gbkey=CDS]	lcl|LN679998.1_prot_CEJ74394.1_2283[locus_tag=ATCC9714_22821][protein=methyltransferaseTRM13familyprotein][protein_id=CEJ74394.1][location=complement(2355299..2356462)][gbkey=CDS]	4	4	4		1	4	4	4	1	2	1	2	3	3	3	2	2	3	2	3	2	3	3	1	1	2	1	2	3	3	3	2	2	3	2	3	2	3	3	1	1	2	1	2	3	3	3	2
lcl|LN679998.1_prot_CEJ74507.1_2396[locus_tag=ATCC9714_23951][protein=hypotheticalprotein][protein_id=CEJ74507.1][location=2469694..2470464][gbkey=CDS]	lcl|LN679998.1_prot_CEJ74507.1_2396[locus_tag=ATCC9714_23951][protein=hypotheticalprotein][protein_id=CEJ74507.1][location=2469694..2470464][gbkey=CDS]	4	4	4		1	4	4	4	4	3	3	4	2	4	3	4	4	4	4	3	2	3	4	4	4	3	3	4	2	4	3	4	4	4	4	3	2	3	4	4	4	3	3	4	2	4	3	4
lcl|LN679998.1_prot_CEJ74559.1_2448[locus_tag=ATCC9714_24471][protein=traBfamilyprotein][protein_id=CEJ74559.1][location=complement(2517980..2518900)][gbkey=CDS]	lcl|LN679998.1_prot_CEJ74559.1_2448[locus_tag=ATCC9714_24471][protein=traBfamilyprotein][protein_id=CEJ74559.1][location=complement(2517980..2518900)][gbkey=CDS]	4	4	4		1	4	4	4	2	2	2	3	3	4	1	3	3	4	3	2	3	3	3	3	2	2	2	3	3	4	1	3	3	4	3	2	3	3	3	3	2	2	2	3	3	4	1	3
lcl|LN679998.1_prot_CEJ74708.1_2597[gene=buk][locus_tag=ATCC9714_25961][protein=Butyratekinase(Branched-chaincarboxylicacidkinase)(BK)][protein_id=CEJ74708.1][location=complement(2657922..2659013)][gbkey=CDS]	lcl|LN679998.1_prot_CEJ74708.1_2597[gene=buk][locus_tag=ATCC9714_25961][protein=Butyratekinase(Branched-chaincarboxylicacidkinase)(BK)][protein_id=CEJ74708.1][location=complement(2657922..2659013)][gbkey=CDS]	4	4	4		1	4	4	4	3	3	3	4	4	4	3	4	4	4	4	4	4	4	4	4	3	3	3	4	4	4	3	4	4	4	4	4	4	4	4	4	3	3	3	4	4	4	3	4
lcl|LN679998.1_prot_CEJ74710.1_2599[gene=iorA][locus_tag=ATCC9714_25981][protein=Indolepyruvateferredoxin/flavodoxinoxidoreductase][protein_id=CEJ74710.1][location=complement(2659597..2661378)][gbkey=CDS]	lcl|LN679998.1_prot_CEJ74710.1_2599[gene=iorA][locus_tag=ATCC9714_25981][protein=Indolepyruvateferredoxin/flavodoxinoxidoreductase][protein_id=CEJ74710.1][location=complement(2659597..2661378)][gbkey=CDS]	4	4	4		1	4	4	4	3	3	3	4	4	4	3	4	4	4	4	3	4	4	4	4	3	3	3	4	4	4	3	4	4	4	4	3	4	4	4	4	3	3	3	4	4	4	3	4
lcl|LN679998.1_prot_CEJ74760.1_2649[locus_tag=ATCC9714_26481][protein=uncharacterisedprotein][protein_id=CEJ74760.1][location=complement(2711772..2712641)][gbkey=CDS]	lcl|LN679998.1_prot_CEJ74760.1_2649[locus_tag=ATCC9714_26481][protein=uncharacterisedprotein][protein_id=CEJ74760.1][location=complement(2711772..2712641)][gbkey=CDS]	4	4	4		1	4	4	4	3	3	3	3	3	4	3	3	3	3	3	3	4	3	3	3	3	3	3	3	3	4	3	3	3	3	3	3	4	3	3	3	3	3	3	3	3	4	3	3
lcl|LN679998.1_prot_CEJ74769.1_2658[gene=ispA][locus_tag=ATCC9714_26571][protein=Geranyltranstransferase][protein_id=CEJ74769.1][location=complement(2722023..2722910)][gbkey=CDS]	lcl|LN679998.1_prot_CEJ74769.1_2658[gene=ispA][locus_tag=ATCC9714_26571][protein=Geranyltranstransferase][protein_id=CEJ74769.1][location=complement(2722023..2722910)][gbkey=CDS]	4	4	4		1	4	4	4	2	3	3	2	3	3	2	4	4	4	3	4	3	4	2	4	2	3	3	2	3	3	2	4	4	4	3	4	3	4	2	4	2	3	3	2	3	3	2	4
lcl|LN679998.1_prot_CEJ74814.1_2703[gene=def2][locus_tag=ATCC9714_27021][protein=Peptidedeformylase2(PDF2)(Polypeptidedeformylase2)][protein_id=CEJ74814.1][location=complement(2759792..2760232)][gbkey=CDS]	lcl|LN679998.1_prot_CEJ74814.1_2703[gene=def2][locus_tag=ATCC9714_27021][protein=Peptidedeformylase2(PDF2)(Polypeptidedeformylase2)][protein_id=CEJ74814.1][location=complement(2759792..2760232)][gbkey=CDS]	4	4	4		1	4	4	4	2	2	2	3	3	3	2	4	3	3	3	2	2	3	2	2	2	2	2	3	3	3	2	4	3	3	3	2	2	3	2	2	2	2	2	3	3	3	2	4
lcl|LN679998.1_prot_CEJ74906.1_2795[locus_tag=ATCC9714_27941][protein=hypotheticalprotein][protein_id=CEJ74906.1][location=complement(2854000..2854344)][gbkey=CDS]	lcl|LN679998.1_prot_CEJ74906.1_2795[locus_tag=ATCC9714_27941][protein=hypotheticalprotein][protein_id=CEJ74906.1][location=complement(2854000..2854344)][gbkey=CDS]	4	4	4		1	4	4	4	3	2	4	3	2	4	4	2	2	3	3	4	2	4	2	2	3	2	4	3	2	4	4	2	2	3	3	4	2	4	2	2	3	2	4	3	2	4	4	2
lcl|LN679998.1_prot_CEJ74911.1_2800[locus_tag=ATCC9714_27991][protein=putativeamidasedomainprotein][protein_id=CEJ74911.1][location=complement(2858929..2859447)][gbkey=CDS]	lcl|LN679998.1_prot_CEJ74911.1_2800[locus_tag=ATCC9714_27991][protein=putativeamidasedomainprotein][protein_id=CEJ74911.1][location=complement(2858929..2859447)][gbkey=CDS]	4	4	4		1	4	4	4	2	2	2	3	2	3	2	2	2	2	2	2	3	3	3	3	2	2	2	3	2	3	2	2	2	2	2	2	3	3	3	3	2	2	2	3	2	3	2	2
lcl|LN679998.1_prot_CEJ74945.1_2834[gene=apt][locus_tag=ATCC9714_28331][protein=Adeninephosphoribosyltransferase(APRT)][protein_id=CEJ74945.1][location=complement(2897457..2897969)][gbkey=CDS]	lcl|LN679998.1_prot_CEJ74945.1_2834[gene=apt][locus_tag=ATCC9714_28331][protein=Adeninephosphoribosyltransferase(APRT)][protein_id=CEJ74945.1][location=complement(2897457..2897969)][gbkey=CDS]	4	4	4		1	4	4	4	2	3	2	4	3	2	2	4	3	4	3	1	2	3	3	4	2	3	2	4	3	2	2	4	3	4	3	1	2	3	3	4	2	3	2	4	3	2	2	4
lcl|LN679998.1_prot_CEJ74953.1_2842[gene=tgt][locus_tag=ATCC9714_28411][protein=QueuinetRNA-ribosyltransferase(tRNA-guaninetransglycosylase)(Guanineinsertionenzyme)][protein_id=CEJ74953.1][location=complement(2905203..2906324)][gbkey=CDS]	lcl|LN679998.1_prot_CEJ74953.1_2842[gene=tgt][locus_tag=ATCC9714_28411][protein=QueuinetRNA-ribosyltransferase(tRNA-guaninetransglycosylase)(Guanineinsertionenzyme)][protein_id=CEJ74953.1][location=complement(2905203..2906324)][gbkey=CDS]	4	4	4		1	4	4	4	3	4	4	2	3	3	3	4	3	4	4	3	2	2	2	2	3	4	4	2	3	3	3	4	3	4	4	3	2	2	2	2	3	4	4	2	3	3	3	4
lcl|LN679998.1_prot_CEJ74959.1_2848[locus_tag=ATCC9714_28471][protein=putativemembraneprotein][protein_id=CEJ74959.1][location=complement(2910235..2910834)][gbkey=CDS]	lcl|LN679998.1_prot_CEJ74959.1_2848[locus_tag=ATCC9714_28471][protein=putativemembraneprotein][protein_id=CEJ74959.1][location=complement(2910235..2910834)][gbkey=CDS]	4	4	4		1	4	4	4	3	4	3	4	4	4	3	4	4	4	4	4	4	4	4	4	3	4	3	4	4	4	3	4	4	4	4	4	4	4	4	4	3	4	3	4	4	4	3	4
lcl|LN679998.1_prot_CEJ74981.1_2870[gene=spoVAD][locus_tag=ATCC9714_28691][protein=StageVsporulationproteinAD][protein_id=CEJ74981.1][location=complement(2928842..2929855)][gbkey=CDS]	lcl|LN679998.1_prot_CEJ74981.1_2870[gene=spoVAD][locus_tag=ATCC9714_28691][protein=StageVsporulationproteinAD][protein_id=CEJ74981.1][location=complement(2928842..2929855)][gbkey=CDS]	4	4	4		1	4	4	4	3	2	2	3	2	3	1	3	2	3	4	2	3	3	2	4	3	2	2	3	2	3	1	3	2	3	4	2	3	3	2	4	3	2	2	3	2	3	1	3
lcl|LN679998.1_prot_CEJ74985.1_2874[gene=spoIIAA][locus_tag=ATCC9714_28731][protein=Anti-sigmaFfactorantagonist][protein_id=CEJ74985.1][location=complement(2931589..2931945)][gbkey=CDS]	lcl|LN679998.1_prot_CEJ74985.1_2874[gene=spoIIAA][locus_tag=ATCC9714_28731][protein=Anti-sigmaFfactorantagonist][protein_id=CEJ74985.1][location=complement(2931589..2931945)][gbkey=CDS]	4	4	4		1	4	4	4	4	4	4	4	4	3	4	4	4	3	3	3	4	4	4	4	4	4	4	4	4	3	4	4	4	3	3	3	4	4	4	4	4	4	4	4	4	3	4	4
lcl|LN679998.1_prot_CEJ74986.1_2875[gene=aspB][locus_tag=ATCC9714_28741][protein=aspartateaminotransferase][protein_id=CEJ74986.1][location=2932103..2933335][gbkey=CDS]	lcl|LN679998.1_prot_CEJ74986.1_2875[gene=aspB][locus_tag=ATCC9714_28741][protein=aspartateaminotransferase][protein_id=CEJ74986.1][location=2932103..2933335][gbkey=CDS]	4	4	4		1	4	4	4	2	2	1	3	3	3	1	3	4	3	3	3	4	3	3	3	2	2	1	3	3	3	1	3	4	3	3	3	4	3	3	3	2	2	1	3	3	3	1	3
lcl|LN679998.1_prot_CEJ75017.1_2906[gene=ptb][locus_tag=ATCC9714_29051][protein=Phosphatebutyryltransferase(Phosphotransbutyrylase)][protein_id=CEJ75017.1][location=complement(2968923..2969840)][gbkey=CDS]	lcl|LN679998.1_prot_CEJ75017.1_2906[gene=ptb][locus_tag=ATCC9714_29051][protein=Phosphatebutyryltransferase(Phosphotransbutyrylase)][protein_id=CEJ75017.1][location=complement(2968923..2969840)][gbkey=CDS]	4	4	4		1	4	4	4	1	2	1	3	3	4	1	3	2	3	2	1	3	4	4	3	1	2	1	3	3	4	1	3	2	3	2	1	3	4	4	3	1	2	1	3	3	4	1	3
lcl|LN679998.1_prot_CEJ75023.1_2912[locus_tag=ATCC9714_29111][protein=conservedhypotheticalprotein][protein_id=CEJ75023.1][location=complement(2976303..2976737)][gbkey=CDS]	lcl|LN679998.1_prot_CEJ75023.1_2912[locus_tag=ATCC9714_29111][protein=conservedhypotheticalprotein][protein_id=CEJ75023.1][location=complement(2976303..2976737)][gbkey=CDS]	4	4	4		1	4	4	4	2	2	1	3	3	3	1	3	3	4	3	2	2	2	3	3	2	2	1	3	3	3	1	3	3	4	3	2	2	2	3	3	2	2	1	3	3	3	1	3
lcl|LN679998.1_prot_CEJ75058.1_2947[gene=sip2][locus_tag=ATCC9714_29461][protein=SignalpeptidasetypeI][protein_id=CEJ75058.1][location=complement(3019022..3019561)][gbkey=CDS]	lcl|LN679998.1_prot_CEJ75058.1_2947[gene=sip2][locus_tag=ATCC9714_29461][protein=SignalpeptidasetypeI][protein_id=CEJ75058.1][location=complement(3019022..3019561)][gbkey=CDS]	4	4	4		1	4	4	4	4	4	4	4	4	4	4	4	4	4	4	4	4	4	4	4	4	4	4	4	4	4	4	4	4	4	4	4	4	4	4	4	4	4	4	4	4	4	4	4
lcl|LN679998.1_prot_CEJ75104.1_2993[locus_tag=ATCC9714_29921][protein=putativehydrolase,HADsuperfamily,subfamilyIB][protein_id=CEJ75104.1][location=3066508..3067236][gbkey=CDS]	lcl|LN679998.1_prot_CEJ75104.1_2993[locus_tag=ATCC9714_29921][protein=putativehydrolase,HADsuperfamily,subfamilyIB][protein_id=CEJ75104.1][location=3066508..3067236][gbkey=CDS]	4	4	4		1	4	4	4	4	4	4	4	4	4	3	4	4	4	4	4	4	4	4	4	4	4	4	4	4	4	3	4	4	4	4	4	4	4	4	4	4	4	4	4	4	4	3	4
lcl|LN679998.1_prot_CEJ75166.1_3055[gene=pyrD][locus_tag=ATCC9714_30541][protein=Dihydroorotatedehydrogenasecatalyticsubunit][protein_id=CEJ75166.1][location=complement(3131383..3132285)][gbkey=CDS]	lcl|LN679998.1_prot_CEJ75166.1_3055[gene=pyrD][locus_tag=ATCC9714_30541][protein=Dihydroorotatedehydrogenasecatalyticsubunit][protein_id=CEJ75166.1][location=complement(3131383..3132285)][gbkey=CDS]	4	4	4		1	4	4	4	0	1	0	1	1	0	0	1	2	4	1	1	0	0	0	1	0	1	0	1	1	0	0	1	2	4	1	1	0	0	0	1	0	1	0	1	1	0	0	1
lcl|LN679998.1_prot_CEJ75168.1_3057[gene=pyrC][locus_tag=ATCC9714_30561][protein=Dihydroorotase(DHOase)][protein_id=CEJ75168.1][location=complement(3132970..3134133)][gbkey=CDS]	lcl|LN679998.1_prot_CEJ75168.1_3057[gene=pyrC][locus_tag=ATCC9714_30561][protein=Dihydroorotase(DHOase)][protein_id=CEJ75168.1][location=complement(3132970..3134133)][gbkey=CDS]	4	4	4		1	4	4	4	2	2	1	2	3	2	2	2	1	4	3	2	1	1	2	2	2	2	1	2	3	2	2	2	1	4	3	2	1	1	2	2	2	2	1	2	3	2	2	2
lcl|LN679998.1_prot_CEJ75174.1_3063[gene=rex][locus_tag=ATCC9714_30621][protein=Transcriptionalregulator,Redox-sensingrepressorRex][protein_id=CEJ75174.1][location=complement(3139804..3140433)][gbkey=CDS]	lcl|LN679998.1_prot_CEJ75174.1_3063[gene=rex][locus_tag=ATCC9714_30621][protein=Transcriptionalregulator,Redox-sensingrepressorRex][protein_id=CEJ75174.1][location=complement(3139804..3140433)][gbkey=CDS]	4	4	4		1	4	4	4	2	3	4	4	4	4	3	4	4	4	4	4	4	4	4	4	2	3	4	4	4	4	3	4	4	4	4	4	4	4	4	4	2	3	4	4	4	4	3	4
lcl|LN679998.1_prot_CEJ75308.1_3197[gene=mnmE][locus_tag=ATCC9714_31961][protein=transferRNAmodificationGTPaseMnmE][protein_id=CEJ75308.1][location=complement(3282588..3283967)][gbkey=CDS]	lcl|LN679998.1_prot_CEJ75308.1_3197[gene=mnmE][locus_tag=ATCC9714_31961][protein=transferRNAmodificationGTPaseMnmE][protein_id=CEJ75308.1][location=complement(3282588..3283967)][gbkey=CDS]	4	4	4		1	4	4	4	2	2	2	2	2	3	2	3	2	4	4	2	2	3	2	4	2	2	2	2	2	3	2	3	2	4	4	2	2	3	2	4	2	2	2	2	2	3	2	3
lcl|LN679998.1_prot_CEJ75318.1_3207[gene=potA2][locus_tag=ATCC9714_32061][protein=ABC-typetransportsystem,spermidine/putrescineATP-bindingprotein][protein_id=CEJ75318.1][location=complement(3290715..3291758)][gbkey=CDS]	lcl|LN679998.1_prot_CEJ75318.1_3207[gene=potA2][locus_tag=ATCC9714_32061][protein=ABC-typetransportsystem,spermidine/putrescineATP-bindingprotein][protein_id=CEJ75318.1][location=complement(3290715..3291758)][gbkey=CDS]	4	4	4		1	4	4	4	2	4	3	4	4	4	3	4	4	3	4	3	3	3	4	3	2	4	3	4	4	4	3	4	4	3	4	3	3	3	4	3	2	4	3	4	4	4	3	4
lcl|LN679998.1_prot_CEJ75380.1_3269[gene=cobU][locus_tag=ATCC9714_32681][protein=BifunctionaladenosylcobalaminbiosynthesisproteinCobU[Adenosylcobinamidekinase;Adenosylcobinamide-phosphateguanylyltransferase]][protein_id=CEJ75380.1][location=complement(3353743..3354303)][gbkey=CDS]	lcl|LN679998.1_prot_CEJ75380.1_3269[gene=cobU][locus_tag=ATCC9714_32681][protein=BifunctionaladenosylcobalaminbiosynthesisproteinCobU[Adenosylcobinamidekinase;Adenosylcobinamide-phosphateguanylyltransferase]][protein_id=CEJ75380.1][location=complement(3353743..3354303)][gbkey=CDS]	4	4	4		1	4	4	4	3	4	3	3	4	4	3	4	4	4	4	4	4	3	4	4	3	4	3	3	4	4	3	4	4	4	4	4	4	3	4	4	3	4	3	3	4	4	3	4
lcl|LN679998.1_prot_CEJ75406.1_3295[locus_tag=ATCC9714_32931][protein=hypotheticalprotein][partial=3'][protein_id=CEJ75406.1][location=3386971..>3387273][gbkey=CDS]	lcl|LN679998.1_prot_CEJ75406.1_3295[locus_tag=ATCC9714_32931][protein=hypotheticalprotein][partial=3'][protein_id=CEJ75406.1][location=3386971..>3387273][gbkey=CDS]	4	3	3		1	4	3	3	3	4	3	4	2	4	4	4	3	4	4	4	4	2	3	4	2	3	2	3	2	3	3	3	2	3	3	3	3	2	2	3	2	3	2	3	2	3	3	3
lcl|LN679998.1_prot_CEJ75123.1_3012[gene=hcp][locus_tag=ATCC9714_30111][protein=Hydroxylaminereductase][protein_id=CEJ75123.1][location=complement(3080155..3081792)][gbkey=CDS];lcl|LN679998.1_prot_CEJ73060.1_949[gene=hcp][locus_tag=ATCC9714_09481][protein=hydroxylaminereductase][protein_id=CEJ73060.1][location=974806..976530][gbkey=CDS]	lcl|LN679998.1_prot_CEJ75123.1_3012[gene=hcp][locus_tag=ATCC9714_30111][protein=Hydroxylaminereductase][protein_id=CEJ75123.1][location=complement(3080155..3081792)][gbkey=CDS];lcl|LN679998.1_prot_CEJ73060.1_949[gene=hcp][locus_tag=ATCC9714_09481][protein=hydroxylaminereductase][protein_id=CEJ73060.1][location=974806..976530][gbkey=CDS]	3;2	3;2	3;2	;	2	3	3	3	2	2	2	2	3	2	2	2	2	3	2	2	3	2	2	3	2	2	2	2	3	2	2	2	2	3	2	2	3	2	2	3	2	2	2	2	3	2	2	2
lcl|LN679998.1_prot_CEJ72114.1_3[locus_tag=ATCC9714_00021][protein=putativeRNA-bindingmediatingprotein][protein_id=CEJ72114.1][location=2812..3018][gbkey=CDS]	lcl|LN679998.1_prot_CEJ72114.1_3[locus_tag=ATCC9714_00021][protein=putativeRNA-bindingmediatingprotein][protein_id=CEJ72114.1][location=2812..3018][gbkey=CDS]	3	3	3		1	3	3	3	3	3	3	3	3	2	3	3	3	3	3	3	3	3	3	3	3	3	3	3	3	2	3	3	3	3	3	3	3	3	3	3	3	3	3	3	3	2	3	3
lcl|LN679998.1_prot_CEJ72122.1_11[gene=sigB][locus_tag=ATCC9714_00101][protein=RNApolymerasesigma-Bfactor(Sigma-37)][protein_id=CEJ72122.1][location=9847..10620][gbkey=CDS]	lcl|LN679998.1_prot_CEJ72122.1_11[gene=sigB][locus_tag=ATCC9714_00101][protein=RNApolymerasesigma-Bfactor(Sigma-37)][protein_id=CEJ72122.1][location=9847..10620][gbkey=CDS]	3	3	3		1	3	3	3	3	3	1	3	3	3	2	3	3	3	2	3	3	3	3	3	3	3	1	3	3	3	2	3	3	3	2	3	3	3	3	3	3	3	1	3	3	3	2	3
lcl|LN679998.1_prot_CEJ72127.1_16[locus_tag=ATCC9714_00151][protein=putativemembraneprotein][protein_id=CEJ72127.1][location=18141..19226][gbkey=CDS]	lcl|LN679998.1_prot_CEJ72127.1_16[locus_tag=ATCC9714_00151][protein=putativemembraneprotein][protein_id=CEJ72127.1][location=18141..19226][gbkey=CDS]	3	3	3		1	3	3	3	3	3	3	3	3	3	3	3	3	3	3	3	2	3	3	3	3	3	3	3	3	3	3	3	3	3	3	3	2	3	3	3	3	3	3	3	3	3	3	3
lcl|LN679998.1_prot_CEJ72161.1_50[gene=rplP][locus_tag=ATCC9714_00491][protein=50SribosomalproteinL16][protein_id=CEJ72161.1][location=51199..51630][gbkey=CDS]	lcl|LN679998.1_prot_CEJ72161.1_50[gene=rplP][locus_tag=ATCC9714_00491][protein=50SribosomalproteinL16][protein_id=CEJ72161.1][location=51199..51630][gbkey=CDS]	3	3	3		1	3	3	3	2	2	3	3	1	3	2	3	3	3	3	2	3	3	3	3	2	2	3	3	1	3	2	3	3	3	3	2	3	3	3	3	2	2	3	3	1	3	2	3
lcl|LN679998.1_prot_CEJ72178.1_67[gene=infA][locus_tag=ATCC9714_00661][protein=TranslationinitiationfactorIF-1][protein_id=CEJ72178.1][location=59266..59484][gbkey=CDS]	lcl|LN679998.1_prot_CEJ72178.1_67[gene=infA][locus_tag=ATCC9714_00661][protein=TranslationinitiationfactorIF-1][protein_id=CEJ72178.1][location=59266..59484][gbkey=CDS]	3	3	3		1	3	3	3	1	2	1	2	2	2	1	2	2	3	3	1	2	3	2	2	1	2	1	2	2	2	1	2	2	3	3	1	2	3	2	2	1	2	1	2	2	2	1	2
lcl|LN679998.1_prot_CEJ72184.1_73[gene=rplQ][locus_tag=ATCC9714_00721][protein=50SribosomalproteinL17][protein_id=CEJ72184.1][location=62277..62618][gbkey=CDS]	lcl|LN679998.1_prot_CEJ72184.1_73[gene=rplQ][locus_tag=ATCC9714_00721][protein=50SribosomalproteinL17][protein_id=CEJ72184.1][location=62277..62618][gbkey=CDS]	3	3	3		1	3	3	3	3	3	3	3	3	3	3	3	3	3	3	3	3	3	3	3	3	3	3	3	3	3	3	3	3	3	3	3	3	3	3	3	3	3	3	3	3	3	3	3
lcl|LN679998.1_prot_CEJ72200.1_89[locus_tag=ATCC9714_00881][protein=putativeD-alanyl-D-alaninecarboxypeptidase][protein_id=CEJ72200.1][location=76155..76862][gbkey=CDS]	lcl|LN679998.1_prot_CEJ72200.1_89[locus_tag=ATCC9714_00881][protein=putativeD-alanyl-D-alaninecarboxypeptidase][protein_id=CEJ72200.1][location=76155..76862][gbkey=CDS]	3	3	3		1	3	3	3	2	2	2	2	2	2	1	2	2	3	3	2	2	2	2	3	2	2	2	2	2	2	1	2	2	3	3	2	2	2	2	3	2	2	2	2	2	2	1	2
lcl|LN679998.1_prot_CEJ72201.1_90[locus_tag=ATCC9714_00891][protein=Transcriptionalregulator,AsnC/Lrpfamily][protein_id=CEJ72201.1][location=complement(76904..77332)][gbkey=CDS]	lcl|LN679998.1_prot_CEJ72201.1_90[locus_tag=ATCC9714_00891][protein=Transcriptionalregulator,AsnC/Lrpfamily][protein_id=CEJ72201.1][location=complement(76904..77332)][gbkey=CDS]	3	3	3		1	3	3	3	2	1	2	0	2	2	0	3	3	3	2	1	3	2	1	3	2	1	2	0	2	2	0	3	3	3	2	1	3	2	1	3	2	1	2	0	2	2	0	3
lcl|LN679998.1_prot_CEJ72212.1_101[locus_tag=ATCC9714_01001][protein=uncharacterisedprotein][protein_id=CEJ72212.1][location=87557..88747][gbkey=CDS]	lcl|LN679998.1_prot_CEJ72212.1_101[locus_tag=ATCC9714_01001][protein=uncharacterisedprotein][protein_id=CEJ72212.1][location=87557..88747][gbkey=CDS]	3	3	3		1	3	3	3	1	2	2	3	2	3	1	3	3	3	3	1	2	3	3	3	1	2	2	3	2	3	1	3	3	3	3	1	2	3	3	3	1	2	2	3	2	3	1	3
lcl|LN679998.1_prot_CEJ72219.1_108[gene=glmU][locus_tag=ATCC9714_01071][protein=BifunctionalproteinGlmU[Includes:UDP-N-acetylglucosaminepyrophosphorylase;Glucosamine-1-phosphateN-acetyltransferase]][protein_id=CEJ72219.1][location=95102..96469][gbkey=CDS]	lcl|LN679998.1_prot_CEJ72219.1_108[gene=glmU][locus_tag=ATCC9714_01071][protein=BifunctionalproteinGlmU[Includes:UDP-N-acetylglucosaminepyrophosphorylase;Glucosamine-1-phosphateN-acetyltransferase]][protein_id=CEJ72219.1][location=95102..96469][gbkey=CDS]	3	3	3		1	3	3	3	1	1	0	1	2	1	1	2	2	1	2	0	2	1	1	3	1	1	0	1	2	1	1	2	2	1	2	0	2	1	1	3	1	1	0	1	2	1	1	2
lcl|LN679998.1_prot_CEJ72233.1_122[gene=pth][locus_tag=ATCC9714_01211][protein=Peptidyl-tRNAhydrolase(PTH)][protein_id=CEJ72233.1][location=110825..111385][gbkey=CDS]	lcl|LN679998.1_prot_CEJ72233.1_122[gene=pth][locus_tag=ATCC9714_01211][protein=Peptidyl-tRNAhydrolase(PTH)][protein_id=CEJ72233.1][location=110825..111385][gbkey=CDS]	3	3	3		1	3	3	3	3	3	3	3	3	3	3	3	3	3	3	3	3	3	3	3	3	3	3	3	3	3	3	3	3	3	3	3	3	3	3	3	3	3	3	3	3	3	3	3
lcl|LN679998.1_prot_CEJ72267.1_156[gene=atpG][locus_tag=ATCC9714_01551][protein=ATPsynthasegammachain(ATPsynthaseF1sectorgammasubunit)][protein_id=CEJ72267.1][location=142909..143760][gbkey=CDS]	lcl|LN679998.1_prot_CEJ72267.1_156[gene=atpG][locus_tag=ATCC9714_01551][protein=ATPsynthasegammachain(ATPsynthaseF1sectorgammasubunit)][protein_id=CEJ72267.1][location=142909..143760][gbkey=CDS]	3	3	3		1	3	3	3	2	3	2	3	3	3	2	3	3	3	3	2	3	3	3	3	2	3	2	3	3	3	2	3	3	3	3	2	3	3	3	3	2	3	2	3	3	3	2	3
lcl|LN679998.1_prot_CEJ72287.1_176[gene=oppD][locus_tag=ATCC9714_01751][protein=ABC-typetransportsystem,ATP-bindingcomponent][protein_id=CEJ72287.1][location=complement(164874..165905)][gbkey=CDS]	lcl|LN679998.1_prot_CEJ72287.1_176[gene=oppD][locus_tag=ATCC9714_01751][protein=ABC-typetransportsystem,ATP-bindingcomponent][protein_id=CEJ72287.1][location=complement(164874..165905)][gbkey=CDS]	3	3	3		1	3	3	3	2	1	2	2	3	2	3	3	1	1	2	2	3	1	2	2	2	1	2	2	3	2	3	3	1	1	2	2	3	1	2	2	2	1	2	2	3	2	3	3
lcl|LN679998.1_prot_CEJ72314.1_203[locus_tag=ATCC9714_02021][protein=putativephosphoesterase][protein_id=CEJ72314.1][location=200786..201256][gbkey=CDS]	lcl|LN679998.1_prot_CEJ72314.1_203[locus_tag=ATCC9714_02021][protein=putativephosphoesterase][protein_id=CEJ72314.1][location=200786..201256][gbkey=CDS]	3	3	3		1	3	3	3	2	2	2	3	3	2	2	3	3	3	3	2	2	3	3	3	2	2	2	3	3	2	2	3	3	3	3	2	2	3	3	3	2	2	2	3	3	2	2	3
lcl|LN679998.1_prot_CEJ72333.1_222[locus_tag=ATCC9714_02211][protein=putativeoxidoreductase,FADdependent][protein_id=CEJ72333.1][location=217836..219440][gbkey=CDS]	lcl|LN679998.1_prot_CEJ72333.1_222[locus_tag=ATCC9714_02211][protein=putativeoxidoreductase,FADdependent][protein_id=CEJ72333.1][location=217836..219440][gbkey=CDS]	3	3	3		1	3	3	3	2	1	2	2	2	2	2	1	1	3	2	2	2	2	3	2	2	1	2	2	2	2	2	1	1	3	2	2	2	2	3	2	2	1	2	2	2	2	2	1
lcl|LN679998.1_prot_CEJ72378.1_267[gene=hpt][locus_tag=ATCC9714_02661][protein=Hypoxanthinephosphoribosyltransferase][protein_id=CEJ72378.1][location=264156..264695][gbkey=CDS]	lcl|LN679998.1_prot_CEJ72378.1_267[gene=hpt][locus_tag=ATCC9714_02661][protein=Hypoxanthinephosphoribosyltransferase][protein_id=CEJ72378.1][location=264156..264695][gbkey=CDS]	3	3	3		1	3	3	3	3	2	3	2	2	2	3	3	2	3	2	3	2	3	1	2	3	2	3	2	2	2	3	3	2	3	2	3	2	3	1	2	3	2	3	2	2	2	3	3
lcl|LN679998.1_prot_CEJ72379.1_268[locus_tag=ATCC9714_02671][protein=putativepeptidase,M20Dfamily][protein_id=CEJ72379.1][location=264854..265972][gbkey=CDS]	lcl|LN679998.1_prot_CEJ72379.1_268[locus_tag=ATCC9714_02671][protein=putativepeptidase,M20Dfamily][protein_id=CEJ72379.1][location=264854..265972][gbkey=CDS]	3	3	3		1	3	3	3	2	3	2	3	3	3	2	3	3	3	3	2	2	3	3	3	2	3	2	3	3	3	2	3	3	3	3	2	2	3	3	3	2	3	2	3	3	3	2	3
lcl|LN679998.1_prot_CEJ72443.1_332[gene=dapB][locus_tag=ATCC9714_03311][protein=dihydrodipicolinatereductase][protein_id=CEJ72443.1][location=333686..334435][gbkey=CDS]	lcl|LN679998.1_prot_CEJ72443.1_332[gene=dapB][locus_tag=ATCC9714_03311][protein=dihydrodipicolinatereductase][protein_id=CEJ72443.1][location=333686..334435][gbkey=CDS]	3	3	3		1	3	3	3	3	3	3	3	3	3	3	3	3	3	3	3	3	3	3	3	3	3	3	3	3	3	3	3	3	3	3	3	3	3	3	3	3	3	3	3	3	3	3	3
lcl|LN679998.1_prot_CEJ72465.1_354[gene=ldh][locus_tag=ATCC9714_03531][protein=L-lactatedehydrogenase(L-LDH)][protein_id=CEJ72465.1][location=358316..359269][gbkey=CDS]	lcl|LN679998.1_prot_CEJ72465.1_354[gene=ldh][locus_tag=ATCC9714_03531][protein=L-lactatedehydrogenase(L-LDH)][protein_id=CEJ72465.1][location=358316..359269][gbkey=CDS]	3	3	3		1	3	3	3	2	2	2	2	2	2	2	3	3	3	3	2	3	3	2	3	2	2	2	2	2	2	2	3	3	3	3	2	3	3	2	3	2	2	2	2	2	2	2	3
lcl|LN679998.1_prot_CEJ72481.1_370[locus_tag=ATCC9714_03691][protein=peptidaseC39likefamilyprotein][protein_id=CEJ72481.1][location=complement(380408..381301)][gbkey=CDS]	lcl|LN679998.1_prot_CEJ72481.1_370[locus_tag=ATCC9714_03691][protein=peptidaseC39likefamilyprotein][protein_id=CEJ72481.1][location=complement(380408..381301)][gbkey=CDS]	3	3	3		1	3	3	3	0	1	0	2	2	2	1	1	2	3	3	1	2	2	2	2	0	1	0	2	2	2	1	1	2	3	3	1	2	2	2	2	0	1	0	2	2	2	1	1
lcl|LN679998.1_prot_CEJ72503.1_392[locus_tag=ATCC9714_03911][protein=sulfitereductase,assimilatory-type][protein_id=CEJ72503.1][location=complement(408807..409481)][gbkey=CDS]	lcl|LN679998.1_prot_CEJ72503.1_392[locus_tag=ATCC9714_03911][protein=sulfitereductase,assimilatory-type][protein_id=CEJ72503.1][location=complement(408807..409481)][gbkey=CDS]	3	3	3		1	3	3	3	2	3	2	3	3	3	3	3	2	3	3	3	3	2	2	3	2	3	2	3	3	3	3	3	2	3	3	3	3	2	2	3	2	3	2	3	3	3	3	3
lcl|LN679998.1_prot_CEJ72506.1_395[locus_tag=ATCC9714_03941][protein=putativephosphodiesterase][protein_id=CEJ72506.1][location=complement(412400..412957)][gbkey=CDS]	lcl|LN679998.1_prot_CEJ72506.1_395[locus_tag=ATCC9714_03941][protein=putativephosphodiesterase][protein_id=CEJ72506.1][location=complement(412400..412957)][gbkey=CDS]	3	3	3		1	3	3	3	2	2	2	2	2	2	2	3	2	2	2	2	2	2	2	2	2	2	2	2	2	2	2	3	2	2	2	2	2	2	2	2	2	2	2	2	2	2	2	3
lcl|LN679998.1_prot_CEJ72533.1_422[locus_tag=ATCC9714_04211][protein=Transcriptionalregulator,LysRfamily][protein_id=CEJ72533.1][location=complement(436664..437578)][gbkey=CDS]	lcl|LN679998.1_prot_CEJ72533.1_422[locus_tag=ATCC9714_04211][protein=Transcriptionalregulator,LysRfamily][protein_id=CEJ72533.1][location=complement(436664..437578)][gbkey=CDS]	3	3	3		1	3	3	3	2	3	3	3	3	3	1	3	3	3	3	0	3	3	3	3	2	3	3	3	3	3	1	3	3	3	3	0	3	3	3	3	2	3	3	3	3	3	1	3
lcl|LN679998.1_prot_CEJ72540.1_429[locus_tag=ATCC9714_04281][protein=putativeheavy-metaltransport/detoxificationprotein][protein_id=CEJ72540.1][location=447906..448118][gbkey=CDS]	lcl|LN679998.1_prot_CEJ72540.1_429[locus_tag=ATCC9714_04281][protein=putativeheavy-metaltransport/detoxificationprotein][protein_id=CEJ72540.1][location=447906..448118][gbkey=CDS]	3	3	3		1	3	3	3	2	2	2	3	3	3	3	3	1	2	3	2	2	2	3	3	2	2	2	3	3	3	3	3	1	2	3	2	2	2	3	3	2	2	2	3	3	3	3	3
lcl|LN679998.1_prot_CEJ72553.1_442[gene=mreB2][locus_tag=ATCC9714_04411][protein=Rodshape-determiningproteinMreB][protein_id=CEJ72553.1][location=458625..459686][gbkey=CDS]	lcl|LN679998.1_prot_CEJ72553.1_442[gene=mreB2][locus_tag=ATCC9714_04411][protein=Rodshape-determiningproteinMreB][protein_id=CEJ72553.1][location=458625..459686][gbkey=CDS]	3	3	3		1	3	3	3	3	3	1	3	3	3	2	3	3	3	3	2	2	3	3	3	3	3	1	3	3	3	2	3	3	3	3	2	2	3	3	3	3	3	1	3	3	3	2	3
lcl|LN679998.1_prot_CEJ72566.1_455[gene=rplU][locus_tag=ATCC9714_04541][protein=50SribosomalproteinL21][protein_id=CEJ72566.1][location=473359..473670][gbkey=CDS]	lcl|LN679998.1_prot_CEJ72566.1_455[gene=rplU][locus_tag=ATCC9714_04541][protein=50SribosomalproteinL21][protein_id=CEJ72566.1][location=473359..473670][gbkey=CDS]	3	3	3		1	3	3	3	3	3	3	3	3	3	2	3	2	3	3	1	3	3	3	3	3	3	3	3	3	3	2	3	2	3	3	1	3	3	3	3	3	3	3	3	3	3	2	3
lcl|LN679998.1_prot_CEJ72568.1_457[gene=rpmA][locus_tag=ATCC9714_04561][protein=50SribosomalproteinL27][protein_id=CEJ72568.1][location=474015..474299][gbkey=CDS]	lcl|LN679998.1_prot_CEJ72568.1_457[gene=rpmA][locus_tag=ATCC9714_04561][protein=50SribosomalproteinL27][protein_id=CEJ72568.1][location=474015..474299][gbkey=CDS]	3	3	3		1	3	3	3	2	3	2	2	3	3	2	3	2	3	3	3	3	3	3	3	2	3	2	2	3	3	2	3	2	3	3	3	3	3	3	3	2	3	2	2	3	3	2	3
lcl|LN679998.1_prot_CEJ72577.1_466[locus_tag=ATCC9714_04651][protein=putativehydrolase][protein_id=CEJ72577.1][location=483991..484560][gbkey=CDS]	lcl|LN679998.1_prot_CEJ72577.1_466[locus_tag=ATCC9714_04651][protein=putativehydrolase][protein_id=CEJ72577.1][location=483991..484560][gbkey=CDS]	3	3	3		1	3	3	3	3	3	3	3	3	3	3	3	3	3	3	3	3	3	3	3	3	3	3	3	3	3	3	3	3	3	3	3	3	3	3	3	3	3	3	3	3	3	3	3
lcl|LN679998.1_prot_CEJ72583.1_472[gene=sdhA][locus_tag=ATCC9714_04711][protein=putativeL-serinedehydratase,alphachain][protein_id=CEJ72583.1][location=490703..491581][gbkey=CDS]	lcl|LN679998.1_prot_CEJ72583.1_472[gene=sdhA][locus_tag=ATCC9714_04711][protein=putativeL-serinedehydratase,alphachain][protein_id=CEJ72583.1][location=490703..491581][gbkey=CDS]	3	3	3		1	3	3	3	3	3	3	3	2	2	2	3	3	2	2	2	2	2	2	2	3	3	3	3	2	2	2	3	3	2	2	2	2	2	2	2	3	3	3	3	2	2	2	3
lcl|LN679998.1_prot_CEJ72591.1_480[gene=ung][locus_tag=ATCC9714_04791][protein=Uracil-DNAglycosylase(UDG)][protein_id=CEJ72591.1][location=499721..500395][gbkey=CDS]	lcl|LN679998.1_prot_CEJ72591.1_480[gene=ung][locus_tag=ATCC9714_04791][protein=Uracil-DNAglycosylase(UDG)][protein_id=CEJ72591.1][location=499721..500395][gbkey=CDS]	3	3	3		1	3	3	3	0	0	1	2	2	3	1	1	2	3	3	0	3	1	1	2	0	0	1	2	2	3	1	1	2	3	3	0	3	1	1	2	0	0	1	2	2	3	1	1
lcl|LN679998.1_prot_CEJ72636.1_525[locus_tag=ATCC9714_05241][protein=hypotheticalprotein][protein_id=CEJ72636.1][location=complement(544886..545986)][gbkey=CDS]	lcl|LN679998.1_prot_CEJ72636.1_525[locus_tag=ATCC9714_05241][protein=hypotheticalprotein][protein_id=CEJ72636.1][location=complement(544886..545986)][gbkey=CDS]	3	3	3		1	3	3	3	3	3	3	3	3	3	3	3	3	2	3	3	3	3	3	3	3	3	3	3	3	3	3	3	3	2	3	3	3	3	3	3	3	3	3	3	3	3	3	3
lcl|LN679998.1_prot_CEJ72657.1_546[gene=prmA][locus_tag=ATCC9714_05451][protein=RibosomalproteinL11methyltransferase(L11Mtase)][protein_id=CEJ72657.1][location=567743..568684][gbkey=CDS]	lcl|LN679998.1_prot_CEJ72657.1_546[gene=prmA][locus_tag=ATCC9714_05451][protein=RibosomalproteinL11methyltransferase(L11Mtase)][protein_id=CEJ72657.1][location=567743..568684][gbkey=CDS]	3	3	3		1	3	3	3	2	3	2	3	3	3	2	3	3	3	3	3	3	3	3	3	2	3	2	3	3	3	2	3	3	3	3	3	3	3	3	3	2	3	2	3	3	3	2	3
lcl|LN679998.1_prot_CEJ72659.1_548[locus_tag=ATCC9714_05471][protein=putativeMiaB-liketRNAmodifyingenzyme][protein_id=CEJ72659.1][location=569448..570749][gbkey=CDS]	lcl|LN679998.1_prot_CEJ72659.1_548[locus_tag=ATCC9714_05471][protein=putativeMiaB-liketRNAmodifyingenzyme][protein_id=CEJ72659.1][location=569448..570749][gbkey=CDS]	3	3	3		1	3	3	3	2	2	2	2	2	2	2	3	2	3	3	2	3	3	3	3	2	2	2	2	2	2	2	3	2	3	3	2	3	3	3	3	2	2	2	2	2	2	2	3
lcl|LN679998.1_prot_CEJ72670.1_559[gene=era][locus_tag=ATCC9714_05581][protein=GTP-bindingproteinEra][protein_id=CEJ72670.1][location=577044..577934][gbkey=CDS]	lcl|LN679998.1_prot_CEJ72670.1_559[gene=era][locus_tag=ATCC9714_05581][protein=GTP-bindingproteinEra][protein_id=CEJ72670.1][location=577044..577934][gbkey=CDS]	3	3	3		1	3	3	3	3	2	1	2	3	2	2	2	3	3	2	3	2	2	3	2	3	2	1	2	3	2	2	2	3	3	2	3	2	2	3	2	3	2	1	2	3	2	2	2
lcl|LN679998.1_prot_CEJ72715.1_604[locus_tag=ATCC9714_06031][protein=conservedhypotheticalprotein][protein_id=CEJ72715.1][location=complement(622816..623457)][gbkey=CDS]	lcl|LN679998.1_prot_CEJ72715.1_604[locus_tag=ATCC9714_06031][protein=conservedhypotheticalprotein][protein_id=CEJ72715.1][location=complement(622816..623457)][gbkey=CDS]	3	3	3		1	3	3	3	2	3	1	3	2	3	1	3	3	2	3	2	3	2	3	2	2	3	1	3	2	3	1	3	3	2	3	2	3	2	3	2	2	3	1	3	2	3	1	3
lcl|LN679998.1_prot_CEJ72726.1_615[gene=pycA][locus_tag=ATCC9714_06141][protein=Pyruvatecarboxylase][protein_id=CEJ72726.1][location=complement(632303..635740)][gbkey=CDS]	lcl|LN679998.1_prot_CEJ72726.1_615[gene=pycA][locus_tag=ATCC9714_06141][protein=Pyruvatecarboxylase][protein_id=CEJ72726.1][location=complement(632303..635740)][gbkey=CDS]	3	3	3		1	3	3	3	2	2	3	3	2	2	2	3	1	2	3	3	2	1	3	3	2	2	3	3	2	2	2	3	1	2	3	3	2	1	3	3	2	2	3	3	2	2	2	3
lcl|LN679998.1_prot_CEJ72742.1_631[gene=fur][locus_tag=ATCC9714_06301][protein=Transcriptionalregulator,Furfamily][protein_id=CEJ72742.1][location=653212..653646][gbkey=CDS]	lcl|LN679998.1_prot_CEJ72742.1_631[gene=fur][locus_tag=ATCC9714_06301][protein=Transcriptionalregulator,Furfamily][protein_id=CEJ72742.1][location=653212..653646][gbkey=CDS]	3	3	3		1	3	3	3	3	2	3	2	3	3	3	3	3	2	2	3	2	3	3	2	3	2	3	2	3	3	3	3	3	2	2	3	2	3	3	2	3	2	3	2	3	3	3	3
lcl|LN679998.1_prot_CEJ72762.1_651[locus_tag=ATCC9714_06501][protein=hypotheticalprotein][protein_id=CEJ72762.1][location=complement(671015..671317)][gbkey=CDS]	lcl|LN679998.1_prot_CEJ72762.1_651[locus_tag=ATCC9714_06501][protein=hypotheticalprotein][protein_id=CEJ72762.1][location=complement(671015..671317)][gbkey=CDS]	3	3	3		1	3	3	3	2	2	2	3	3	3	2	2	2	3	3	2	2	3	3	3	2	2	2	3	3	3	2	2	2	3	3	2	2	3	3	3	2	2	2	3	3	3	2	2
lcl|LN679998.1_prot_CEJ72767.1_656[locus_tag=ATCC9714_06551][protein=hypotheticalprotein][protein_id=CEJ72767.1][location=complement(674667..675401)][gbkey=CDS]	lcl|LN679998.1_prot_CEJ72767.1_656[locus_tag=ATCC9714_06551][protein=hypotheticalprotein][protein_id=CEJ72767.1][location=complement(674667..675401)][gbkey=CDS]	3	3	3		1	3	3	3	3	3	3	3	3	3	3	3	3	3	3	3	3	3	3	3	3	3	3	3	3	3	3	3	3	3	3	3	3	3	3	3	3	3	3	3	3	3	3	3
lcl|LN679998.1_prot_CEJ72769.1_658[locus_tag=ATCC9714_06571][protein=conservedhypotheticalprotein][protein_id=CEJ72769.1][location=complement(676589..676936)][gbkey=CDS]	lcl|LN679998.1_prot_CEJ72769.1_658[locus_tag=ATCC9714_06571][protein=conservedhypotheticalprotein][protein_id=CEJ72769.1][location=complement(676589..676936)][gbkey=CDS]	3	3	3		1	3	3	3	1	1	2	3	2	1	1	1	1	2	2	2	2	1	3	1	1	1	2	3	2	1	1	1	1	2	2	2	2	1	3	1	1	1	2	3	2	1	1	1
lcl|LN679998.1_prot_CEJ72782.1_671[locus_tag=ATCC9714_06701][protein=cupindomainprotein][protein_id=CEJ72782.1][location=690796..691143][gbkey=CDS]	lcl|LN679998.1_prot_CEJ72782.1_671[locus_tag=ATCC9714_06701][protein=cupindomainprotein][protein_id=CEJ72782.1][location=690796..691143][gbkey=CDS]	3	3	3		1	3	3	3	3	3	3	3	3	3	3	3	3	3	3	3	3	3	3	3	3	3	3	3	3	3	3	3	3	3	3	3	3	3	3	3	3	3	3	3	3	3	3	3
lcl|LN679998.1_prot_CEJ72808.1_697[gene=ftsK][locus_tag=ATCC9714_06961][protein=DNAFtsK/SpoIIIEtranslocase][protein_id=CEJ72808.1][location=719905..722253][gbkey=CDS]	lcl|LN679998.1_prot_CEJ72808.1_697[gene=ftsK][locus_tag=ATCC9714_06961][protein=DNAFtsK/SpoIIIEtranslocase][protein_id=CEJ72808.1][location=719905..722253][gbkey=CDS]	3	3	3		1	3	3	3	1	1	0	2	2	2	0	2	2	2	2	1	2	2	2	2	1	1	0	2	2	2	0	2	2	2	2	1	2	2	2	2	1	1	0	2	2	2	0	2
lcl|LN679998.1_prot_CEJ72815.1_704[locus_tag=ATCC9714_07031][protein=putativeDNAhelicase,UvrD/REPtype][protein_id=CEJ72815.1][location=728826..730607][gbkey=CDS]	lcl|LN679998.1_prot_CEJ72815.1_704[locus_tag=ATCC9714_07031][protein=putativeDNAhelicase,UvrD/REPtype][protein_id=CEJ72815.1][location=728826..730607][gbkey=CDS]	3	3	3		1	3	3	3	2	3	2	2	2	2	2	3	3	3	3	3	2	3	3	2	2	3	2	2	2	2	2	3	3	3	3	3	2	3	3	2	2	3	2	2	2	2	2	3
lcl|LN679998.1_prot_CEJ72818.1_707[gene=purB][locus_tag=ATCC9714_07061][protein=Adenylosuccinatelyase][protein_id=CEJ72818.1][location=732570..734012][gbkey=CDS]	lcl|LN679998.1_prot_CEJ72818.1_707[gene=purB][locus_tag=ATCC9714_07061][protein=Adenylosuccinatelyase][protein_id=CEJ72818.1][location=732570..734012][gbkey=CDS]	3	3	3		1	3	3	3	1	1	2	2	2	2	2	2	2	2	3	2	2	3	2	3	1	1	2	2	2	2	2	2	2	2	3	2	2	3	2	3	1	1	2	2	2	2	2	2
lcl|LN679998.1_prot_CEJ72953.1_842[locus_tag=ATCC9714_08411][protein=hypotheticalprotein][protein_id=CEJ72953.1][location=864036..864296][gbkey=CDS]	lcl|LN679998.1_prot_CEJ72953.1_842[locus_tag=ATCC9714_08411][protein=hypotheticalprotein][protein_id=CEJ72953.1][location=864036..864296][gbkey=CDS]	3	3	3		1	3	3	3	3	3	3	3	3	2	3	3	3	3	3	3	3	3	3	3	3	3	3	3	3	2	3	3	3	3	3	3	3	3	3	3	3	3	3	3	3	2	3	3
lcl|LN679998.1_prot_CEJ72965.1_854[locus_tag=ATCC9714_08531][protein=putativesigma54modulationprotein/S30EAribosomalprotein][protein_id=CEJ72965.1][location=877486..878025][gbkey=CDS]	lcl|LN679998.1_prot_CEJ72965.1_854[locus_tag=ATCC9714_08531][protein=putativesigma54modulationprotein/S30EAribosomalprotein][protein_id=CEJ72965.1][location=877486..878025][gbkey=CDS]	3	3	3		1	3	3	3	1	3	1	3	3	3	1	3	3	3	3	1	2	3	2	2	1	3	1	3	3	3	1	3	3	3	3	1	2	3	2	2	1	3	1	3	3	3	1	3
lcl|LN679998.1_prot_CEJ72969.1_858[locus_tag=ATCC9714_08571][protein=ABC-typetransportsystem,permease][protein_id=CEJ72969.1][location=881007..882095][gbkey=CDS]	lcl|LN679998.1_prot_CEJ72969.1_858[locus_tag=ATCC9714_08571][protein=ABC-typetransportsystem,permease][protein_id=CEJ72969.1][location=881007..882095][gbkey=CDS]	3	3	3		1	3	3	3	3	3	3	3	3	3	3	3	3	3	3	3	3	3	3	3	3	3	3	3	3	3	3	3	3	3	3	3	3	3	3	3	3	3	3	3	3	3	3	3
lcl|LN679998.1_prot_CEJ73004.1_893[locus_tag=ATCC9714_08921][protein=3D/G5domainprotein][protein_id=CEJ73004.1][location=918281..919324][gbkey=CDS]	lcl|LN679998.1_prot_CEJ73004.1_893[locus_tag=ATCC9714_08921][protein=3D/G5domainprotein][protein_id=CEJ73004.1][location=918281..919324][gbkey=CDS]	3	3	2		1	3	3	2	2	2	2	2	3	3	2	3	3	3	3	2	2	2	3	3	2	2	2	2	3	3	2	3	3	3	3	2	2	2	3	3	1	1	1	1	2	2	1	2
lcl|LN679998.1_prot_CEJ73057.1_946[locus_tag=ATCC9714_09451][protein=conservedhypotheticalprotein][protein_id=CEJ73057.1][location=973093..973833][gbkey=CDS]	lcl|LN679998.1_prot_CEJ73057.1_946[locus_tag=ATCC9714_09451][protein=conservedhypotheticalprotein][protein_id=CEJ73057.1][location=973093..973833][gbkey=CDS]	3	3	3		1	3	3	3	3	3	3	3	3	3	2	3	3	3	3	2	3	3	3	3	3	3	3	3	3	3	2	3	3	3	3	2	3	3	3	3	3	3	3	3	3	3	2	3
lcl|LN679998.1_prot_CEJ73152.1_1041[locus_tag=ATCC9714_10401][protein=hydroxydechloroatrazineethylaminohydrolase][protein_id=CEJ73152.1][location=1061144..1062406][gbkey=CDS]	lcl|LN679998.1_prot_CEJ73152.1_1041[locus_tag=ATCC9714_10401][protein=hydroxydechloroatrazineethylaminohydrolase][protein_id=CEJ73152.1][location=1061144..1062406][gbkey=CDS]	3	3	3		1	3	3	3	2	2	2	2	2	2	2	2	2	3	1	1	1	2	2	1	2	2	2	2	2	2	2	2	2	3	1	1	1	2	2	1	2	2	2	2	2	2	2	2
lcl|LN679998.1_prot_CEJ73236.1_1125[locus_tag=ATCC9714_11241][protein=hydrogenase(Fe)largechain][protein_id=CEJ73236.1][location=1155633..1157033][gbkey=CDS]	lcl|LN679998.1_prot_CEJ73236.1_1125[locus_tag=ATCC9714_11241][protein=hydrogenase(Fe)largechain][protein_id=CEJ73236.1][location=1155633..1157033][gbkey=CDS]	3	3	3		1	3	3	3	3	3	3	3	3	2	2	3	2	2	1	2	2	2	2	2	3	3	3	3	3	2	2	3	2	2	1	2	2	2	2	2	3	3	3	3	3	2	2	3
lcl|LN679998.1_prot_CEJ73241.1_1130[locus_tag=ATCC9714_11291][protein=subtilasefamilyprotein][protein_id=CEJ73241.1][location=1161494..1163449][gbkey=CDS]	lcl|LN679998.1_prot_CEJ73241.1_1130[locus_tag=ATCC9714_11291][protein=subtilasefamilyprotein][protein_id=CEJ73241.1][location=1161494..1163449][gbkey=CDS]	3	3	3		1	3	3	3	3	3	3	3	2	2	2	3	2	2	3	3	2	2	3	2	3	3	3	3	2	2	2	3	2	2	3	3	2	2	3	2	3	3	3	3	2	2	2	3
lcl|LN679998.1_prot_CEJ73258.1_1147[locus_tag=ATCC9714_11461][protein=hypotheticalprotein][protein_id=CEJ73258.1][location=1182005..1182280][gbkey=CDS]	lcl|LN679998.1_prot_CEJ73258.1_1147[locus_tag=ATCC9714_11461][protein=hypotheticalprotein][protein_id=CEJ73258.1][location=1182005..1182280][gbkey=CDS]	3	3	3		1	3	3	3	3	3	3	3	3	3	3	3	3	3	3	3	3	3	3	3	3	3	3	3	3	3	3	3	3	3	3	3	3	3	3	3	3	3	3	3	3	3	3	3
lcl|LN679998.1_prot_CEJ73282.1_1171[locus_tag=ATCC9714_11701][protein=uncharacterisedprotein][protein_id=CEJ73282.1][location=1209138..1209713][gbkey=CDS]	lcl|LN679998.1_prot_CEJ73282.1_1171[locus_tag=ATCC9714_11701][protein=uncharacterisedprotein][protein_id=CEJ73282.1][location=1209138..1209713][gbkey=CDS]	3	3	3		1	3	3	3	3	3	2	3	3	3	2	3	3	3	3	2	3	3	3	3	3	3	2	3	3	3	2	3	3	3	3	2	3	3	3	3	3	3	2	3	3	3	2	3
lcl|LN679998.1_prot_CEJ73320.1_1209[locus_tag=ATCC9714_12081][protein=putativephosphomethylpyrimidinekinase][protein_id=CEJ73320.1][location=complement(1247155..1247973)][gbkey=CDS]	lcl|LN679998.1_prot_CEJ73320.1_1209[locus_tag=ATCC9714_12081][protein=putativephosphomethylpyrimidinekinase][protein_id=CEJ73320.1][location=complement(1247155..1247973)][gbkey=CDS]	3	3	3		1	3	3	3	2	2	2	3	3	3	2	3	3	3	3	2	3	3	3	3	2	2	2	3	3	3	2	3	3	3	3	2	3	3	3	3	2	2	2	3	3	3	2	3
lcl|LN679998.1_prot_CEJ73328.1_1217[gene=ubiD][locus_tag=ATCC9714_12161][protein=ubiDfamilydecarboxylase][protein_id=CEJ73328.1][location=1256226..1257617][gbkey=CDS]	lcl|LN679998.1_prot_CEJ73328.1_1217[gene=ubiD][locus_tag=ATCC9714_12161][protein=ubiDfamilydecarboxylase][protein_id=CEJ73328.1][location=1256226..1257617][gbkey=CDS]	3	3	3		1	3	3	3	2	2	2	3	2	3	2	3	2	3	2	2	3	2	3	3	2	2	2	3	2	3	2	3	2	3	2	2	3	2	3	3	2	2	2	3	2	3	2	3
lcl|LN679998.1_prot_CEJ73385.1_1274[locus_tag=ATCC9714_12731][protein=uncharacterisedprotein][protein_id=CEJ73385.1][location=1312070..1312945][gbkey=CDS]	lcl|LN679998.1_prot_CEJ73385.1_1274[locus_tag=ATCC9714_12731][protein=uncharacterisedprotein][protein_id=CEJ73385.1][location=1312070..1312945][gbkey=CDS]	3	3	3		1	3	3	3	1	3	2	2	2	2	2	2	1	1	1	1	3	2	1	2	1	3	2	2	2	2	2	2	1	1	1	1	3	2	1	2	1	3	2	2	2	2	2	2
lcl|LN679998.1_prot_CEJ73391.1_1280[locus_tag=ATCC9714_12791][protein=FragmentofABC-typetransportsystem,ATP-bindingprotein][protein_id=CEJ73391.1][location=complement(1318242..1318994)][gbkey=CDS]	lcl|LN679998.1_prot_CEJ73391.1_1280[locus_tag=ATCC9714_12791][protein=FragmentofABC-typetransportsystem,ATP-bindingprotein][protein_id=CEJ73391.1][location=complement(1318242..1318994)][gbkey=CDS]	3	3	3		1	3	3	3	2	2	2	1	1	1	0	2	1	0	1	1	3	2	1	1	2	2	2	1	1	1	0	2	1	0	1	1	3	2	1	1	2	2	2	1	1	1	0	2
lcl|LN679998.1_prot_CEJ73434.1_1323[locus_tag=ATCC9714_13221][protein=Transcriptionalregulator,HTH-type][protein_id=CEJ73434.1][location=complement(1363600..1364148)][gbkey=CDS]	lcl|LN679998.1_prot_CEJ73434.1_1323[locus_tag=ATCC9714_13221][protein=Transcriptionalregulator,HTH-type][protein_id=CEJ73434.1][location=complement(1363600..1364148)][gbkey=CDS]	3	3	3		1	3	3	3	2	2	2	2	2	2	2	2	2	2	3	2	2	2	2	3	2	2	2	2	2	2	2	2	2	2	3	2	2	2	2	3	2	2	2	2	2	2	2	2
lcl|LN679998.1_prot_CEJ73623.1_1512[locus_tag=ATCC9714_15111][protein=ABCtransporter,substrate-bindinglipoprotein][protein_id=CEJ73623.1][location=1538432..1540036][gbkey=CDS]	lcl|LN679998.1_prot_CEJ73623.1_1512[locus_tag=ATCC9714_15111][protein=ABCtransporter,substrate-bindinglipoprotein][protein_id=CEJ73623.1][location=1538432..1540036][gbkey=CDS]	3	3	3		1	3	3	3	2	3	3	2	3	2	2	3	2	2	2	2	2	3	3	3	2	3	3	2	3	2	2	3	2	2	2	2	2	3	3	3	2	3	3	2	3	2	2	3
lcl|LN679998.1_prot_CEJ73637.1_1526[locus_tag=ATCC9714_15251][protein=putativeC4-dicarboxylateanaerobiccarrier,DcuCfamily][protein_id=CEJ73637.1][location=1554083..1555648][gbkey=CDS]	lcl|LN679998.1_prot_CEJ73637.1_1526[locus_tag=ATCC9714_15251][protein=putativeC4-dicarboxylateanaerobiccarrier,DcuCfamily][protein_id=CEJ73637.1][location=1554083..1555648][gbkey=CDS]	3	3	3		1	3	3	3	2	3	3	2	2	2	2	2	2	2	3	1	3	2	2	2	2	3	3	2	2	2	2	2	2	2	3	1	3	2	2	2	2	3	3	2	2	2	2	2
lcl|LN679998.1_prot_CEJ73672.1_1561[locus_tag=ATCC9714_15601][protein=conservedrepeatdomainprotein][protein_id=CEJ73672.1][location=1592945..1602271][gbkey=CDS]	lcl|LN679998.1_prot_CEJ73672.1_1561[locus_tag=ATCC9714_15601][protein=conservedrepeatdomainprotein][protein_id=CEJ73672.1][location=1592945..1602271][gbkey=CDS]	3	3	3		1	3	3	3	3	3	2	2	1	1	3	2	2	3	3	3	2	3	2	3	3	3	2	2	1	1	3	2	2	3	3	3	2	3	2	3	3	3	2	2	1	1	3	2
lcl|LN679998.1_prot_CEJ73708.1_1597[locus_tag=ATCC9714_15961][protein=hypotheticalprotein][protein_id=CEJ73708.1][location=1639573..1639989][gbkey=CDS]	lcl|LN679998.1_prot_CEJ73708.1_1597[locus_tag=ATCC9714_15961][protein=hypotheticalprotein][protein_id=CEJ73708.1][location=1639573..1639989][gbkey=CDS]	3	3	3		1	3	3	3	3	3	3	3	3	3	3	3	3	3	3	3	3	3	3	3	3	3	3	3	3	3	3	3	3	3	3	3	3	3	3	3	3	3	3	3	3	3	3	3
lcl|LN679998.1_prot_CEJ73730.1_1619[locus_tag=ATCC9714_16181][protein=ureasesubunitalpha][protein_id=CEJ73730.1][location=1660956..1661258][gbkey=CDS]	lcl|LN679998.1_prot_CEJ73730.1_1619[locus_tag=ATCC9714_16181][protein=ureasesubunitalpha][protein_id=CEJ73730.1][location=1660956..1661258][gbkey=CDS]	3	3	3		1	3	3	3	3	3	3	3	3	3	3	3	3	3	3	3	3	3	3	3	3	3	3	3	3	3	3	3	3	3	3	3	3	3	3	3	3	3	3	3	3	3	3	3
lcl|LN679998.1_prot_CEJ73824.1_1713[locus_tag=ATCC9714_17121][protein=FragmentofselenoproteinB,glycine/betaine/sarcosine/D-prolinereductasefamily(sarcosinereductase)][protein_id=CEJ73824.1][location=complement(1764322..1765371)][gbkey=CDS]	lcl|LN679998.1_prot_CEJ73824.1_1713[locus_tag=ATCC9714_17121][protein=FragmentofselenoproteinB,glycine/betaine/sarcosine/D-prolinereductasefamily(sarcosinereductase)][protein_id=CEJ73824.1][location=complement(1764322..1765371)][gbkey=CDS]	3	3	3		1	3	3	3	2	2	2	2	2	2	1	2	2	2	1	2	2	2	2	2	2	2	2	2	2	2	1	2	2	2	1	2	2	2	2	2	2	2	2	2	2	2	1	2
lcl|LN679998.1_prot_CEJ73825.1_1714[locus_tag=ATCC9714_17131][protein=Glycine/sarcosine/betainereductasecomplex,proteinB,alphaandbetasubunits][protein_id=CEJ73825.1][location=complement(1765401..1766687)][gbkey=CDS]	lcl|LN679998.1_prot_CEJ73825.1_1714[locus_tag=ATCC9714_17131][protein=Glycine/sarcosine/betainereductasecomplex,proteinB,alphaandbetasubunits][protein_id=CEJ73825.1][location=complement(1765401..1766687)][gbkey=CDS]	3	3	3		1	3	3	3	2	3	3	3	3	3	2	3	3	2	3	3	2	3	3	3	2	3	3	3	3	3	2	3	3	2	3	3	2	3	3	3	2	3	3	3	3	3	2	3
lcl|LN679998.1_prot_CEJ74006.1_1895[gene=npdA][locus_tag=ATCC9714_18941][protein=NAD-dependentdeacetylase,Sir2family][protein_id=CEJ74006.1][location=1958950..1959693][gbkey=CDS]	lcl|LN679998.1_prot_CEJ74006.1_1895[gene=npdA][locus_tag=ATCC9714_18941][protein=NAD-dependentdeacetylase,Sir2family][protein_id=CEJ74006.1][location=1958950..1959693][gbkey=CDS]	3	3	3		1	3	3	3	2	2	2	2	3	2	2	2	2	3	3	2	1	3	2	3	2	2	2	2	3	2	2	2	2	3	3	2	1	3	2	3	2	2	2	2	3	2	2	2
lcl|LN679998.1_prot_CEJ74038.1_1927[locus_tag=ATCC9714_19261][protein=hypotheticalprotein][protein_id=CEJ74038.1][location=complement(1991599..1992366)][gbkey=CDS]	lcl|LN679998.1_prot_CEJ74038.1_1927[locus_tag=ATCC9714_19261][protein=hypotheticalprotein][protein_id=CEJ74038.1][location=complement(1991599..1992366)][gbkey=CDS]	3	3	3		1	3	3	3	3	3	3	3	3	3	3	3	3	3	3	3	3	3	3	3	3	3	3	3	3	3	3	3	3	3	3	3	3	3	3	3	3	3	3	3	3	3	3	3
lcl|LN679998.1_prot_CEJ74073.1_1962[locus_tag=ATCC9714_19611][protein=putativeradicalSAMsuperfamilyprotein][protein_id=CEJ74073.1][location=complement(2023583..2024272)][gbkey=CDS]	lcl|LN679998.1_prot_CEJ74073.1_1962[locus_tag=ATCC9714_19611][protein=putativeradicalSAMsuperfamilyprotein][protein_id=CEJ74073.1][location=complement(2023583..2024272)][gbkey=CDS]	3	3	3		1	3	3	3	0	2	1	2	2	2	1	2	2	2	2	1	2	2	2	2	0	2	1	2	2	2	1	2	2	2	2	1	2	2	2	2	0	2	1	2	2	2	1	2
lcl|LN679998.1_prot_CEJ74100.1_1989[gene=cysS][locus_tag=ATCC9714_19881][protein=cysteinyl-tRNAsynthetase][protein_id=CEJ74100.1][location=2050150..2051559][gbkey=CDS]	lcl|LN679998.1_prot_CEJ74100.1_1989[gene=cysS][locus_tag=ATCC9714_19881][protein=cysteinyl-tRNAsynthetase][protein_id=CEJ74100.1][location=2050150..2051559][gbkey=CDS]	3	3	3		1	3	3	3	3	3	3	3	3	2	3	3	3	3	3	3	3	3	3	2	3	3	3	3	3	2	3	3	3	3	3	3	3	3	3	2	3	3	3	3	3	2	3	3
lcl|LN679998.1_prot_CEJ74132.1_2021[locus_tag=ATCC9714_20201][protein=hypotheticalprotein][protein_id=CEJ74132.1][location=complement(2088164..2088400)][gbkey=CDS]	lcl|LN679998.1_prot_CEJ74132.1_2021[locus_tag=ATCC9714_20201][protein=hypotheticalprotein][protein_id=CEJ74132.1][location=complement(2088164..2088400)][gbkey=CDS]	3	3	3		1	3	3	3	2	2	2	2	2	2	2	2	2	3	3	2	2	2	2	2	2	2	2	2	2	2	2	2	2	3	3	2	2	2	2	2	2	2	2	2	2	2	2	2
lcl|LN679998.1_prot_CEJ74167.1_2056[gene=pepI][locus_tag=ATCC9714_20551][protein=Prolineiminopeptidase(Prolineaminopeptidase)(PIP),peptidaseS33family][protein_id=CEJ74167.1][location=complement(2130494..2131375)][gbkey=CDS]	lcl|LN679998.1_prot_CEJ74167.1_2056[gene=pepI][locus_tag=ATCC9714_20551][protein=Prolineiminopeptidase(Prolineaminopeptidase)(PIP),peptidaseS33family][protein_id=CEJ74167.1][location=complement(2130494..2131375)][gbkey=CDS]	3	3	3		1	3	3	3	1	2	1	2	3	3	2	3	2	2	3	2	3	2	1	2	1	2	1	2	3	3	2	3	2	2	3	2	3	2	1	2	1	2	1	2	3	3	2	3
lcl|LN679998.1_prot_CEJ74211.1_2100[gene=grdE][locus_tag=ATCC9714_20991][protein=putativecomponentofglycinereductasecomplex][protein_id=CEJ74211.1][location=complement(2177366..2178691)][gbkey=CDS]	lcl|LN679998.1_prot_CEJ74211.1_2100[gene=grdE][locus_tag=ATCC9714_20991][protein=putativecomponentofglycinereductasecomplex][protein_id=CEJ74211.1][location=complement(2177366..2178691)][gbkey=CDS]	3	3	3		1	3	3	3	1	3	3	3	0	0	0	0	1	0	0	0	0	0	0	0	1	3	3	3	0	0	0	0	1	0	0	0	0	0	0	0	1	3	3	3	0	0	0	0
lcl|LN679998.1_prot_CEJ74302.1_2191[gene=truA2][locus_tag=ATCC9714_21901][protein=Pseudouridylatesynthase(tRNApseudouridinesynthaseA)][protein_id=CEJ74302.1][location=complement(2262676..2263413)][gbkey=CDS]	lcl|LN679998.1_prot_CEJ74302.1_2191[gene=truA2][locus_tag=ATCC9714_21901][protein=Pseudouridylatesynthase(tRNApseudouridinesynthaseA)][protein_id=CEJ74302.1][location=complement(2262676..2263413)][gbkey=CDS]	3	3	3		1	3	3	3	2	2	1	3	3	3	3	3	2	3	3	2	3	3	3	3	2	2	1	3	3	3	3	3	2	3	3	2	3	3	3	3	2	2	1	3	3	3	3	3
lcl|LN679998.1_prot_CEJ74382.1_2271[locus_tag=ATCC9714_22701][protein=subtilasefamilyprotein][protein_id=CEJ74382.1][location=complement(2339919..2341604)][gbkey=CDS]	lcl|LN679998.1_prot_CEJ74382.1_2271[locus_tag=ATCC9714_22701][protein=subtilasefamilyprotein][protein_id=CEJ74382.1][location=complement(2339919..2341604)][gbkey=CDS]	3	3	3		1	3	3	3	2	3	2	2	3	1	2	2	2	2	3	2	1	2	2	3	2	3	2	2	3	1	2	2	2	2	3	2	1	2	2	3	2	3	2	2	3	1	2	2
lcl|LN679998.1_prot_CEJ74388.1_2277[gene=mtbA][locus_tag=ATCC9714_22761][protein=putativemethylcobamide:CoMmethyltransferase][protein_id=CEJ74388.1][location=complement(2349876..2350895)][gbkey=CDS]	lcl|LN679998.1_prot_CEJ74388.1_2277[gene=mtbA][locus_tag=ATCC9714_22761][protein=putativemethylcobamide:CoMmethyltransferase][protein_id=CEJ74388.1][location=complement(2349876..2350895)][gbkey=CDS]	3	3	3		1	3	3	3	1	2	1	2	2	3	2	1	2	2	3	1	2	2	2	3	1	2	1	2	2	3	2	1	2	2	3	1	2	2	2	3	1	2	1	2	2	3	2	1
lcl|LN679998.1_prot_CEJ74407.1_2296[locus_tag=ATCC9714_22951][protein=putativenucleotidepyrophosphatase][protein_id=CEJ74407.1][location=complement(2370814..2372085)][gbkey=CDS]	lcl|LN679998.1_prot_CEJ74407.1_2296[locus_tag=ATCC9714_22951][protein=putativenucleotidepyrophosphatase][protein_id=CEJ74407.1][location=complement(2370814..2372085)][gbkey=CDS]	3	3	3		1	3	3	3	3	3	3	3	3	3	2	3	3	3	3	2	3	3	3	3	3	3	3	3	3	3	2	3	3	3	3	2	3	3	3	3	3	3	3	3	3	3	2	3
lcl|LN679998.1_prot_CEJ74419.1_2308[locus_tag=ATCC9714_23071][protein=ATP:cob(I)alaminadenosyltransferase][protein_id=CEJ74419.1][location=complement(2384583..2385104)][gbkey=CDS]	lcl|LN679998.1_prot_CEJ74419.1_2308[locus_tag=ATCC9714_23071][protein=ATP:cob(I)alaminadenosyltransferase][protein_id=CEJ74419.1][location=complement(2384583..2385104)][gbkey=CDS]	3	3	3		1	3	3	3	2	3	3	3	3	2	3	3	2	3	2	3	1	2	1	2	2	3	3	3	3	2	3	3	2	3	2	3	1	2	1	2	2	3	3	3	3	2	3	3
lcl|LN679998.1_prot_CEJ74467.1_2356[gene=cheA][locus_tag=ATCC9714_23551][protein=ChemotaxisproteinCheA][protein_id=CEJ74467.1][location=complement(2430029..2432218)][gbkey=CDS]	lcl|LN679998.1_prot_CEJ74467.1_2356[gene=cheA][locus_tag=ATCC9714_23551][protein=ChemotaxisproteinCheA][protein_id=CEJ74467.1][location=complement(2430029..2432218)][gbkey=CDS]	3	3	3		1	3	3	3	2	2	0	2	1	2	0	2	2	2	2	1	3	2	1	1	2	2	0	2	1	2	0	2	2	2	2	1	3	2	1	1	2	2	0	2	1	2	0	2
lcl|LN679998.1_prot_CEJ74471.1_2360[gene=ispG][locus_tag=ATCC9714_23591][protein=4-hydroxy-3-methylbut-2-en-1-yldiphosphatesynthase][protein_id=CEJ74471.1][location=complement(2437502..2438563)][gbkey=CDS]	lcl|LN679998.1_prot_CEJ74471.1_2360[gene=ispG][locus_tag=ATCC9714_23591][protein=4-hydroxy-3-methylbut-2-en-1-yldiphosphatesynthase][protein_id=CEJ74471.1][location=complement(2437502..2438563)][gbkey=CDS]	3	3	3		1	3	3	3	3	2	2	3	2	2	3	3	3	3	3	3	3	2	2	3	3	2	2	3	2	2	3	3	3	3	3	3	3	2	2	3	3	2	2	3	2	2	3	3
lcl|LN679998.1_prot_CEJ74484.1_2373[locus_tag=ATCC9714_23721][protein=putativevancomycinresistanceprotein,vanWfamily][protein_id=CEJ74484.1][location=complement(2449508..2450788)][gbkey=CDS]	lcl|LN679998.1_prot_CEJ74484.1_2373[locus_tag=ATCC9714_23721][protein=putativevancomycinresistanceprotein,vanWfamily][protein_id=CEJ74484.1][location=complement(2449508..2450788)][gbkey=CDS]	3	3	3		1	3	3	3	2	2	2	2	3	3	3	2	3	3	3	1	3	3	3	3	2	2	2	2	3	3	3	2	3	3	3	1	3	3	3	3	2	2	2	2	3	3	3	2
lcl|LN679998.1_prot_CEJ74492.1_2381[locus_tag=ATCC9714_23801][protein=putativeendoribonuclease][protein_id=CEJ74492.1][location=2456976..2457320][gbkey=CDS]	lcl|LN679998.1_prot_CEJ74492.1_2381[locus_tag=ATCC9714_23801][protein=putativeendoribonuclease][protein_id=CEJ74492.1][location=2456976..2457320][gbkey=CDS]	3	3	3		1	3	3	3	2	3	2	3	3	3	3	3	3	3	3	3	3	3	3	3	2	3	2	3	3	3	3	3	3	3	3	3	3	3	3	3	2	3	2	3	3	3	3	3
lcl|LN679998.1_prot_CEJ74520.1_2409[locus_tag=ATCC9714_24081][protein=D-alanyl-D-alaninecarboxypeptidasefamilyprotein][protein_id=CEJ74520.1][location=complement(2480548..2481249)][gbkey=CDS]	lcl|LN679998.1_prot_CEJ74520.1_2409[locus_tag=ATCC9714_24081][protein=D-alanyl-D-alaninecarboxypeptidasefamilyprotein][protein_id=CEJ74520.1][location=complement(2480548..2481249)][gbkey=CDS]	3	3	3		1	3	3	3	2	2	2	2	2	1	2	3	2	2	2	1	2	2	2	2	2	2	2	2	2	1	2	3	2	2	2	1	2	2	2	2	2	2	2	2	2	1	2	3
lcl|LN679998.1_prot_CEJ74575.1_2464[gene=fliK][locus_tag=ATCC9714_24631][protein=Flagellarhook-lengthcontrolproteinFliK][protein_id=CEJ74575.1][location=complement(2532900..2534174)][gbkey=CDS]	lcl|LN679998.1_prot_CEJ74575.1_2464[gene=fliK][locus_tag=ATCC9714_24631][protein=Flagellarhook-lengthcontrolproteinFliK][protein_id=CEJ74575.1][location=complement(2532900..2534174)][gbkey=CDS]	3	3	3		1	3	3	3	2	2	2	2	1	2	2	2	1	2	1	1	2	2	2	2	2	2	2	2	1	2	2	2	1	2	1	1	2	2	2	2	2	2	2	2	1	2	2	2
lcl|LN679998.1_prot_CEJ74653.1_2542[gene=pgm][locus_tag=ATCC9714_25411][protein=Alpha-phosphoglucomutase][protein_id=CEJ74653.1][location=complement(2603731..2605425)][gbkey=CDS]	lcl|LN679998.1_prot_CEJ74653.1_2542[gene=pgm][locus_tag=ATCC9714_25411][protein=Alpha-phosphoglucomutase][protein_id=CEJ74653.1][location=complement(2603731..2605425)][gbkey=CDS]	3	3	3		1	3	3	3	3	3	2	2	3	3	2	2	3	2	3	3	3	3	3	3	3	3	2	2	3	3	2	2	3	2	3	3	3	3	3	3	3	3	2	2	3	3	2	2
lcl|LN679998.1_prot_CEJ74658.1_2547[gene=mnaA][locus_tag=ATCC9714_25461][protein=udp-N-acetylglucosamine2-epimerase][protein_id=CEJ74658.1][location=complement(2609271..2610407)][gbkey=CDS]	lcl|LN679998.1_prot_CEJ74658.1_2547[gene=mnaA][locus_tag=ATCC9714_25461][protein=udp-N-acetylglucosamine2-epimerase][protein_id=CEJ74658.1][location=complement(2609271..2610407)][gbkey=CDS]	3	3	3		1	3	3	3	2	2	2	2	2	2	3	3	2	3	2	2	3	3	3	3	2	2	2	2	2	2	3	3	2	3	2	2	3	3	3	3	2	2	2	2	2	2	3	3
lcl|LN679998.1_prot_CEJ74686.1_2575[gene=grdX][locus_tag=ATCC9714_25741][protein=putativeglycinereductasecomplexcomponent][protein_id=CEJ74686.1][location=complement(2638429..2638800)][gbkey=CDS]	lcl|LN679998.1_prot_CEJ74686.1_2575[gene=grdX][locus_tag=ATCC9714_25741][protein=putativeglycinereductasecomplexcomponent][protein_id=CEJ74686.1][location=complement(2638429..2638800)][gbkey=CDS]	3	3	3		1	3	3	3	2	2	2	2	2	2	2	3	2	2	3	1	2	1	2	2	2	2	2	2	2	2	2	3	2	2	3	1	2	1	2	2	2	2	2	2	2	2	2	3
lcl|LN679998.1_prot_CEJ74709.1_2598[gene=iorB][locus_tag=ATCC9714_25971][protein=Indolepyruvateferredoxin/flavodoxinoxidoreductase][protein_id=CEJ74709.1][location=complement(2659017..2659595)][gbkey=CDS]	lcl|LN679998.1_prot_CEJ74709.1_2598[gene=iorB][locus_tag=ATCC9714_25971][protein=Indolepyruvateferredoxin/flavodoxinoxidoreductase][protein_id=CEJ74709.1][location=complement(2659017..2659595)][gbkey=CDS]	3	3	3		1	3	3	3	2	3	1	3	3	3	2	3	3	3	3	3	3	2	3	3	2	3	1	3	3	3	2	3	3	3	3	3	3	2	3	3	2	3	1	3	3	3	2	3
lcl|LN679998.1_prot_CEJ74748.1_2637[locus_tag=ATCC9714_26361][protein=peptidaseU32familyprotein][protein_id=CEJ74748.1][location=complement(2700767..2701702)][gbkey=CDS]	lcl|LN679998.1_prot_CEJ74748.1_2637[locus_tag=ATCC9714_26361][protein=peptidaseU32familyprotein][protein_id=CEJ74748.1][location=complement(2700767..2701702)][gbkey=CDS]	3	3	3		1	3	3	3	2	2	2	2	2	3	2	3	3	3	2	2	1	3	1	3	2	2	2	2	2	3	2	3	3	3	2	2	1	3	1	3	2	2	2	2	2	3	2	3
lcl|LN679998.1_prot_CEJ74792.1_2681[locus_tag=ATCC9714_26801][protein=conservedhypotheticalprotein][protein_id=CEJ74792.1][location=complement(2738716..2739243)][gbkey=CDS]	lcl|LN679998.1_prot_CEJ74792.1_2681[locus_tag=ATCC9714_26801][protein=conservedhypotheticalprotein][protein_id=CEJ74792.1][location=complement(2738716..2739243)][gbkey=CDS]	3	3	3		1	3	3	3	1	3	1	3	3	3	1	3	2	3	3	1	3	3	3	3	1	3	1	3	3	3	1	3	2	3	3	1	3	3	3	3	1	3	1	3	3	3	1	3
lcl|LN679998.1_prot_CEJ74822.1_2711[gene=fbpA][locus_tag=ATCC9714_27101][protein=Fibronectin-bindingproteinA][protein_id=CEJ74822.1][location=2767113..2768882][gbkey=CDS]	lcl|LN679998.1_prot_CEJ74822.1_2711[gene=fbpA][locus_tag=ATCC9714_27101][protein=Fibronectin-bindingproteinA][protein_id=CEJ74822.1][location=2767113..2768882][gbkey=CDS]	3	3	3		1	3	3	3	2	3	1	3	3	3	2	3	2	3	3	2	3	2	3	3	2	3	1	3	3	3	2	3	2	3	3	2	3	2	3	3	2	3	1	3	3	3	2	3
lcl|LN679998.1_prot_CEJ74894.1_2783[locus_tag=ATCC9714_27821][protein=PTSsystem,mannose/fructose/sorboseIIDcomponent][protein_id=CEJ74894.1][location=complement(2841501..2842340)][gbkey=CDS]	lcl|LN679998.1_prot_CEJ74894.1_2783[locus_tag=ATCC9714_27821][protein=PTSsystem,mannose/fructose/sorboseIIDcomponent][protein_id=CEJ74894.1][location=complement(2841501..2842340)][gbkey=CDS]	3	3	3		1	3	3	3	1	1	1	3	2	3	1	3	2	3	3	1	3	1	3	2	1	1	1	3	2	3	1	3	2	3	3	1	3	1	3	2	1	1	1	3	2	3	1	3
lcl|LN679998.1_prot_CEJ74927.1_2816[locus_tag=ATCC9714_28151][protein=fimbrialassemblyproteinPilN][protein_id=CEJ74927.1][location=complement(2877662..2878186)][gbkey=CDS]	lcl|LN679998.1_prot_CEJ74927.1_2816[locus_tag=ATCC9714_28151][protein=fimbrialassemblyproteinPilN][protein_id=CEJ74927.1][location=complement(2877662..2878186)][gbkey=CDS]	3	3	3		1	3	3	3	2	2	2	2	2	2	1	2	2	3	2	2	1	2	2	2	2	2	2	2	2	2	1	2	2	3	2	2	1	2	2	2	2	2	2	2	2	2	1	2
lcl|LN679998.1_prot_CEJ74963.1_2852[gene=nadE][locus_tag=ATCC9714_28511][protein=NH3-dependentNAD(+)synthetase][protein_id=CEJ74963.1][location=complement(2912665..2913420)][gbkey=CDS]	lcl|LN679998.1_prot_CEJ74963.1_2852[gene=nadE][locus_tag=ATCC9714_28511][protein=NH3-dependentNAD(+)synthetase][protein_id=CEJ74963.1][location=complement(2912665..2913420)][gbkey=CDS]	3	3	3		1	3	3	3	2	1	2	3	3	3	2	2	2	3	3	3	3	3	3	3	2	1	2	3	3	3	2	2	2	3	3	3	3	3	3	3	2	1	2	3	3	3	2	2
lcl|LN679998.1_prot_CEJ74987.1_2876[locus_tag=ATCC9714_28751][protein=putativeATP-dependentRNAhelicase][protein_id=CEJ74987.1][location=complement(2933383..2934972)][gbkey=CDS]	lcl|LN679998.1_prot_CEJ74987.1_2876[locus_tag=ATCC9714_28751][protein=putativeATP-dependentRNAhelicase][protein_id=CEJ74987.1][location=complement(2933383..2934972)][gbkey=CDS]	3	3	3		1	3	3	3	1	2	2	3	2	2	2	2	2	3	1	3	3	3	3	2	1	2	2	3	2	2	2	2	2	3	1	3	3	3	3	2	1	2	2	3	2	2	2	2
lcl|LN679998.1_prot_CEJ75019.1_2908[locus_tag=ATCC9714_29071][protein=putativeradicalSAMdomain-containingprotein][protein_id=CEJ75019.1][location=complement(2971184..2972944)][gbkey=CDS]	lcl|LN679998.1_prot_CEJ75019.1_2908[locus_tag=ATCC9714_29071][protein=putativeradicalSAMdomain-containingprotein][protein_id=CEJ75019.1][location=complement(2971184..2972944)][gbkey=CDS]	3	3	3		1	3	3	3	2	2	2	1	2	2	2	2	3	2	2	2	2	2	1	2	2	2	2	1	2	2	2	2	3	2	2	2	2	2	1	2	2	2	2	1	2	2	2	2
lcl|LN679998.1_prot_CEJ75031.1_2920[locus_tag=ATCC9714_29191][protein=putativetRNA/rRNAmethyltransferase,SpoU][protein_id=CEJ75031.1][location=complement(2990553..2991350)][gbkey=CDS]	lcl|LN679998.1_prot_CEJ75031.1_2920[locus_tag=ATCC9714_29191][protein=putativetRNA/rRNAmethyltransferase,SpoU][protein_id=CEJ75031.1][location=complement(2990553..2991350)][gbkey=CDS]	3	3	3		1	3	3	3	1	1	1	1	2	2	1	3	2	3	3	1	1	2	2	3	1	1	1	1	2	2	1	3	2	3	3	1	1	2	2	3	1	1	1	1	2	2	1	3
lcl|LN679998.1_prot_CEJ75034.1_2923[gene=rplT][locus_tag=ATCC9714_29221][protein=50SribosomalproteinL20][protein_id=CEJ75034.1][location=complement(2993634..2993990)][gbkey=CDS]	lcl|LN679998.1_prot_CEJ75034.1_2923[gene=rplT][locus_tag=ATCC9714_29221][protein=50SribosomalproteinL20][protein_id=CEJ75034.1][location=complement(2993634..2993990)][gbkey=CDS]	3	3	3		1	3	3	3	1	2	2	3	3	2	3	3	2	2	3	3	3	3	3	3	1	2	2	3	3	2	3	3	2	2	3	3	3	3	3	3	1	2	2	3	3	2	3	3
lcl|LN679998.1_prot_CEJ75077.1_2966[locus_tag=ATCC9714_29651][protein=conservedhypotheticalprotein][protein_id=CEJ75077.1][location=complement(3041225..3041554)][gbkey=CDS]	lcl|LN679998.1_prot_CEJ75077.1_2966[locus_tag=ATCC9714_29651][protein=conservedhypotheticalprotein][protein_id=CEJ75077.1][location=complement(3041225..3041554)][gbkey=CDS]	3	3	3		1	3	3	3	2	3	2	3	3	2	2	3	2	3	3	2	2	3	3	3	2	3	2	3	3	2	2	3	2	3	3	2	2	3	3	3	2	3	2	3	3	2	2	3
lcl|LN679998.1_prot_CEJ75082.1_2971[locus_tag=ATCC9714_29701][protein=putativeGTPpyrophosphokinase][protein_id=CEJ75082.1][location=complement(3044527..3045321)][gbkey=CDS]	lcl|LN679998.1_prot_CEJ75082.1_2971[locus_tag=ATCC9714_29701][protein=putativeGTPpyrophosphokinase][protein_id=CEJ75082.1][location=complement(3044527..3045321)][gbkey=CDS]	3	3	3		1	3	3	3	2	2	2	2	3	3	2	3	2	3	3	2	2	3	3	3	2	2	2	2	3	3	2	3	2	3	3	2	2	3	3	3	2	2	2	2	3	3	2	3
lcl|LN679998.1_prot_CEJ75086.1_2975[locus_tag=ATCC9714_29741][protein=conservedhypotheticalprotein][protein_id=CEJ75086.1][location=3047640..3047981][gbkey=CDS]	lcl|LN679998.1_prot_CEJ75086.1_2975[locus_tag=ATCC9714_29741][protein=conservedhypotheticalprotein][protein_id=CEJ75086.1][location=3047640..3047981][gbkey=CDS]	3	3	3		1	3	3	3	2	3	2	3	3	3	2	3	3	3	3	2	3	3	3	3	2	3	2	3	3	3	2	3	3	3	3	2	3	3	3	3	2	3	2	3	3	3	2	3
lcl|LN679998.1_prot_CEJ75095.1_2984[locus_tag=ATCC9714_29831][protein=putativedeoxyuridine5'-triphosphatenucleotidohydrolase][protein_id=CEJ75095.1][location=complement(3058600..3059244)][gbkey=CDS]	lcl|LN679998.1_prot_CEJ75095.1_2984[locus_tag=ATCC9714_29831][protein=putativedeoxyuridine5'-triphosphatenucleotidohydrolase][protein_id=CEJ75095.1][location=complement(3058600..3059244)][gbkey=CDS]	3	3	3		1	3	3	3	2	2	1	2	3	3	2	3	2	3	3	1	2	2	2	2	2	2	1	2	3	3	2	3	2	3	3	1	2	2	2	2	2	2	1	2	3	3	2	3
lcl|LN679998.1_prot_CEJ75156.1_3045[locus_tag=ATCC9714_30441][protein=putativeNCAIR-mutase(PurE)-relatedprotein][protein_id=CEJ75156.1][location=complement(3121694..3122437)][gbkey=CDS]	lcl|LN679998.1_prot_CEJ75156.1_3045[locus_tag=ATCC9714_30441][protein=putativeNCAIR-mutase(PurE)-relatedprotein][protein_id=CEJ75156.1][location=complement(3121694..3122437)][gbkey=CDS]	3	3	3		1	3	3	3	3	3	3	3	3	3	3	3	3	3	3	3	3	3	3	3	3	3	3	3	3	3	3	3	3	3	3	3	3	3	3	3	3	3	3	3	3	3	3	3
lcl|LN679998.1_prot_CEJ75160.1_3049[locus_tag=ATCC9714_30481][protein=putativeDNAglycosylase][protein_id=CEJ75160.1][location=complement(3126273..3127148)][gbkey=CDS]	lcl|LN679998.1_prot_CEJ75160.1_3049[locus_tag=ATCC9714_30481][protein=putativeDNAglycosylase][protein_id=CEJ75160.1][location=complement(3126273..3127148)][gbkey=CDS]	3	3	3		1	3	3	3	3	3	1	3	3	3	3	3	3	3	3	2	3	3	3	3	3	3	1	3	3	3	3	3	3	3	3	2	3	3	3	3	3	3	1	3	3	3	3	3
lcl|LN679998.1_prot_CEJ75201.1_3090[locus_tag=ATCC9714_30891][protein=putativecellwallendopeptidase][protein_id=CEJ75201.1][location=complement(3174411..3175091)][gbkey=CDS]	lcl|LN679998.1_prot_CEJ75201.1_3090[locus_tag=ATCC9714_30891][protein=putativecellwallendopeptidase][protein_id=CEJ75201.1][location=complement(3174411..3175091)][gbkey=CDS]	3	3	3		1	3	3	3	3	3	3	3	3	2	3	3	3	3	3	3	2	3	3	3	3	3	3	3	3	2	3	3	3	3	3	3	2	3	3	3	3	3	3	3	3	2	3	3
lcl|LN679998.1_prot_CEJ75207.1_3096[locus_tag=ATCC9714_30951][protein=putativeferredoxin/flavodoxinoxidoreductase,gammasubunit][protein_id=CEJ75207.1][location=complement(3182162..3182722)][gbkey=CDS]	lcl|LN679998.1_prot_CEJ75207.1_3096[locus_tag=ATCC9714_30951][protein=putativeferredoxin/flavodoxinoxidoreductase,gammasubunit][protein_id=CEJ75207.1][location=complement(3182162..3182722)][gbkey=CDS]	3	3	3		1	3	3	3	3	2	3	3	3	2	2	3	2	2	3	3	2	3	3	3	3	2	3	3	3	2	2	3	2	2	3	3	2	3	3	3	3	2	3	3	3	2	2	3
lcl|LN679998.1_prot_CEJ75210.1_3099[locus_tag=ATCC9714_30981][protein=putative4Fe-4Sferredoxin,iron-sulfurbindingdomainprotein,deltasubunit][protein_id=CEJ75210.1][location=complement(3184583..3184798)][gbkey=CDS]	lcl|LN679998.1_prot_CEJ75210.1_3099[locus_tag=ATCC9714_30981][protein=putative4Fe-4Sferredoxin,iron-sulfurbindingdomainprotein,deltasubunit][protein_id=CEJ75210.1][location=complement(3184583..3184798)][gbkey=CDS]	3	3	3		1	3	3	3	3	3	3	3	3	3	3	3	3	2	3	3	3	3	3	3	3	3	3	3	3	3	3	3	3	2	3	3	3	3	3	3	3	3	3	3	3	3	3	3
lcl|LN679998.1_prot_CEJ75238.1_3127[gene=psuG][locus_tag=ATCC9714_31261][protein=pseudouridine-5'-phosphateglycosidase][protein_id=CEJ75238.1][location=3211701..3212618][gbkey=CDS]	lcl|LN679998.1_prot_CEJ75238.1_3127[gene=psuG][locus_tag=ATCC9714_31261][protein=pseudouridine-5'-phosphateglycosidase][protein_id=CEJ75238.1][location=3211701..3212618][gbkey=CDS]	3	3	3		1	3	3	3	1	1	2	2	1	0	0	1	1	2	3	0	0	0	0	2	1	1	2	2	1	0	0	1	1	2	3	0	0	0	0	2	1	1	2	2	1	0	0	1
lcl|LN679998.1_prot_CEJ75285.1_3174[locus_tag=ATCC9714_31731][protein=putativeacetamidase/formamidase][protein_id=CEJ75285.1][location=3261710..3262609][gbkey=CDS]	lcl|LN679998.1_prot_CEJ75285.1_3174[locus_tag=ATCC9714_31731][protein=putativeacetamidase/formamidase][protein_id=CEJ75285.1][location=3261710..3262609][gbkey=CDS]	3	3	3		1	3	3	3	3	3	3	3	3	3	3	3	3	3	3	3	3	3	3	3	3	3	3	3	3	3	3	3	3	3	3	3	3	3	3	3	3	3	3	3	3	3	3	3
lcl|LN679998.1_prot_CEJ75300.1_3189[locus_tag=ATCC9714_31881][protein=putativelipoate-proteinligase][protein_id=CEJ75300.1][location=complement(3273531..3274556)][gbkey=CDS]	lcl|LN679998.1_prot_CEJ75300.1_3189[locus_tag=ATCC9714_31881][protein=putativelipoate-proteinligase][protein_id=CEJ75300.1][location=complement(3273531..3274556)][gbkey=CDS]	3	3	3		1	3	3	3	3	3	2	3	3	3	2	2	3	2	3	2	3	3	3	2	3	3	2	3	3	3	2	2	3	2	3	2	3	3	3	2	3	3	2	3	3	3	2	2
lcl|LN679998.1_prot_CEJ75320.1_3209[gene=nagB][locus_tag=ATCC9714_32081][protein=Glucosamine-6-phosphatedeaminase][protein_id=CEJ75320.1][location=complement(3292619..3293368)][gbkey=CDS]	lcl|LN679998.1_prot_CEJ75320.1_3209[gene=nagB][locus_tag=ATCC9714_32081][protein=Glucosamine-6-phosphatedeaminase][protein_id=CEJ75320.1][location=complement(3292619..3293368)][gbkey=CDS]	3	3	3		1	3	3	3	3	3	2	2	3	3	1	2	3	3	2	3	3	2	3	3	3	3	2	2	3	3	1	2	3	3	2	3	3	2	3	3	3	3	2	2	3	3	1	2
lcl|LN679998.1_prot_CEJ75325.1_3214[gene=celF][locus_tag=ATCC9714_32131][protein=Cellobiose-6-phosphatehydrolase,family4][protein_id=CEJ75325.1][location=complement(3296831..3298141)][gbkey=CDS]	lcl|LN679998.1_prot_CEJ75325.1_3214[gene=celF][locus_tag=ATCC9714_32131][protein=Cellobiose-6-phosphatehydrolase,family4][protein_id=CEJ75325.1][location=complement(3296831..3298141)][gbkey=CDS]	3	3	3		1	3	3	3	1	1	0	2	2	2	1	2	3	3	1	0	1	2	3	2	1	1	0	2	2	2	1	2	3	3	1	0	1	2	3	2	1	1	0	2	2	2	1	2
lcl|LN679998.1_prot_CEJ75366.1_3255[gene=cbiH][locus_tag=ATCC9714_32541][protein=Cobalt-precorrin-3BC(17)-methyltransferase(Cobalt-precorrin-3methyltransferase)(Cobalt-precorrin-3methylase)][protein_id=CEJ75366.1][location=complement(3340818..3341543)][gbkey=CDS]	lcl|LN679998.1_prot_CEJ75366.1_3255[gene=cbiH][locus_tag=ATCC9714_32541][protein=Cobalt-precorrin-3BC(17)-methyltransferase(Cobalt-precorrin-3methyltransferase)(Cobalt-precorrin-3methylase)][protein_id=CEJ75366.1][location=complement(3340818..3341543)][gbkey=CDS]	3	3	3		1	3	3	3	3	2	1	2	3	3	3	3	2	3	3	2	2	3	2	3	3	2	1	2	3	3	3	3	2	3	3	2	2	3	2	3	3	2	1	2	3	3	3	3
lcl|LN679998.1_prot_CEJ75394.1_3283[gene=aspC][locus_tag=ATCC9714_32821][protein=Aspartateaminotransferase][protein_id=CEJ75394.1][location=3368887..3370065][gbkey=CDS]	lcl|LN679998.1_prot_CEJ75394.1_3283[gene=aspC][locus_tag=ATCC9714_32821][protein=Aspartateaminotransferase][protein_id=CEJ75394.1][location=3368887..3370065][gbkey=CDS]	3	3	3		1	3	3	3	2	3	3	3	3	2	2	3	3	2	2	3	2	3	1	2	2	3	3	3	3	2	2	3	3	2	2	3	2	3	1	2	2	3	3	3	3	2	2	3
lcl|LN680000.1_prot_CEJ75409.1_3[locus_tag=ATCC9714_PCS200021][protein=hypotheticalprotein][protein_id=CEJ75409.1][location=complement(1383..1856)][gbkey=CDS]	lcl|LN680000.1_prot_CEJ75409.1_3[locus_tag=ATCC9714_PCS200021][protein=hypotheticalprotein][protein_id=CEJ75409.1][location=complement(1383..1856)][gbkey=CDS]	3	3	3		1	3	3	3	1	2	3	3	3	3	3	3	2	3	3	3	3	2	3	2	1	2	3	3	3	3	3	3	2	3	3	3	3	2	3	2	1	2	3	3	3	3	3	3
lcl|LN680000.1_prot_CEJ75438.1_32[locus_tag=ATCC9714_PCS200311][protein=majorcapsidproteina][protein_id=CEJ75438.1][location=complement(25868..27016)][gbkey=CDS]	lcl|LN680000.1_prot_CEJ75438.1_32[locus_tag=ATCC9714_PCS200311][protein=majorcapsidproteina][protein_id=CEJ75438.1][location=complement(25868..27016)][gbkey=CDS]	3	3	3		1	3	3	3	1	1	1	1	1	1	1	1	2	3	3	2	2	1	2	2	1	1	1	1	1	1	1	1	2	3	3	2	2	1	2	2	1	1	1	1	1	1	1	1
lcl|LN679998.1_prot_CEJ72140.1_29[gene=rpmG][locus_tag=ATCC9714_00281][protein=50SribosomalproteinL33][protein_id=CEJ72140.1][location=30846..30995][gbkey=CDS]	lcl|LN679998.1_prot_CEJ72140.1_29[gene=rpmG][locus_tag=ATCC9714_00281][protein=50SribosomalproteinL33][protein_id=CEJ72140.1][location=30846..30995][gbkey=CDS]	2	2	2		1	2	2	2	1	1	2	0	2	1	2	1	1	2	1	1	2	1	1	2	1	1	2	0	2	1	2	1	1	2	1	1	2	1	1	2	1	1	2	0	2	1	2	1
lcl|LN679998.1_prot_CEJ72142.1_31[gene=nusG][locus_tag=ATCC9714_00301][protein=transcriptionantiterminationprotein][protein_id=CEJ72142.1][location=31257..31802][gbkey=CDS]	lcl|LN679998.1_prot_CEJ72142.1_31[gene=nusG][locus_tag=ATCC9714_00301][protein=transcriptionantiterminationprotein][protein_id=CEJ72142.1][location=31257..31802][gbkey=CDS]	2	2	2		1	2	2	2	1	1	1	2	2	1	2	1	1	1	2	0	2	2	2	1	1	1	1	2	2	1	2	1	1	1	2	0	2	2	2	1	1	1	1	2	2	1	2	1
lcl|LN679998.1_prot_CEJ72171.1_60[gene=rpsE][locus_tag=ATCC9714_00591][protein=30SribosomalproteinS5][protein_id=CEJ72171.1][location=55031..55540][gbkey=CDS]	lcl|LN679998.1_prot_CEJ72171.1_60[gene=rpsE][locus_tag=ATCC9714_00591][protein=30SribosomalproteinS5][protein_id=CEJ72171.1][location=55031..55540][gbkey=CDS]	2	2	2		1	2	2	2	1	2	2	2	2	2	2	2	2	2	2	2	2	2	2	1	1	2	2	2	2	2	2	2	2	2	2	2	2	2	2	1	1	2	2	2	2	2	2	2
lcl|LN679998.1_prot_CEJ72191.1_80[gene=cwlD][locus_tag=ATCC9714_00791][protein=Germination-specificN-acetylmuramoyl-L-alanineamidase,Autolysin][protein_id=CEJ72191.1][location=67120..67797][gbkey=CDS]	lcl|LN679998.1_prot_CEJ72191.1_80[gene=cwlD][locus_tag=ATCC9714_00791][protein=Germination-specificN-acetylmuramoyl-L-alanineamidase,Autolysin][protein_id=CEJ72191.1][location=67120..67797][gbkey=CDS]	2	2	2		1	2	2	2	2	2	2	2	2	2	2	2	2	2	2	2	2	2	2	2	2	2	2	2	2	2	2	2	2	2	2	2	2	2	2	2	2	2	2	2	2	2	2	2
lcl|LN679998.1_prot_CEJ72217.1_106[gene=purR][locus_tag=ATCC9714_01051][protein=Transcriptionalregulator,Purineoperonrepressor][protein_id=CEJ72217.1][location=93561..94445][gbkey=CDS]	lcl|LN679998.1_prot_CEJ72217.1_106[gene=purR][locus_tag=ATCC9714_01051][protein=Transcriptionalregulator,Purineoperonrepressor][protein_id=CEJ72217.1][location=93561..94445][gbkey=CDS]	2	2	2		1	2	2	2	0	1	1	1	1	1	0	0	1	1	1	1	1	2	2	0	0	1	1	1	1	1	0	0	1	1	1	1	1	2	2	0	0	1	1	1	1	1	0	0
lcl|LN679998.1_prot_CEJ72222.1_111[gene=pilA1B][locus_tag=ATCC9714_01101][protein=putativepilinprotein][protein_id=CEJ72222.1][location=98337..98894][gbkey=CDS]	lcl|LN679998.1_prot_CEJ72222.1_111[gene=pilA1B][locus_tag=ATCC9714_01101][protein=putativepilinprotein][protein_id=CEJ72222.1][location=98337..98894][gbkey=CDS]	2	2	2		1	2	2	2	1	1	1	2	2	2	1	2	1	2	1	1	2	2	0	1	1	1	1	2	2	2	1	2	1	2	1	1	2	2	0	1	1	1	1	2	2	2	1	2
lcl|LN679998.1_prot_CEJ72236.1_125[gene=spoVT][locus_tag=ATCC9714_01241][protein=StageVsporulationproteinT][protein_id=CEJ72236.1][location=115908..116447][gbkey=CDS]	lcl|LN679998.1_prot_CEJ72236.1_125[gene=spoVT][locus_tag=ATCC9714_01241][protein=StageVsporulationproteinT][protein_id=CEJ72236.1][location=115908..116447][gbkey=CDS]	2	2	2		1	2	2	2	2	2	1	1	2	2	2	1	1	2	2	1	2	2	2	2	2	2	1	1	2	2	2	1	1	2	2	1	2	2	2	2	2	2	1	1	2	2	2	1
lcl|LN679998.1_prot_CEJ72238.1_127[locus_tag=ATCC9714_01261][protein=Bifunctionalprotein[Includes:Tetrapyrrolemethylase;NTPpyrophosphohydrolaseMazG]][protein_id=CEJ72238.1][location=118272..119720][gbkey=CDS]	lcl|LN679998.1_prot_CEJ72238.1_127[locus_tag=ATCC9714_01261][protein=Bifunctionalprotein[Includes:Tetrapyrrolemethylase;NTPpyrophosphohydrolaseMazG]][protein_id=CEJ72238.1][location=118272..119720][gbkey=CDS]	2	2	2		1	2	2	2	2	2	2	2	2	2	2	2	2	2	2	2	2	2	2	2	2	2	2	2	2	2	2	2	2	2	2	2	2	2	2	2	2	2	2	2	2	2	2	2
lcl|LN679998.1_prot_CEJ72255.1_144[gene=prfA][locus_tag=ATCC9714_01431][protein=Peptidechainreleasefactor1(RF-1)][protein_id=CEJ72255.1][location=133836..134900][gbkey=CDS]	lcl|LN679998.1_prot_CEJ72255.1_144[gene=prfA][locus_tag=ATCC9714_01431][protein=Peptidechainreleasefactor1(RF-1)][protein_id=CEJ72255.1][location=133836..134900][gbkey=CDS]	2	2	2		1	2	2	2	0	1	1	2	2	2	1	2	1	2	2	1	2	2	2	1	0	1	1	2	2	2	1	2	1	2	2	1	2	2	2	1	0	1	1	2	2	2	1	2
lcl|LN679998.1_prot_CEJ72264.1_153[gene=atpF][locus_tag=ATCC9714_01521][protein=ATPsynthasesubunitb(ATPsynthaseF0sectorsubunitb)][protein_id=CEJ72264.1][location=140305..140808][gbkey=CDS]	lcl|LN679998.1_prot_CEJ72264.1_153[gene=atpF][locus_tag=ATCC9714_01521][protein=ATPsynthasesubunitb(ATPsynthaseF0sectorsubunitb)][protein_id=CEJ72264.1][location=140305..140808][gbkey=CDS]	2	2	2		1	2	2	2	1	1	1	2	1	2	1	1	2	2	2	2	2	2	1	2	1	1	1	2	1	2	1	1	2	2	2	2	2	2	1	2	1	1	1	2	1	2	1	1
lcl|LN679998.1_prot_CEJ72284.1_173[gene=uvrB][locus_tag=ATCC9714_01721][protein=ExcinucleaseABCsubunitB][protein_id=CEJ72284.1][location=159059..161026][gbkey=CDS]	lcl|LN679998.1_prot_CEJ72284.1_173[gene=uvrB][locus_tag=ATCC9714_01721][protein=ExcinucleaseABCsubunitB][protein_id=CEJ72284.1][location=159059..161026][gbkey=CDS]	2	2	2		1	2	2	2	1	2	1	2	1	1	2	2	2	2	2	1	2	2	2	2	1	2	1	2	1	1	2	2	2	2	2	1	2	2	2	2	1	2	1	2	1	1	2	2
lcl|LN679998.1_prot_CEJ72286.1_175[gene=oppF][locus_tag=ATCC9714_01741][protein=FragmentofABC-typetransportsystem,oligopeptide-familyATP-bindingprotein][protein_id=CEJ72286.1][location=complement(163925..164881)][gbkey=CDS]	lcl|LN679998.1_prot_CEJ72286.1_175[gene=oppF][locus_tag=ATCC9714_01741][protein=FragmentofABC-typetransportsystem,oligopeptide-familyATP-bindingprotein][protein_id=CEJ72286.1][location=complement(163925..164881)][gbkey=CDS]	2	2	2		1	2	2	2	1	1	1	2	1	0	1	1	1	1	2	1	2	1	1	2	1	1	1	2	1	0	1	1	1	1	2	1	2	1	1	2	1	1	1	2	1	0	1	1
lcl|LN679998.1_prot_CEJ72288.1_177[gene=oppC][locus_tag=ATCC9714_01761][protein=oligopeptidetransportsystempermeaseprotein][protein_id=CEJ72288.1][location=complement(165926..166987)][gbkey=CDS]	lcl|LN679998.1_prot_CEJ72288.1_177[gene=oppC][locus_tag=ATCC9714_01761][protein=oligopeptidetransportsystempermeaseprotein][protein_id=CEJ72288.1][location=complement(165926..166987)][gbkey=CDS]	2	2	2		1	2	2	2	0	1	0	2	1	1	1	2	2	2	2	0	0	2	1	2	0	1	0	2	1	1	1	2	2	2	2	0	0	2	1	2	0	1	0	2	1	1	1	2
lcl|LN679998.1_prot_CEJ72289.1_178[gene=oppB][locus_tag=ATCC9714_01771][protein=oligopeptideABCtransporter,permeaseprotein][protein_id=CEJ72289.1][location=complement(166987..167931)][gbkey=CDS]	lcl|LN679998.1_prot_CEJ72289.1_178[gene=oppB][locus_tag=ATCC9714_01771][protein=oligopeptideABCtransporter,permeaseprotein][protein_id=CEJ72289.1][location=complement(166987..167931)][gbkey=CDS]	2	2	2		1	2	2	2	2	2	2	2	1	1	2	2	2	1	2	2	2	2	2	2	2	2	2	2	1	1	2	2	2	1	2	2	2	2	2	2	2	2	2	2	1	1	2	2
lcl|LN679998.1_prot_CEJ72296.1_185[locus_tag=ATCC9714_01841][protein=putativeiron-onlyhydrogenase,electron-transferringsubunitHymB-like][protein_id=CEJ72296.1][location=complement(176949..178823)][gbkey=CDS]	lcl|LN679998.1_prot_CEJ72296.1_185[locus_tag=ATCC9714_01841][protein=putativeiron-onlyhydrogenase,electron-transferringsubunitHymB-like][protein_id=CEJ72296.1][location=complement(176949..178823)][gbkey=CDS]	2	2	2		1	2	2	2	1	1	1	1	1	1	1	1	1	1	1	1	2	1	1	1	1	1	1	1	1	1	1	1	1	1	1	1	2	1	1	1	1	1	1	1	1	1	1	1
lcl|LN679998.1_prot_CEJ72299.1_188[gene=nirC][locus_tag=ATCC9714_01871][protein=putativenitritetransporter][protein_id=CEJ72299.1][location=complement(181126..181968)][gbkey=CDS]	lcl|LN679998.1_prot_CEJ72299.1_188[gene=nirC][locus_tag=ATCC9714_01871][protein=putativenitritetransporter][protein_id=CEJ72299.1][location=complement(181126..181968)][gbkey=CDS]	2	2	2		1	2	2	2	2	2	1	2	2	2	2	2	2	2	2	2	2	2	1	2	2	2	1	2	2	2	2	2	2	2	2	2	2	2	1	2	2	2	1	2	2	2	2	2
lcl|LN679998.1_prot_CEJ72301.1_190[gene=murB][locus_tag=ATCC9714_01891][protein=UDP-N-acetylenolpyruvoylglucosaminereductase][protein_id=CEJ72301.1][location=183140..184054][gbkey=CDS]	lcl|LN679998.1_prot_CEJ72301.1_190[gene=murB][locus_tag=ATCC9714_01891][protein=UDP-N-acetylenolpyruvoylglucosaminereductase][protein_id=CEJ72301.1][location=183140..184054][gbkey=CDS]	2	2	2		1	2	2	2	2	2	1	2	2	2	2	2	2	2	2	2	2	2	2	2	2	2	1	2	2	2	2	2	2	2	2	2	2	2	2	2	2	2	1	2	2	2	2	2
lcl|LN679998.1_prot_CEJ72356.1_245[gene=folC][locus_tag=ATCC9714_02441][protein=Folylpolyglutamatesynthase][protein_id=CEJ72356.1][location=244684..245979][gbkey=CDS]	lcl|LN679998.1_prot_CEJ72356.1_245[gene=folC][locus_tag=ATCC9714_02441][protein=Folylpolyglutamatesynthase][protein_id=CEJ72356.1][location=244684..245979][gbkey=CDS]	2	2	2		1	2	2	2	1	2	1	2	2	2	1	2	2	1	2	2	2	2	2	2	1	2	1	2	2	2	1	2	2	1	2	2	2	2	2	2	1	2	1	2	2	2	1	2
lcl|LN679998.1_prot_CEJ72359.1_248[locus_tag=ATCC9714_02471][protein=uncharacterisedprotein][protein_id=CEJ72359.1][location=complement(247286..247822)][gbkey=CDS]	lcl|LN679998.1_prot_CEJ72359.1_248[locus_tag=ATCC9714_02471][protein=uncharacterisedprotein][protein_id=CEJ72359.1][location=complement(247286..247822)][gbkey=CDS]	2	2	2		1	2	2	2	2	2	2	2	2	2	2	2	2	2	2	2	2	2	2	2	2	2	2	2	2	2	2	2	2	2	2	2	2	2	2	2	2	2	2	2	2	2	2	2
lcl|LN679998.1_prot_CEJ72394.1_283[locus_tag=ATCC9714_02821][protein=hypotheticalprotein][protein_id=CEJ72394.1][location=281126..282226][gbkey=CDS]	lcl|LN679998.1_prot_CEJ72394.1_283[locus_tag=ATCC9714_02821][protein=hypotheticalprotein][protein_id=CEJ72394.1][location=281126..282226][gbkey=CDS]	2	2	2		1	2	2	2	2	2	1	2	2	2	2	2	2	2	2	2	2	2	2	2	2	2	1	2	2	2	2	2	2	2	2	2	2	2	2	2	2	2	1	2	2	2	2	2
lcl|LN679998.1_prot_CEJ72422.1_311[locus_tag=ATCC9714_03101][protein=N-carbamoylsarcosineamidase][protein_id=CEJ72422.1][location=311960..312697][gbkey=CDS]	lcl|LN679998.1_prot_CEJ72422.1_311[locus_tag=ATCC9714_03101][protein=N-carbamoylsarcosineamidase][protein_id=CEJ72422.1][location=311960..312697][gbkey=CDS]	2	2	2		1	2	2	2	2	1	2	2	2	2	1	2	1	1	2	2	2	2	1	1	2	1	2	2	2	2	1	2	1	1	2	2	2	2	1	1	2	1	2	2	2	2	1	2
lcl|LN679998.1_prot_CEJ72439.1_328[locus_tag=ATCC9714_03271][protein=putativeglyoxalase][protein_id=CEJ72439.1][location=329627..330010][gbkey=CDS]	lcl|LN679998.1_prot_CEJ72439.1_328[locus_tag=ATCC9714_03271][protein=putativeglyoxalase][protein_id=CEJ72439.1][location=329627..330010][gbkey=CDS]	2	2	2		1	2	2	2	1	2	2	2	2	2	2	2	2	2	2	2	2	2	2	2	1	2	2	2	2	2	2	2	2	2	2	2	2	2	2	2	1	2	2	2	2	2	2	2
lcl|LN679998.1_prot_CEJ72442.1_331[locus_tag=ATCC9714_03301][protein=putativeproton-dependentoligopeptidetransporter][protein_id=CEJ72442.1][location=332170..333528][gbkey=CDS]	lcl|LN679998.1_prot_CEJ72442.1_331[locus_tag=ATCC9714_03301][protein=putativeproton-dependentoligopeptidetransporter][protein_id=CEJ72442.1][location=332170..333528][gbkey=CDS]	2	2	2		1	2	2	2	2	2	2	1	2	1	1	2	2	1	2	1	2	2	1	1	2	2	2	1	2	1	1	2	2	1	2	1	2	2	1	1	2	2	2	1	2	1	1	2
lcl|LN679998.1_prot_CEJ72456.1_345[locus_tag=ATCC9714_03441][protein=putativeglucokinase,ROKfamily][protein_id=CEJ72456.1][location=347727..348614][gbkey=CDS]	lcl|LN679998.1_prot_CEJ72456.1_345[locus_tag=ATCC9714_03441][protein=putativeglucokinase,ROKfamily][protein_id=CEJ72456.1][location=347727..348614][gbkey=CDS]	2	2	2		1	2	2	2	1	2	2	2	2	2	2	2	2	2	2	2	2	2	2	2	1	2	2	2	2	2	2	2	2	2	2	2	2	2	2	2	1	2	2	2	2	2	2	2
lcl|LN679998.1_prot_CEJ72526.1_415[gene=cdeC][locus_tag=ATCC9714_04141][protein=uncharacterisedprotein][protein_id=CEJ72526.1][location=429326..430522][gbkey=CDS]	lcl|LN679998.1_prot_CEJ72526.1_415[gene=cdeC][locus_tag=ATCC9714_04141][protein=uncharacterisedprotein][protein_id=CEJ72526.1][location=429326..430522][gbkey=CDS]	2	2	2		1	2	2	2	2	2	1	2	2	1	1	1	2	2	2	1	1	2	1	1	2	2	1	2	2	1	1	1	2	2	2	1	1	2	1	1	2	2	1	2	2	1	1	1
lcl|LN679998.1_prot_CEJ72536.1_425[gene=polA][locus_tag=ATCC9714_04241][protein=DNApolymeraseI(POLI)][protein_id=CEJ72536.1][location=442420..445062][gbkey=CDS]	lcl|LN679998.1_prot_CEJ72536.1_425[gene=polA][locus_tag=ATCC9714_04241][protein=DNApolymeraseI(POLI)][protein_id=CEJ72536.1][location=442420..445062][gbkey=CDS]	2	2	2		1	2	2	2	1	2	1	2	2	2	1	2	2	2	1	1	2	2	2	1	1	2	1	2	2	2	1	2	2	2	1	1	2	2	2	1	1	2	1	2	2	2	1	2
lcl|LN679998.1_prot_CEJ72550.1_439[gene=rnfB][locus_tag=ATCC9714_04381][protein=Electrontransportcomplexprotein][protein_id=CEJ72550.1][location=456171..457142][gbkey=CDS]	lcl|LN679998.1_prot_CEJ72550.1_439[gene=rnfB][locus_tag=ATCC9714_04381][protein=Electrontransportcomplexprotein][protein_id=CEJ72550.1][location=456171..457142][gbkey=CDS]	2	2	2		1	2	2	2	2	2	2	2	2	2	2	1	2	2	2	2	2	2	2	2	2	2	2	2	2	2	2	1	2	2	2	2	2	2	2	2	2	2	2	2	2	2	2	1
lcl|LN679998.1_prot_CEJ72554.1_443[gene=mreC][locus_tag=ATCC9714_04421][protein=Rodshape-determiningproteinMreC][protein_id=CEJ72554.1][location=459705..460586][gbkey=CDS]	lcl|LN679998.1_prot_CEJ72554.1_443[gene=mreC][locus_tag=ATCC9714_04421][protein=Rodshape-determiningproteinMreC][protein_id=CEJ72554.1][location=459705..460586][gbkey=CDS]	2	2	2		1	2	2	2	2	2	2	2	2	2	2	2	2	2	2	2	2	2	2	2	2	2	2	2	2	2	2	2	2	2	2	2	2	2	2	2	2	2	2	2	2	2	2	2
lcl|LN679998.1_prot_CEJ72563.1_452[locus_tag=ATCC9714_04511][protein=putativeradicalSAM-superfamilyprotein][protein_id=CEJ72563.1][location=469143..470990][gbkey=CDS]	lcl|LN679998.1_prot_CEJ72563.1_452[locus_tag=ATCC9714_04511][protein=putativeradicalSAM-superfamilyprotein][protein_id=CEJ72563.1][location=469143..470990][gbkey=CDS]	2	2	2		1	2	2	2	1	2	1	2	1	1	2	2	1	2	2	1	2	1	2	1	1	2	1	2	1	1	2	2	1	2	2	1	2	1	2	1	1	2	1	2	1	1	2	2
lcl|LN679998.1_prot_CEJ72588.1_477[gene=selB][locus_tag=ATCC9714_04761][protein=Selenocysteinyl-tRNA-specifictranslationfactor][protein_id=CEJ72588.1][location=496311..498194][gbkey=CDS]	lcl|LN679998.1_prot_CEJ72588.1_477[gene=selB][locus_tag=ATCC9714_04761][protein=Selenocysteinyl-tRNA-specifictranslationfactor][protein_id=CEJ72588.1][location=496311..498194][gbkey=CDS]	2	2	2		1	2	2	2	1	1	1	1	1	2	1	2	1	2	2	1	1	2	1	2	1	1	1	1	1	2	1	2	1	2	2	1	1	2	1	2	1	1	1	1	1	2	1	2
lcl|LN679998.1_prot_CEJ72589.1_478[locus_tag=ATCC9714_04771][protein=putativelipoprotein][protein_id=CEJ72589.1][location=complement(498236..499282)][gbkey=CDS]	lcl|LN679998.1_prot_CEJ72589.1_478[locus_tag=ATCC9714_04771][protein=putativelipoprotein][protein_id=CEJ72589.1][location=complement(498236..499282)][gbkey=CDS]	2	2	2		1	2	2	2	0	2	2	2	2	2	2	2	2	2	2	2	2	2	2	1	0	2	2	2	2	2	2	2	2	2	2	2	2	2	2	1	0	2	2	2	2	2	2	2
lcl|LN679998.1_prot_CEJ72608.1_497[gene=grpE][locus_tag=ATCC9714_04961][protein=ProteingrpE(HSP-70cofactor)][protein_id=CEJ72608.1][location=518242..518796][gbkey=CDS]	lcl|LN679998.1_prot_CEJ72608.1_497[gene=grpE][locus_tag=ATCC9714_04961][protein=ProteingrpE(HSP-70cofactor)][protein_id=CEJ72608.1][location=518242..518796][gbkey=CDS]	2	2	2		1	2	2	2	1	1	1	2	1	2	1	1	1	1	2	1	1	1	1	2	1	1	1	2	1	2	1	1	1	1	2	1	1	1	1	2	1	1	1	2	1	2	1	1
lcl|LN679998.1_prot_CEJ72625.1_514[locus_tag=ATCC9714_05131][protein=conserveddomainprotein][protein_id=CEJ72625.1][location=534814..535053][gbkey=CDS]	lcl|LN679998.1_prot_CEJ72625.1_514[locus_tag=ATCC9714_05131][protein=conserveddomainprotein][protein_id=CEJ72625.1][location=534814..535053][gbkey=CDS]	2	2	2		1	2	2	2	2	2	2	2	2	2	2	2	2	2	2	2	2	2	2	2	2	2	2	2	2	2	2	2	2	2	2	2	2	2	2	2	2	2	2	2	2	2	2	2
lcl|LN679998.1_prot_CEJ72630.1_519[gene=potD1][locus_tag=ATCC9714_05181][protein=spermidine/putrescine-bindingperiplasmicproteinPotD][protein_id=CEJ72630.1][location=538707..539762][gbkey=CDS]	lcl|LN679998.1_prot_CEJ72630.1_519[gene=potD1][locus_tag=ATCC9714_05181][protein=spermidine/putrescine-bindingperiplasmicproteinPotD][protein_id=CEJ72630.1][location=538707..539762][gbkey=CDS]	2	2	2		1	2	2	2	1	1	1	1	1	1	1	2	1	1	1	1	1	2	1	1	1	1	1	1	1	1	1	2	1	1	1	1	1	2	1	1	1	1	1	1	1	1	1	2
lcl|LN679998.1_prot_CEJ72662.1_551[locus_tag=ATCC9714_05501][protein=putativeaspartyl/glutamyl-tRNAamidotransferasesubunitB-related][protein_id=CEJ72662.1][location=571507..571950][gbkey=CDS]	lcl|LN679998.1_prot_CEJ72662.1_551[locus_tag=ATCC9714_05501][protein=putativeaspartyl/glutamyl-tRNAamidotransferasesubunitB-related][protein_id=CEJ72662.1][location=571507..571950][gbkey=CDS]	2	2	2		1	2	2	2	2	2	1	2	2	2	1	2	2	2	2	1	2	2	2	2	2	2	1	2	2	2	1	2	2	2	2	1	2	2	2	2	2	2	1	2	2	2	1	2
lcl|LN679998.1_prot_CEJ72665.1_554[gene=spoIV][locus_tag=ATCC9714_05531][protein=StageIVsporulationprotein][protein_id=CEJ72665.1][location=572962..574266][gbkey=CDS]	lcl|LN679998.1_prot_CEJ72665.1_554[gene=spoIV][locus_tag=ATCC9714_05531][protein=StageIVsporulationprotein][protein_id=CEJ72665.1][location=572962..574266][gbkey=CDS]	2	2	2		1	2	2	2	1	1	1	1	1	1	1	1	1	2	1	1	1	1	1	2	1	1	1	1	1	1	1	1	1	2	1	1	1	1	1	2	1	1	1	1	1	1	1	1
lcl|LN679998.1_prot_CEJ72675.1_564[gene=glyQ][locus_tag=ATCC9714_05631][protein=Glycyl-tRNAsynthetasealphasubunit(Glycine--tRNAligasealphasubunit)(GlyRS)][protein_id=CEJ72675.1][location=581007..581885][gbkey=CDS]	lcl|LN679998.1_prot_CEJ72675.1_564[gene=glyQ][locus_tag=ATCC9714_05631][protein=Glycyl-tRNAsynthetasealphasubunit(Glycine--tRNAligasealphasubunit)(GlyRS)][protein_id=CEJ72675.1][location=581007..581885][gbkey=CDS]	2	2	2		1	2	2	2	1	2	1	2	2	2	1	2	2	2	2	1	2	2	2	2	1	2	1	2	2	2	1	2	2	2	2	1	2	2	2	2	1	2	1	2	2	2	1	2
lcl|LN679998.1_prot_CEJ72676.1_565[gene=glyS][locus_tag=ATCC9714_05641][protein=Glycyl-tRNAsynthetasebetasubunit(Glycine--tRNAligasebetasubunit)(GlyRS)][protein_id=CEJ72676.1][location=581885..583951][gbkey=CDS]	lcl|LN679998.1_prot_CEJ72676.1_565[gene=glyS][locus_tag=ATCC9714_05641][protein=Glycyl-tRNAsynthetasebetasubunit(Glycine--tRNAligasebetasubunit)(GlyRS)][protein_id=CEJ72676.1][location=581885..583951][gbkey=CDS]	2	2	2		1	2	2	2	1	2	1	2	2	2	2	2	1	1	2	2	2	2	2	1	1	2	1	2	2	2	2	2	1	1	2	2	2	2	2	1	1	2	1	2	2	2	2	2
lcl|LN679998.1_prot_CEJ72677.1_566[locus_tag=ATCC9714_05651][protein=putativenegativeregulatorofgluconeogenesis][protein_id=CEJ72677.1][location=584080..584721][gbkey=CDS]	lcl|LN679998.1_prot_CEJ72677.1_566[locus_tag=ATCC9714_05651][protein=putativenegativeregulatorofgluconeogenesis][protein_id=CEJ72677.1][location=584080..584721][gbkey=CDS]	2	2	2		1	2	2	2	1	2	2	2	2	2	2	1	2	1	2	2	1	1	2	1	1	2	2	2	2	2	2	1	2	1	2	2	1	1	2	1	1	2	2	2	2	2	2	1
lcl|LN679998.1_prot_CEJ72678.1_567[locus_tag=ATCC9714_05661][protein=putativepositiveregulatorofgluconeogenesis;putativephosphotransferase][protein_id=CEJ72678.1][location=584732..585568][gbkey=CDS]	lcl|LN679998.1_prot_CEJ72678.1_567[locus_tag=ATCC9714_05661][protein=putativepositiveregulatorofgluconeogenesis;putativephosphotransferase][protein_id=CEJ72678.1][location=584732..585568][gbkey=CDS]	2	2	2		1	2	2	2	2	1	1	2	2	1	2	2	2	2	2	2	1	1	2	2	2	1	1	2	2	1	2	2	2	2	2	2	1	1	2	2	2	1	1	2	2	1	2	2
lcl|LN679998.1_prot_CEJ72694.1_583[locus_tag=ATCC9714_05821][protein=DNAtopoisomerasetypeIA][protein_id=CEJ72694.1][location=complement(603612..605771)][gbkey=CDS]	lcl|LN679998.1_prot_CEJ72694.1_583[locus_tag=ATCC9714_05821][protein=DNAtopoisomerasetypeIA][protein_id=CEJ72694.1][location=complement(603612..605771)][gbkey=CDS]	2	2	2		1	2	2	2	0	0	0	0	0	1	0	1	2	1	2	1	2	2	2	1	0	0	0	0	0	1	0	1	2	1	2	1	2	2	2	1	0	0	0	0	0	1	0	1
lcl|LN679998.1_prot_CEJ72704.1_593[locus_tag=ATCC9714_05921][protein=putativeprotease][protein_id=CEJ72704.1][location=613763..614188][gbkey=CDS]	lcl|LN679998.1_prot_CEJ72704.1_593[locus_tag=ATCC9714_05921][protein=putativeprotease][protein_id=CEJ72704.1][location=613763..614188][gbkey=CDS]	2	2	2		1	2	2	2	2	2	2	1	2	2	2	2	2	1	2	2	2	2	1	2	2	2	2	1	2	2	2	2	2	1	2	2	2	2	1	2	2	2	2	1	2	2	2	2
lcl|LN679998.1_prot_CEJ72709.1_598[locus_tag=ATCC9714_05971][protein=putativeexportedpeptidase][protein_id=CEJ72709.1][location=617916..619007][gbkey=CDS]	lcl|LN679998.1_prot_CEJ72709.1_598[locus_tag=ATCC9714_05971][protein=putativeexportedpeptidase][protein_id=CEJ72709.1][location=617916..619007][gbkey=CDS]	2	2	2		1	2	2	2	2	2	2	2	1	2	2	2	2	2	2	2	2	2	2	2	2	2	2	2	1	2	2	2	2	2	2	2	2	2	2	2	2	2	2	2	1	2	2	2
lcl|LN679998.1_prot_CEJ72716.1_605[locus_tag=ATCC9714_06041][protein=putativereplication-associatedrecombinationproteinARarA][protein_id=CEJ72716.1][location=623566..624846][gbkey=CDS]	lcl|LN679998.1_prot_CEJ72716.1_605[locus_tag=ATCC9714_06041][protein=putativereplication-associatedrecombinationproteinARarA][protein_id=CEJ72716.1][location=623566..624846][gbkey=CDS]	2	2	2		1	2	2	2	2	2	1	2	2	2	2	2	2	2	2	2	2	2	2	2	2	2	1	2	2	2	2	2	2	2	2	2	2	2	2	2	2	2	1	2	2	2	2	2
lcl|LN679998.1_prot_CEJ72730.1_619[locus_tag=ATCC9714_06181][protein=uncharacterisedprotein][protein_id=CEJ72730.1][location=complement(639780..640193)][gbkey=CDS]	lcl|LN679998.1_prot_CEJ72730.1_619[locus_tag=ATCC9714_06181][protein=uncharacterisedprotein][protein_id=CEJ72730.1][location=complement(639780..640193)][gbkey=CDS]	2	2	2		1	2	2	2	2	2	2	2	2	2	2	2	2	2	2	2	2	2	2	2	2	2	2	2	2	2	2	2	2	2	2	2	2	2	2	2	2	2	2	2	2	2	2	2
lcl|LN679998.1_prot_CEJ72761.1_650[gene=dltC][locus_tag=ATCC9714_06491][protein=D-alanine--poly(phosphoribitol)ligasesubunit2(D-alanylcarrierprotein)(DCP)][protein_id=CEJ72761.1][location=670748..670978][gbkey=CDS]	lcl|LN679998.1_prot_CEJ72761.1_650[gene=dltC][locus_tag=ATCC9714_06491][protein=D-alanine--poly(phosphoribitol)ligasesubunit2(D-alanylcarrierprotein)(DCP)][protein_id=CEJ72761.1][location=670748..670978][gbkey=CDS]	2	2	2		1	2	2	2	2	1	1	1	2	2	1	2	2	2	1	1	1	2	1	2	2	1	1	1	2	2	1	2	2	2	1	1	1	2	1	2	2	1	1	1	2	2	1	2
lcl|LN679998.1_prot_CEJ72766.1_655[locus_tag=ATCC9714_06541][protein=hydrolase,NUDIXfamily][protein_id=CEJ72766.1][location=674062..674619][gbkey=CDS]	lcl|LN679998.1_prot_CEJ72766.1_655[locus_tag=ATCC9714_06541][protein=hydrolase,NUDIXfamily][protein_id=CEJ72766.1][location=674062..674619][gbkey=CDS]	2	2	2		1	2	2	2	2	2	2	2	2	2	2	2	2	2	2	2	2	2	2	1	2	2	2	2	2	2	2	2	2	2	2	2	2	2	2	1	2	2	2	2	2	2	2	2
lcl|LN679998.1_prot_CEJ72799.1_688[gene=rpsO][locus_tag=ATCC9714_06871][protein=30SribosomalproteinS15][protein_id=CEJ72799.1][location=711316..711570][gbkey=CDS]	lcl|LN679998.1_prot_CEJ72799.1_688[gene=rpsO][locus_tag=ATCC9714_06871][protein=30SribosomalproteinS15][protein_id=CEJ72799.1][location=711316..711570][gbkey=CDS]	2	2	2		1	2	2	2	1	2	1	2	2	2	1	2	2	2	2	1	2	2	2	2	1	2	1	2	2	2	1	2	2	2	2	1	2	2	2	2	1	2	1	2	2	2	1	2
lcl|LN679998.1_prot_CEJ72800.1_689[locus_tag=ATCC9714_06881][protein=uncharacterisedprotein][protein_id=CEJ72800.1][location=711749..712582][gbkey=CDS]	lcl|LN679998.1_prot_CEJ72800.1_689[locus_tag=ATCC9714_06881][protein=uncharacterisedprotein][protein_id=CEJ72800.1][location=711749..712582][gbkey=CDS]	2	2	2		1	2	2	2	2	2	2	2	2	2	2	2	2	2	2	2	2	2	2	2	2	2	2	2	2	2	2	2	2	2	2	2	2	2	2	2	2	2	2	2	2	2	2	2
lcl|LN679998.1_prot_CEJ72813.1_702[locus_tag=ATCC9714_07011][protein=RNaseY][protein_id=CEJ72813.1][location=726645..728186][gbkey=CDS]	lcl|LN679998.1_prot_CEJ72813.1_702[locus_tag=ATCC9714_07011][protein=RNaseY][protein_id=CEJ72813.1][location=726645..728186][gbkey=CDS]	2	2	2		1	2	2	2	2	2	2	2	2	2	1	2	2	2	2	2	2	1	2	1	2	2	2	2	2	2	1	2	2	2	2	2	2	1	2	1	2	2	2	2	2	2	1	2
lcl|LN679998.1_prot_CEJ72915.1_804[locus_tag=ATCC9714_08031][protein=putativemethyltransferase][protein_id=CEJ72915.1][location=828185..828976][gbkey=CDS]	lcl|LN679998.1_prot_CEJ72915.1_804[locus_tag=ATCC9714_08031][protein=putativemethyltransferase][protein_id=CEJ72915.1][location=828185..828976][gbkey=CDS]	2	2	2		1	2	2	2	1	2	0	2	2	2	1	2	2	2	2	1	2	2	2	2	1	2	0	2	2	2	1	2	2	2	2	1	2	2	2	2	1	2	0	2	2	2	1	2
lcl|LN679998.1_prot_CEJ72927.1_816[locus_tag=ATCC9714_08151][protein=PeptidasefamilyT4][protein_id=CEJ72927.1][location=837753..838775][gbkey=CDS]	lcl|LN679998.1_prot_CEJ72927.1_816[locus_tag=ATCC9714_08151][protein=PeptidasefamilyT4][protein_id=CEJ72927.1][location=837753..838775][gbkey=CDS]	2	2	2		1	2	2	2	2	2	2	2	2	2	2	2	2	2	2	2	2	2	2	2	2	2	2	2	2	2	2	2	2	2	2	2	2	2	2	2	2	2	2	2	2	2	2	2
lcl|LN679998.1_prot_CEJ72963.1_852[gene=rsiV][locus_tag=ATCC9714_08511][protein=anti-sigma-VfactorrsiV][protein_id=CEJ72963.1][location=874580..875437][gbkey=CDS]	lcl|LN679998.1_prot_CEJ72963.1_852[gene=rsiV][locus_tag=ATCC9714_08511][protein=anti-sigma-VfactorrsiV][protein_id=CEJ72963.1][location=874580..875437][gbkey=CDS]	2	2	2		1	2	2	2	1	1	1	1	1	1	1	2	1	2	2	1	1	1	1	1	1	1	1	1	1	1	1	2	1	2	2	1	1	1	1	1	1	1	1	1	1	1	1	2
lcl|LN679998.1_prot_CEJ72985.1_874[gene=kdpE][locus_tag=ATCC9714_08731][protein=Two-componentresponseregulatorKdpE][protein_id=CEJ72985.1][location=898986..899684][gbkey=CDS]	lcl|LN679998.1_prot_CEJ72985.1_874[gene=kdpE][locus_tag=ATCC9714_08731][protein=Two-componentresponseregulatorKdpE][protein_id=CEJ72985.1][location=898986..899684][gbkey=CDS]	2	2	2		1	2	2	2	2	2	1	2	2	2	1	2	2	2	2	2	2	2	2	2	2	2	1	2	2	2	1	2	2	2	2	2	2	2	2	2	2	2	1	2	2	2	1	2
lcl|LN679998.1_prot_CEJ72987.1_876[locus_tag=ATCC9714_08751][protein=putativeribonuclease][protein_id=CEJ72987.1][location=900582..901313][gbkey=CDS]	lcl|LN679998.1_prot_CEJ72987.1_876[locus_tag=ATCC9714_08751][protein=putativeribonuclease][protein_id=CEJ72987.1][location=900582..901313][gbkey=CDS]	2	2	2		1	2	2	2	1	2	1	2	2	1	1	2	2	1	2	1	1	2	2	2	1	2	1	2	2	1	1	2	2	1	2	1	1	2	2	2	1	2	1	2	2	1	1	2
lcl|LN679998.1_prot_CEJ73034.1_923[locus_tag=ATCC9714_09221][protein=coatFdomainprotein][protein_id=CEJ73034.1][location=953318..953566][gbkey=CDS]	lcl|LN679998.1_prot_CEJ73034.1_923[locus_tag=ATCC9714_09221][protein=coatFdomainprotein][protein_id=CEJ73034.1][location=953318..953566][gbkey=CDS]	2	2	2		1	2	2	2	1	1	1	1	1	2	2	1	1	1	1	1	2	1	1	1	1	1	1	1	1	2	2	1	1	1	1	1	2	1	1	1	1	1	1	1	1	2	2	1
lcl|LN679998.1_prot_CEJ73036.1_925[locus_tag=ATCC9714_09241][protein=hypotheticalprotein][protein_id=CEJ73036.1][location=complement(954488..954967)][gbkey=CDS]	lcl|LN679998.1_prot_CEJ73036.1_925[locus_tag=ATCC9714_09241][protein=hypotheticalprotein][protein_id=CEJ73036.1][location=complement(954488..954967)][gbkey=CDS]	2	2	2		1	2	2	2	2	2	2	2	2	2	2	2	2	2	2	2	2	2	2	2	2	2	2	2	2	2	2	2	2	2	2	2	2	2	2	2	2	2	2	2	2	2	2	2
lcl|LN679998.1_prot_CEJ73151.1_1040[locus_tag=ATCC9714_10391][protein=creatinineamidohydrolasefamilyprotein][protein_id=CEJ73151.1][location=complement(1060098..1060853)][gbkey=CDS]	lcl|LN679998.1_prot_CEJ73151.1_1040[locus_tag=ATCC9714_10391][protein=creatinineamidohydrolasefamilyprotein][protein_id=CEJ73151.1][location=complement(1060098..1060853)][gbkey=CDS]	2	2	2		1	2	2	2	1	2	2	1	2	2	2	2	2	2	2	1	2	1	2	1	1	2	2	1	2	2	2	2	2	2	2	1	2	1	2	1	1	2	2	1	2	2	2	2
lcl|LN679998.1_prot_CEJ73204.1_1093[gene=cstA][locus_tag=ATCC9714_10921][protein=Carbonstarvationprotein,CstA][protein_id=CEJ73204.1][location=1114644..1116098][gbkey=CDS]	lcl|LN679998.1_prot_CEJ73204.1_1093[gene=cstA][locus_tag=ATCC9714_10921][protein=Carbonstarvationprotein,CstA][protein_id=CEJ73204.1][location=1114644..1116098][gbkey=CDS]	2	2	1		1	2	2	1	1	2	2	2	2	2	2	2	2	1	2	2	2	2	2	2	1	2	2	2	2	2	2	2	2	1	2	2	2	2	2	2	0	1	1	1	1	1	1	1
lcl|LN679998.1_prot_CEJ73277.1_1166[gene=cspBA][locus_tag=ATCC9714_11651][protein=Subtilisin-likeserinegerminationrelatedprotease][protein_id=CEJ73277.1][location=1201364..1204684][gbkey=CDS]	lcl|LN679998.1_prot_CEJ73277.1_1166[gene=cspBA][locus_tag=ATCC9714_11651][protein=Subtilisin-likeserinegerminationrelatedprotease][protein_id=CEJ73277.1][location=1201364..1204684][gbkey=CDS]	2	2	2		1	2	2	2	2	2	2	2	2	2	2	2	2	2	2	2	2	2	2	2	2	2	2	2	2	2	2	2	2	2	2	2	2	2	2	2	2	2	2	2	2	2	2	2
lcl|LN679998.1_prot_CEJ73292.1_1181[locus_tag=ATCC9714_11801][protein=methylmalonyl-CoAmutaseC-terminaldomainprotein][protein_id=CEJ73292.1][location=1222030..1222431][gbkey=CDS]	lcl|LN679998.1_prot_CEJ73292.1_1181[locus_tag=ATCC9714_11801][protein=methylmalonyl-CoAmutaseC-terminaldomainprotein][protein_id=CEJ73292.1][location=1222030..1222431][gbkey=CDS]	2	2	2		1	2	2	2	2	2	2	2	2	2	2	2	2	2	2	2	2	2	2	2	2	2	2	2	2	2	2	2	2	2	2	2	2	2	2	2	2	2	2	2	2	2	2	2
lcl|LN679998.1_prot_CEJ73329.1_1218[locus_tag=ATCC9714_12171][protein=putativeTPRrepeat-containingprotein][protein_id=CEJ73329.1][location=1257735..1259120][gbkey=CDS]	lcl|LN679998.1_prot_CEJ73329.1_1218[locus_tag=ATCC9714_12171][protein=putativeTPRrepeat-containingprotein][protein_id=CEJ73329.1][location=1257735..1259120][gbkey=CDS]	2	2	2		1	2	2	2	2	2	2	2	2	2	2	2	2	2	2	2	2	2	2	2	2	2	2	2	2	2	2	2	2	2	2	2	2	2	2	2	2	2	2	2	2	2	2	2
lcl|LN679998.1_prot_CEJ73336.1_1225[locus_tag=ATCC9714_12241][protein=putativeexportedpolysaccharidedeacetylase][protein_id=CEJ73336.1][location=1264502..1265194][gbkey=CDS]	lcl|LN679998.1_prot_CEJ73336.1_1225[locus_tag=ATCC9714_12241][protein=putativeexportedpolysaccharidedeacetylase][protein_id=CEJ73336.1][location=1264502..1265194][gbkey=CDS]	2	2	2		1	2	2	2	2	2	2	2	2	2	2	2	2	2	2	2	2	2	2	2	2	2	2	2	2	2	2	2	2	2	2	2	2	2	2	2	2	2	2	2	2	2	2	2
lcl|LN679998.1_prot_CEJ73342.1_1231[locus_tag=ATCC9714_12301][protein=conservedhypotheticalprotein][protein_id=CEJ73342.1][location=1268643..1269326][gbkey=CDS]	lcl|LN679998.1_prot_CEJ73342.1_1231[locus_tag=ATCC9714_12301][protein=conservedhypotheticalprotein][protein_id=CEJ73342.1][location=1268643..1269326][gbkey=CDS]	2	2	2		1	2	2	2	2	2	2	2	2	2	2	2	2	2	2	2	2	2	2	2	2	2	2	2	2	2	2	2	2	2	2	2	2	2	2	2	2	2	2	2	2	2	2	2
lcl|LN679998.1_prot_CEJ73348.1_1237[gene=dnaG][locus_tag=ATCC9714_12361][protein=DNAprimase][protein_id=CEJ73348.1][location=1272627..1274444][gbkey=CDS]	lcl|LN679998.1_prot_CEJ73348.1_1237[gene=dnaG][locus_tag=ATCC9714_12361][protein=DNAprimase][protein_id=CEJ73348.1][location=1272627..1274444][gbkey=CDS]	2	2	2		1	2	2	2	2	2	2	2	2	2	1	2	1	2	2	1	2	2	2	1	2	2	2	2	2	2	1	2	1	2	2	1	2	2	2	1	2	2	2	2	2	2	1	2
lcl|LN679998.1_prot_CEJ73373.1_1262[locus_tag=ATCC9714_12611][protein=Transcriptionalregulator,MarRfamily][protein_id=CEJ73373.1][location=complement(1298551..1298994)][gbkey=CDS]	lcl|LN679998.1_prot_CEJ73373.1_1262[locus_tag=ATCC9714_12611][protein=Transcriptionalregulator,MarRfamily][protein_id=CEJ73373.1][location=complement(1298551..1298994)][gbkey=CDS]	2	2	2		1	2	2	2	2	2	2	1	2	1	2	2	2	2	1	2	2	2	1	2	2	2	2	1	2	1	2	2	2	2	1	2	2	2	1	2	2	2	2	1	2	1	2	2
lcl|LN679998.1_prot_CEJ73417.1_1306[locus_tag=ATCC9714_13051][protein=rhodanese-likedomainprotein][protein_id=CEJ73417.1][location=1345003..1345434][gbkey=CDS]	lcl|LN679998.1_prot_CEJ73417.1_1306[locus_tag=ATCC9714_13051][protein=rhodanese-likedomainprotein][protein_id=CEJ73417.1][location=1345003..1345434][gbkey=CDS]	2	2	2		1	2	2	2	2	2	2	2	2	2	2	2	2	2	2	2	2	2	2	2	2	2	2	2	2	2	2	2	2	2	2	2	2	2	2	2	2	2	2	2	2	2	2	2
lcl|LN679998.1_prot_CEJ73444.1_1333[gene=topB2][locus_tag=ATCC9714_13321][protein=DNAtopoisomeraseIII][protein_id=CEJ73444.1][location=1374132..1376243][gbkey=CDS]	lcl|LN679998.1_prot_CEJ73444.1_1333[gene=topB2][locus_tag=ATCC9714_13321][protein=DNAtopoisomeraseIII][protein_id=CEJ73444.1][location=1374132..1376243][gbkey=CDS]	2	2	2		1	2	2	2	1	2	1	1	2	2	1	2	2	2	2	0	2	2	1	2	1	2	1	1	2	2	1	2	2	2	2	0	2	2	1	2	1	2	1	1	2	2	1	2
lcl|LN679998.1_prot_CEJ73462.1_1351[locus_tag=ATCC9714_13501][protein=glycerol-3-phosphatedehydrogenase,glpa][protein_id=CEJ73462.1][location=1391905..1393326][gbkey=CDS]	lcl|LN679998.1_prot_CEJ73462.1_1351[locus_tag=ATCC9714_13501][protein=glycerol-3-phosphatedehydrogenase,glpa][protein_id=CEJ73462.1][location=1391905..1393326][gbkey=CDS]	2	2	2		1	2	2	2	2	2	2	2	2	2	2	2	2	2	2	2	2	2	2	2	2	2	2	2	2	2	2	2	2	2	2	2	2	2	2	2	2	2	2	2	2	2	2	2
lcl|LN679998.1_prot_CEJ73466.1_1355[gene=dut][locus_tag=ATCC9714_13541][protein=deoxyuridine5'-triphosphatenucleotidohydrolase][protein_id=CEJ73466.1][location=1396490..1396978][gbkey=CDS]	lcl|LN679998.1_prot_CEJ73466.1_1355[gene=dut][locus_tag=ATCC9714_13541][protein=deoxyuridine5'-triphosphatenucleotidohydrolase][protein_id=CEJ73466.1][location=1396490..1396978][gbkey=CDS]	2	2	2		1	2	2	2	2	1	1	2	2	2	1	1	1	2	2	1	1	2	0	2	2	1	1	2	2	2	1	1	1	2	2	1	1	2	0	2	2	1	1	2	2	2	1	1
lcl|LN679998.1_prot_CEJ73534.1_1423[locus_tag=ATCC9714_14221][protein=putativelipoprotein][protein_id=CEJ73534.1][location=complement(1461379..1461837)][gbkey=CDS]	lcl|LN679998.1_prot_CEJ73534.1_1423[locus_tag=ATCC9714_14221][protein=putativelipoprotein][protein_id=CEJ73534.1][location=complement(1461379..1461837)][gbkey=CDS]	2	2	2		1	2	2	2	0	2	0	2	2	2	1	2	2	2	2	2	1	2	2	2	0	2	0	2	2	2	1	2	2	2	2	2	1	2	2	2	0	2	0	2	2	2	1	2
lcl|LN679998.1_prot_CEJ73598.1_1487[gene=thyX][locus_tag=ATCC9714_14861][protein=ThymidylatesynthasethyX(TS)(TSase)][protein_id=CEJ73598.1][location=1512829..1513503][gbkey=CDS]	lcl|LN679998.1_prot_CEJ73598.1_1487[gene=thyX][locus_tag=ATCC9714_14861][protein=ThymidylatesynthasethyX(TS)(TSase)][protein_id=CEJ73598.1][location=1512829..1513503][gbkey=CDS]	2	2	2		1	2	2	2	1	1	1	2	2	2	1	2	1	2	2	1	2	1	2	2	1	1	1	2	2	2	1	2	1	2	2	1	2	1	2	2	1	1	1	2	2	2	1	2
lcl|LN679998.1_prot_CEJ73642.1_1531[locus_tag=ATCC9714_15301][protein=alcoholdehydrogenase][protein_id=CEJ73642.1][location=1560788..1561939][gbkey=CDS]	lcl|LN679998.1_prot_CEJ73642.1_1531[locus_tag=ATCC9714_15301][protein=alcoholdehydrogenase][protein_id=CEJ73642.1][location=1560788..1561939][gbkey=CDS]	2	2	2		1	2	2	2	2	2	2	2	2	2	2	2	2	2	2	2	2	2	2	2	2	2	2	2	2	2	2	2	2	2	2	2	2	2	2	2	2	2	2	2	2	2	2	2
lcl|LN679998.1_prot_CEJ73644.1_1533[gene=fucI][locus_tag=ATCC9714_15321][protein=L-fucoseisomerase][protein_id=CEJ73644.1][location=1563053..1564846][gbkey=CDS]	lcl|LN679998.1_prot_CEJ73644.1_1533[gene=fucI][locus_tag=ATCC9714_15321][protein=L-fucoseisomerase][protein_id=CEJ73644.1][location=1563053..1564846][gbkey=CDS]	2	2	2		1	2	2	2	1	2	0	2	2	2	0	2	2	2	2	0	2	2	2	2	1	2	0	2	2	2	0	2	2	2	2	0	2	2	2	2	1	2	0	2	2	2	0	2
lcl|LN679998.1_prot_CEJ73649.1_1538[locus_tag=ATCC9714_15371][protein=riboseABCtransporter,periplasmicD-ribose-bindingprotein][protein_id=CEJ73649.1][location=1569155..1570111][gbkey=CDS]	lcl|LN679998.1_prot_CEJ73649.1_1538[locus_tag=ATCC9714_15371][protein=riboseABCtransporter,periplasmicD-ribose-bindingprotein][protein_id=CEJ73649.1][location=1569155..1570111][gbkey=CDS]	2	2	2		1	2	2	2	1	1	1	1	1	1	1	1	1	2	1	1	1	1	1	0	1	1	1	1	1	1	1	1	1	2	1	1	1	1	1	0	1	1	1	1	1	1	1	1
lcl|LN679998.1_prot_CEJ73652.1_1541[locus_tag=ATCC9714_15401][protein=putativecobalamin-bindingprotein][protein_id=CEJ73652.1][location=1572631..1573272][gbkey=CDS]	lcl|LN679998.1_prot_CEJ73652.1_1541[locus_tag=ATCC9714_15401][protein=putativecobalamin-bindingprotein][protein_id=CEJ73652.1][location=1572631..1573272][gbkey=CDS]	2	2	2		1	2	2	2	2	2	1	2	2	2	2	2	2	2	2	2	2	2	2	2	2	2	1	2	2	2	2	2	2	2	2	2	2	2	2	2	2	2	1	2	2	2	2	2
lcl|LN679998.1_prot_CEJ73709.1_1598[locus_tag=ATCC9714_15971][protein=hypotheticalprotein][protein_id=CEJ73709.1][location=1640137..1640676][gbkey=CDS]	lcl|LN679998.1_prot_CEJ73709.1_1598[locus_tag=ATCC9714_15971][protein=hypotheticalprotein][protein_id=CEJ73709.1][location=1640137..1640676][gbkey=CDS]	2	2	2		1	2	2	2	2	2	2	2	2	2	2	2	2	2	2	2	2	2	2	2	2	2	2	2	2	2	2	2	2	2	2	2	2	2	2	2	2	2	2	2	2	2	2	2
lcl|LN679998.1_prot_CEJ73722.1_1611[locus_tag=ATCC9714_16101][protein=transcriptionalregulatorPadR-likefamilyprotein][protein_id=CEJ73722.1][location=1651249..1651965][gbkey=CDS]	lcl|LN679998.1_prot_CEJ73722.1_1611[locus_tag=ATCC9714_16101][protein=transcriptionalregulatorPadR-likefamilyprotein][protein_id=CEJ73722.1][location=1651249..1651965][gbkey=CDS]	2	2	2		1	2	2	2	2	1	2	1	1	1	2	1	1	1	1	2	1	1	1	1	2	1	2	1	1	1	2	1	1	1	1	2	1	1	1	1	2	1	2	1	1	1	2	1
lcl|LN679998.1_prot_CEJ73734.1_1623[locus_tag=ATCC9714_16221][protein=ureEureaseaccessory,N-terminaldomainprotein][protein_id=CEJ73734.1][location=1663990..1664460][gbkey=CDS]	lcl|LN679998.1_prot_CEJ73734.1_1623[locus_tag=ATCC9714_16221][protein=ureEureaseaccessory,N-terminaldomainprotein][protein_id=CEJ73734.1][location=1663990..1664460][gbkey=CDS]	2	2	2		1	2	2	2	2	2	2	2	2	2	1	2	2	2	2	1	2	2	2	2	2	2	2	2	2	2	1	2	2	2	2	1	2	2	2	2	2	2	2	2	2	2	1	2
lcl|LN679998.1_prot_CEJ73736.1_1625[gene=hypB][locus_tag=ATCC9714_16241][protein=hydrogenaseaccessoryproteinHypB][protein_id=CEJ73736.1][location=1665205..1665816][gbkey=CDS]	lcl|LN679998.1_prot_CEJ73736.1_1625[gene=hypB][locus_tag=ATCC9714_16241][protein=hydrogenaseaccessoryproteinHypB][protein_id=CEJ73736.1][location=1665205..1665816][gbkey=CDS]	2	2	2		1	2	2	2	2	2	2	2	2	2	2	2	2	2	2	2	2	2	2	2	2	2	2	2	2	2	2	2	2	2	2	2	2	2	2	2	2	2	2	2	2	2	2	2
lcl|LN679998.1_prot_CEJ73766.1_1655[gene=spoVS][locus_tag=ATCC9714_16541][protein=StageVsporulationproteinS][protein_id=CEJ73766.1][location=complement(1694961..1695221)][gbkey=CDS]	lcl|LN679998.1_prot_CEJ73766.1_1655[gene=spoVS][locus_tag=ATCC9714_16541][protein=StageVsporulationproteinS][protein_id=CEJ73766.1][location=complement(1694961..1695221)][gbkey=CDS]	2	2	2		1	2	2	2	1	2	0	1	2	2	2	1	2	2	2	1	2	1	1	2	1	2	0	1	2	2	2	1	2	2	2	1	2	1	1	2	1	2	0	1	2	2	2	1
lcl|LN679998.1_prot_CEJ73776.1_1665[locus_tag=ATCC9714_16641][protein=hypotheticalprotein][protein_id=CEJ73776.1][location=complement(1701390..1701497)][gbkey=CDS]	lcl|LN679998.1_prot_CEJ73776.1_1665[locus_tag=ATCC9714_16641][protein=hypotheticalprotein][protein_id=CEJ73776.1][location=complement(1701390..1701497)][gbkey=CDS]	2	2	2		1	2	2	2	2	2	2	2	2	2	2	2	2	2	2	2	2	2	2	2	2	2	2	2	2	2	2	2	2	2	2	2	2	2	2	2	2	2	2	2	2	2	2	2
lcl|LN679998.1_prot_CEJ73786.1_1675[gene=aroH][locus_tag=ATCC9714_16741][protein=chorismatemutase][protein_id=CEJ73786.1][location=complement(1710517..1710882)][gbkey=CDS]	lcl|LN679998.1_prot_CEJ73786.1_1675[gene=aroH][locus_tag=ATCC9714_16741][protein=chorismatemutase][protein_id=CEJ73786.1][location=complement(1710517..1710882)][gbkey=CDS]	2	2	2		1	2	2	2	1	2	1	2	2	2	2	2	2	2	2	1	2	2	2	2	1	2	1	2	2	2	2	2	2	2	2	1	2	2	2	2	1	2	1	2	2	2	2	2
lcl|LN679998.1_prot_CEJ73792.1_1681[gene=nrdF][locus_tag=ATCC9714_16801][protein=Ribonucleoside-diphosphatereductasesubunitbeta(Ribonucleotidereductasesmallsubunit)][protein_id=CEJ73792.1][location=complement(1715809..1716780)][gbkey=CDS]	lcl|LN679998.1_prot_CEJ73792.1_1681[gene=nrdF][locus_tag=ATCC9714_16801][protein=Ribonucleoside-diphosphatereductasesubunitbeta(Ribonucleotidereductasesmallsubunit)][protein_id=CEJ73792.1][location=complement(1715809..1716780)][gbkey=CDS]	2	2	2		1	2	2	2	1	2	1	2	2	2	1	2	2	2	2	2	2	2	2	2	1	2	1	2	2	2	1	2	2	2	2	2	2	2	2	2	1	2	1	2	2	2	1	2
lcl|LN679998.1_prot_CEJ73828.1_1717[locus_tag=ATCC9714_17161][protein=putativeiron-sulfurprotein][protein_id=CEJ73828.1][location=complement(1770312..1771457)][gbkey=CDS]	lcl|LN679998.1_prot_CEJ73828.1_1717[locus_tag=ATCC9714_17161][protein=putativeiron-sulfurprotein][protein_id=CEJ73828.1][location=complement(1770312..1771457)][gbkey=CDS]	2	2	2		1	2	2	2	1	2	1	2	2	2	2	2	2	1	2	0	1	1	2	2	1	2	1	2	2	2	2	2	2	1	2	0	1	1	2	2	1	2	1	2	2	2	2	2
lcl|LN679998.1_prot_CEJ73832.1_1721[locus_tag=ATCC9714_17201][protein=putativeuniversalstressprotein][protein_id=CEJ73832.1][location=1776532..1776945][gbkey=CDS]	lcl|LN679998.1_prot_CEJ73832.1_1721[locus_tag=ATCC9714_17201][protein=putativeuniversalstressprotein][protein_id=CEJ73832.1][location=1776532..1776945][gbkey=CDS]	2	2	2		1	2	2	2	1	1	1	1	1	1	1	1	1	2	2	1	1	0	1	1	1	1	1	1	1	1	1	1	1	2	2	1	1	0	1	1	1	1	1	1	1	1	1	1
lcl|LN679998.1_prot_CEJ73861.1_1750[locus_tag=ATCC9714_17491][protein=Aminopeptidase,M42family][protein_id=CEJ73861.1][location=complement(1806672..1807736)][gbkey=CDS]	lcl|LN679998.1_prot_CEJ73861.1_1750[locus_tag=ATCC9714_17491][protein=Aminopeptidase,M42family][protein_id=CEJ73861.1][location=complement(1806672..1807736)][gbkey=CDS]	2	2	2		1	2	2	2	1	1	1	1	2	1	1	2	2	2	2	1	2	2	1	2	1	1	1	1	2	1	1	2	2	2	2	1	2	2	1	2	1	1	1	1	2	1	1	2
lcl|LN679998.1_prot_CEJ73866.1_1755[locus_tag=ATCC9714_17541][protein=hypotheticalprotein][protein_id=CEJ73866.1][location=complement(1813870..1814808)][gbkey=CDS]	lcl|LN679998.1_prot_CEJ73866.1_1755[locus_tag=ATCC9714_17541][protein=hypotheticalprotein][protein_id=CEJ73866.1][location=complement(1813870..1814808)][gbkey=CDS]	2	2	2		1	2	2	2	2	2	2	2	2	2	2	2	2	2	1	2	1	2	1	2	2	2	2	2	2	2	2	2	2	2	1	2	1	2	1	2	2	2	2	2	2	2	2	2
lcl|LN679998.1_prot_CEJ73890.1_1779[locus_tag=ATCC9714_17781][protein=putativethioesterase][protein_id=CEJ73890.1][location=complement(1841815..1842321)][gbkey=CDS]	lcl|LN679998.1_prot_CEJ73890.1_1779[locus_tag=ATCC9714_17781][protein=putativethioesterase][protein_id=CEJ73890.1][location=complement(1841815..1842321)][gbkey=CDS]	2	2	2		1	2	2	2	0	2	2	2	2	2	2	2	2	2	2	2	2	2	2	1	0	2	2	2	2	2	2	2	2	2	2	2	2	2	2	1	0	2	2	2	2	2	2	2
lcl|LN679998.1_prot_CEJ73920.1_1809[locus_tag=ATCC9714_18081][protein=Two-componentresponseregulator][protein_id=CEJ73920.1][location=complement(1876128..1876799)][gbkey=CDS]	lcl|LN679998.1_prot_CEJ73920.1_1809[locus_tag=ATCC9714_18081][protein=Two-componentresponseregulator][protein_id=CEJ73920.1][location=complement(1876128..1876799)][gbkey=CDS]	2	2	2		1	2	2	2	2	2	2	2	2	2	2	2	2	2	2	1	2	2	2	2	2	2	2	2	2	2	2	2	2	2	2	1	2	2	2	2	2	2	2	2	2	2	2	2
lcl|LN679998.1_prot_CEJ73938.1_1827[locus_tag=ATCC9714_18261][protein=cys/MetmetabolismPLP-dependentenzymefamilyprotein][protein_id=CEJ73938.1][location=complement(1892560..1892850)][gbkey=CDS]	lcl|LN679998.1_prot_CEJ73938.1_1827[locus_tag=ATCC9714_18261][protein=cys/MetmetabolismPLP-dependentenzymefamilyprotein][protein_id=CEJ73938.1][location=complement(1892560..1892850)][gbkey=CDS]	2	2	2		1	2	2	2	1	1	1	2	1	2	1	2	2	2	2	2	2	1	2	2	1	1	1	2	1	2	1	2	2	2	2	2	2	1	2	2	1	1	1	2	1	2	1	2
lcl|LN679998.1_prot_CEJ73944.1_1833[gene=sdlO][locus_tag=ATCC9714_18321][protein=sordellilysinO][protein_id=CEJ73944.1][location=complement(1897296..1898798)][gbkey=CDS]	lcl|LN679998.1_prot_CEJ73944.1_1833[gene=sdlO][locus_tag=ATCC9714_18321][protein=sordellilysinO][protein_id=CEJ73944.1][location=complement(1897296..1898798)][gbkey=CDS]	2	2	2		1	2	2	2	2	2	2	2	2	2	2	2	2	1	2	2	2	1	2	2	2	2	2	2	2	2	2	2	2	1	2	2	2	1	2	2	2	2	2	2	2	2	2	2
lcl|LN679998.1_prot_CEJ73957.1_1846[locus_tag=ATCC9714_18451][protein=hypotheticalprotein][protein_id=CEJ73957.1][location=complement(1911280..1912002)][gbkey=CDS]	lcl|LN679998.1_prot_CEJ73957.1_1846[locus_tag=ATCC9714_18451][protein=hypotheticalprotein][protein_id=CEJ73957.1][location=complement(1911280..1912002)][gbkey=CDS]	2	2	2		1	2	2	2	1	1	0	1	2	2	1	2	0	2	2	2	2	2	2	2	1	1	0	1	2	2	1	2	0	2	2	2	2	2	2	2	1	1	0	1	2	2	1	2
lcl|LN679998.1_prot_CEJ74004.1_1893[locus_tag=ATCC9714_18921][protein=putativesodium/alaninesymporter][protein_id=CEJ74004.1][location=1956727..1958130][gbkey=CDS]	lcl|LN679998.1_prot_CEJ74004.1_1893[locus_tag=ATCC9714_18921][protein=putativesodium/alaninesymporter][protein_id=CEJ74004.1][location=1956727..1958130][gbkey=CDS]	2	2	1		1	2	2	1	1	1	1	1	1	1	1	1	1	1	1	1	2	1	1	2	1	1	1	1	1	1	1	1	1	1	1	1	2	1	1	2	1	1	1	1	1	1	1	1
lcl|LN679998.1_prot_CEJ74015.1_1904[locus_tag=ATCC9714_19031][protein=putativepyridoxalphosphate-dependenttransferase][protein_id=CEJ74015.1][location=complement(1967921..1969093)][gbkey=CDS]	lcl|LN679998.1_prot_CEJ74015.1_1904[locus_tag=ATCC9714_19031][protein=putativepyridoxalphosphate-dependenttransferase][protein_id=CEJ74015.1][location=complement(1967921..1969093)][gbkey=CDS]	2	2	2		1	2	2	2	0	0	0	2	2	2	1	2	1	2	2	1	2	1	2	2	0	0	0	2	2	2	1	2	1	2	2	1	2	1	2	2	0	0	0	2	2	2	1	2
lcl|LN679998.1_prot_CEJ74042.1_1931[locus_tag=ATCC9714_19301][protein=putativehydrolase,HADsuperfamily,IIBsubfamily][protein_id=CEJ74042.1][location=complement(1994496..1995299)][gbkey=CDS]	lcl|LN679998.1_prot_CEJ74042.1_1931[locus_tag=ATCC9714_19301][protein=putativehydrolase,HADsuperfamily,IIBsubfamily][protein_id=CEJ74042.1][location=complement(1994496..1995299)][gbkey=CDS]	2	2	2		1	2	2	2	1	2	2	2	2	0	1	2	1	2	2	1	0	2	2	1	1	2	2	2	2	0	1	2	1	2	2	1	0	2	2	1	1	2	2	2	2	0	1	2
lcl|LN679998.1_prot_CEJ74101.1_1990[locus_tag=ATCC9714_19891][protein=BNR/Asp-boxrepeatfamilyprotein][protein_id=CEJ74101.1][location=complement(2051787..2052968)][gbkey=CDS]	lcl|LN679998.1_prot_CEJ74101.1_1990[locus_tag=ATCC9714_19891][protein=BNR/Asp-boxrepeatfamilyprotein][protein_id=CEJ74101.1][location=complement(2051787..2052968)][gbkey=CDS]	2	2	2		1	2	2	2	1	2	2	1	1	1	2	1	1	1	1	2	1	2	1	1	1	2	2	1	1	1	2	1	1	1	1	2	1	2	1	1	1	2	2	1	1	1	2	1
lcl|LN679998.1_prot_CEJ74107.1_1996[locus_tag=ATCC9714_19951][protein=hypotheticalprotein][protein_id=CEJ74107.1][location=2057908..2058417][gbkey=CDS]	lcl|LN679998.1_prot_CEJ74107.1_1996[locus_tag=ATCC9714_19951][protein=hypotheticalprotein][protein_id=CEJ74107.1][location=2057908..2058417][gbkey=CDS]	2	2	2		1	2	2	2	1	1	1	1	1	1	1	1	1	2	1	1	1	1	1	2	1	1	1	1	1	1	1	1	1	2	1	1	1	1	1	2	1	1	1	1	1	1	1	1
lcl|LN679998.1_prot_CEJ74123.1_2012[locus_tag=ATCC9714_20111][protein=Transcriptionalregulator,HTH-type][protein_id=CEJ74123.1][location=complement(2077602..2078729)][gbkey=CDS]	lcl|LN679998.1_prot_CEJ74123.1_2012[locus_tag=ATCC9714_20111][protein=Transcriptionalregulator,HTH-type][protein_id=CEJ74123.1][location=complement(2077602..2078729)][gbkey=CDS]	2	2	2		1	2	2	2	2	1	1	2	2	1	1	1	0	2	1	2	1	2	1	2	2	1	1	2	2	1	1	1	0	2	1	2	1	2	1	2	2	1	1	2	2	1	1	1
lcl|LN679998.1_prot_CEJ74134.1_2023[gene=ade][locus_tag=ATCC9714_20221][protein=Fragmentofadeninedeaminase][protein_id=CEJ74134.1][location=complement(2089439..2091142)][gbkey=CDS]	lcl|LN679998.1_prot_CEJ74134.1_2023[gene=ade][locus_tag=ATCC9714_20221][protein=Fragmentofadeninedeaminase][protein_id=CEJ74134.1][location=complement(2089439..2091142)][gbkey=CDS]	2	2	2		1	2	2	2	2	2	1	2	2	2	2	2	1	2	1	1	1	2	1	1	2	2	1	2	2	2	2	2	1	2	1	1	1	2	1	1	2	2	1	2	2	2	2	2
lcl|LN679998.1_prot_CEJ74200.1_2089[locus_tag=ATCC9714_20881][protein=putativeexportedprotein][protein_id=CEJ74200.1][location=complement(2165630..2166799)][gbkey=CDS]	lcl|LN679998.1_prot_CEJ74200.1_2089[locus_tag=ATCC9714_20881][protein=putativeexportedprotein][protein_id=CEJ74200.1][location=complement(2165630..2166799)][gbkey=CDS]	2	2	2		1	2	2	2	0	0	0	1	1	2	0	2	2	2	2	0	2	1	2	2	0	0	0	1	1	2	0	2	2	2	2	0	2	1	2	2	0	0	0	1	1	2	0	2
lcl|LN679998.1_prot_CEJ74205.1_2094[locus_tag=ATCC9714_20931][protein=uncharacterisedprotein,DegVfamily][protein_id=CEJ74205.1][location=complement(2171057..2171899)][gbkey=CDS]	lcl|LN679998.1_prot_CEJ74205.1_2094[locus_tag=ATCC9714_20931][protein=uncharacterisedprotein,DegVfamily][protein_id=CEJ74205.1][location=complement(2171057..2171899)][gbkey=CDS]	2	2	2		1	2	2	2	1	2	2	2	2	2	2	2	2	2	2	2	2	2	2	2	1	2	2	2	2	2	2	2	2	2	2	2	2	2	2	2	1	2	2	2	2	2	2	2
lcl|LN679998.1_prot_CEJ74207.1_2096[locus_tag=ATCC9714_20951][protein=uncharacterisedprotein,UPF0145family][protein_id=CEJ74207.1][location=complement(2173980..2174306)][gbkey=CDS]	lcl|LN679998.1_prot_CEJ74207.1_2096[locus_tag=ATCC9714_20951][protein=uncharacterisedprotein,UPF0145family][protein_id=CEJ74207.1][location=complement(2173980..2174306)][gbkey=CDS]	2	2	2		1	2	2	2	2	2	2	1	2	2	2	2	1	1	2	2	1	1	2	2	2	2	2	1	2	2	2	2	1	1	2	2	1	1	2	2	2	2	2	1	2	2	2	2
lcl|LN679998.1_prot_CEJ74252.1_2141[locus_tag=ATCC9714_21401][protein=hypotheticalphageprotein][protein_id=CEJ74252.1][location=2213144..2213422][gbkey=CDS]	lcl|LN679998.1_prot_CEJ74252.1_2141[locus_tag=ATCC9714_21401][protein=hypotheticalphageprotein][protein_id=CEJ74252.1][location=2213144..2213422][gbkey=CDS]	2	2	2		1	2	2	2	1	1	2	2	1	2	2	2	2	2	2	2	1	1	2	1	1	1	2	2	1	2	2	2	2	2	2	2	1	1	2	1	1	1	2	2	1	2	2	2
lcl|LN679998.1_prot_CEJ74331.1_2220[locus_tag=ATCC9714_22191][protein=putativecopper-transportingP-typeATPase][protein_id=CEJ74331.1][location=complement(2289663..2292248)][gbkey=CDS]	lcl|LN679998.1_prot_CEJ74331.1_2220[locus_tag=ATCC9714_22191][protein=putativecopper-transportingP-typeATPase][protein_id=CEJ74331.1][location=complement(2289663..2292248)][gbkey=CDS]	2	2	2		1	2	2	2	1	2	1	2	2	2	2	2	2	2	2	1	2	2	2	2	1	2	1	2	2	2	2	2	2	2	2	1	2	2	2	2	1	2	1	2	2	2	2	2
lcl|LN679998.1_prot_CEJ74336.1_2225[locus_tag=ATCC9714_22241][protein=putativemembrane-membrane-associatedCAAXaminoterminalprotease][protein_id=CEJ74336.1][location=2295632..2296573][gbkey=CDS]	lcl|LN679998.1_prot_CEJ74336.1_2225[locus_tag=ATCC9714_22241][protein=putativemembrane-membrane-associatedCAAXaminoterminalprotease][protein_id=CEJ74336.1][location=2295632..2296573][gbkey=CDS]	2	2	2		1	2	2	2	1	1	1	2	1	2	2	1	2	1	2	2	2	1	1	1	1	1	1	2	1	2	2	1	2	1	2	2	2	1	1	1	1	1	1	2	1	2	2	1
lcl|LN679998.1_prot_CEJ74369.1_2258[locus_tag=ATCC9714_22571][protein=hypotheticalprotein][protein_id=CEJ74369.1][location=complement(2327205..2327987)][gbkey=CDS]	lcl|LN679998.1_prot_CEJ74369.1_2258[locus_tag=ATCC9714_22571][protein=hypotheticalprotein][protein_id=CEJ74369.1][location=complement(2327205..2327987)][gbkey=CDS]	2	2	2		1	2	2	2	1	2	1	2	2	2	1	2	1	2	1	1	1	2	1	2	1	2	1	2	2	2	1	2	1	2	1	1	1	2	1	2	1	2	1	2	2	2	1	2
lcl|LN679998.1_prot_CEJ74379.1_2268[locus_tag=ATCC9714_22671][protein=hypotheticalprotein][protein_id=CEJ74379.1][location=complement(2335679..2336716)][gbkey=CDS]	lcl|LN679998.1_prot_CEJ74379.1_2268[locus_tag=ATCC9714_22671][protein=hypotheticalprotein][protein_id=CEJ74379.1][location=complement(2335679..2336716)][gbkey=CDS]	2	2	2		1	2	2	2	2	1	2	2	1	2	1	2	1	1	2	2	1	2	2	2	2	1	2	2	1	2	1	2	1	1	2	2	1	2	2	2	2	1	2	2	1	2	1	2
lcl|LN679998.1_prot_CEJ74389.1_2278[gene=mtbC][locus_tag=ATCC9714_22771][protein=dimethylaminecorrinoidprotein][protein_id=CEJ74389.1][location=complement(2350897..2351574)][gbkey=CDS]	lcl|LN679998.1_prot_CEJ74389.1_2278[gene=mtbC][locus_tag=ATCC9714_22771][protein=dimethylaminecorrinoidprotein][protein_id=CEJ74389.1][location=complement(2350897..2351574)][gbkey=CDS]	2	2	2		1	2	2	2	1	2	2	2	2	2	1	2	2	2	2	2	2	2	2	1	1	2	2	2	2	2	1	2	2	2	2	2	2	2	2	1	1	2	2	2	2	2	1	2
lcl|LN679998.1_prot_CEJ74392.1_2281[gene=gloA][locus_tag=ATCC9714_22801][protein=Lactoylglutathionelyase][protein_id=CEJ74392.1][location=complement(2353690..2354067)][gbkey=CDS]	lcl|LN679998.1_prot_CEJ74392.1_2281[gene=gloA][locus_tag=ATCC9714_22801][protein=Lactoylglutathionelyase][protein_id=CEJ74392.1][location=complement(2353690..2354067)][gbkey=CDS]	2	2	2		1	2	2	2	1	1	1	2	2	2	1	2	1	2	2	1	2	2	2	2	1	1	1	2	2	2	1	2	1	2	2	1	2	2	2	2	1	1	1	2	2	2	1	2
lcl|LN679998.1_prot_CEJ74413.1_2302[locus_tag=ATCC9714_23011][protein=putativeisochorismatase][protein_id=CEJ74413.1][location=complement(2377710..2378348)][gbkey=CDS]	lcl|LN679998.1_prot_CEJ74413.1_2302[locus_tag=ATCC9714_23011][protein=putativeisochorismatase][protein_id=CEJ74413.1][location=complement(2377710..2378348)][gbkey=CDS]	2	2	2		1	2	2	2	1	2	1	1	2	1	1	2	1	2	1	2	1	1	2	2	1	2	1	1	2	1	1	2	1	2	1	2	1	1	2	2	1	2	1	1	2	1	1	2
lcl|LN679998.1_prot_CEJ74416.1_2305[locus_tag=ATCC9714_23041][protein=2'-5'RNAligasesuperfamilyprotein][protein_id=CEJ74416.1][location=2379522..2380046][gbkey=CDS]	lcl|LN679998.1_prot_CEJ74416.1_2305[locus_tag=ATCC9714_23041][protein=2'-5'RNAligasesuperfamilyprotein][protein_id=CEJ74416.1][location=2379522..2380046][gbkey=CDS]	2	2	2		1	2	2	2	1	1	1	1	1	2	2	2	2	2	2	2	2	1	2	1	1	1	1	1	1	2	2	2	2	2	2	2	2	1	2	1	1	1	1	1	1	2	2	2
lcl|LN679998.1_prot_CEJ74444.1_2333[locus_tag=ATCC9714_23321][protein=conservedcarboxylasedomainprotein][protein_id=CEJ74444.1][location=complement(2405460..2406860)][gbkey=CDS]	lcl|LN679998.1_prot_CEJ74444.1_2333[locus_tag=ATCC9714_23321][protein=conservedcarboxylasedomainprotein][protein_id=CEJ74444.1][location=complement(2405460..2406860)][gbkey=CDS]	2	2	2		1	2	2	2	1	2	1	2	2	2	1	2	2	2	2	1	2	2	2	2	1	2	1	2	2	2	1	2	2	2	2	1	2	2	2	2	1	2	1	2	2	2	1	2
lcl|LN679998.1_prot_CEJ74472.1_2361[locus_tag=ATCC9714_23601][protein=putativemembrane-associatedpeptidase,M50family][protein_id=CEJ74472.1][location=complement(2438595..2439614)][gbkey=CDS]	lcl|LN679998.1_prot_CEJ74472.1_2361[locus_tag=ATCC9714_23601][protein=putativemembrane-associatedpeptidase,M50family][protein_id=CEJ74472.1][location=complement(2438595..2439614)][gbkey=CDS]	2	2	2		1	2	2	2	2	2	2	2	1	1	1	1	1	1	2	2	2	1	2	1	2	2	2	2	1	1	1	1	1	1	2	2	2	1	2	1	2	2	2	2	1	1	1	1
lcl|LN679998.1_prot_CEJ74493.1_2382[locus_tag=ATCC9714_23811][protein=putativeaminoacidamidase][protein_id=CEJ74493.1][location=2457455..2458255][gbkey=CDS]	lcl|LN679998.1_prot_CEJ74493.1_2382[locus_tag=ATCC9714_23811][protein=putativeaminoacidamidase][protein_id=CEJ74493.1][location=2457455..2458255][gbkey=CDS]	2	2	2		1	2	2	2	2	2	2	2	2	2	2	2	2	2	2	2	2	2	2	2	2	2	2	2	2	2	2	2	2	2	2	2	2	2	2	2	2	2	2	2	2	2	2	2
lcl|LN679998.1_prot_CEJ74508.1_2397[locus_tag=ATCC9714_23961][protein=putativelipoprotein][protein_id=CEJ74508.1][location=complement(2470496..2471062)][gbkey=CDS]	lcl|LN679998.1_prot_CEJ74508.1_2397[locus_tag=ATCC9714_23961][protein=putativelipoprotein][protein_id=CEJ74508.1][location=complement(2470496..2471062)][gbkey=CDS]	2	2	2		1	2	2	2	1	1	1	2	1	1	0	1	2	1	2	0	1	2	2	2	1	1	1	2	1	1	0	1	2	1	2	0	1	2	2	2	1	1	1	2	1	1	0	1
lcl|LN679998.1_prot_CEJ74515.1_2404[locus_tag=ATCC9714_24031][protein=putativepeptidyl-prolylisomerase][protein_id=CEJ74515.1][location=2476735..2477490][gbkey=CDS]	lcl|LN679998.1_prot_CEJ74515.1_2404[locus_tag=ATCC9714_24031][protein=putativepeptidyl-prolylisomerase][protein_id=CEJ74515.1][location=2476735..2477490][gbkey=CDS]	2	2	2		1	2	2	2	2	2	2	2	2	2	2	2	2	2	2	2	2	2	2	2	2	2	2	2	2	2	2	2	2	2	2	2	2	2	2	2	2	2	2	2	2	2	2	2
lcl|LN679998.1_prot_CEJ74535.1_2424[locus_tag=ATCC9714_24231][protein=hypotheticalprotein][protein_id=CEJ74535.1][location=complement(2495968..2496297)][gbkey=CDS]	lcl|LN679998.1_prot_CEJ74535.1_2424[locus_tag=ATCC9714_24231][protein=hypotheticalprotein][protein_id=CEJ74535.1][location=complement(2495968..2496297)][gbkey=CDS]	2	2	2		1	2	2	2	1	1	1	1	1	1	1	1	1	1	1	1	1	2	1	1	1	1	1	1	1	1	1	1	1	1	1	1	1	2	1	1	1	1	1	1	1	1	1	1
lcl|LN679998.1_prot_CEJ74564.1_2453[gene=flgG1][locus_tag=ATCC9714_24521][protein=Flagellarhook-basalbodycomplexproteinFlgG1][protein_id=CEJ74564.1][location=complement(2523059..2523832)][gbkey=CDS]	lcl|LN679998.1_prot_CEJ74564.1_2453[gene=flgG1][locus_tag=ATCC9714_24521][protein=Flagellarhook-basalbodycomplexproteinFlgG1][protein_id=CEJ74564.1][location=complement(2523059..2523832)][gbkey=CDS]	2	2	2		1	2	2	2	2	2	2	2	2	2	2	2	2	2	2	2	2	2	2	2	2	2	2	2	2	2	2	2	2	2	2	2	2	2	2	2	2	2	2	2	2	2	2	2
lcl|LN679998.1_prot_CEJ74580.1_2469[gene=fliF][locus_tag=ATCC9714_24681][protein=FlagellarM-ringproteinFliF][protein_id=CEJ74580.1][location=complement(2537787..2539361)][gbkey=CDS]	lcl|LN679998.1_prot_CEJ74580.1_2469[gene=fliF][locus_tag=ATCC9714_24681][protein=FlagellarM-ringproteinFliF][protein_id=CEJ74580.1][location=complement(2537787..2539361)][gbkey=CDS]	2	2	2		1	2	2	2	0	2	0	2	2	2	0	2	2	2	2	1	2	2	2	2	0	2	0	2	2	2	0	2	2	2	2	1	2	2	2	2	0	2	0	2	2	2	0	2
lcl|LN679998.1_prot_CEJ74651.1_2540[gene=rmlB][locus_tag=ATCC9714_25391][protein=putativedTDP-glucose4,6-dehydratase][protein_id=CEJ74651.1][location=complement(2601570..2602643)][gbkey=CDS]	lcl|LN679998.1_prot_CEJ74651.1_2540[gene=rmlB][locus_tag=ATCC9714_25391][protein=putativedTDP-glucose4,6-dehydratase][protein_id=CEJ74651.1][location=complement(2601570..2602643)][gbkey=CDS]	2	2	2		1	2	2	2	2	2	2	2	2	2	1	2	2	2	2	2	1	2	2	2	2	2	2	2	2	2	1	2	2	2	2	2	1	2	2	2	2	2	2	2	2	2	1	2
lcl|LN679998.1_prot_CEJ74675.1_2564[locus_tag=ATCC9714_25631][protein=hypotheticalprotein][protein_id=CEJ74675.1][location=complement(2627621..2628616)][gbkey=CDS]	lcl|LN679998.1_prot_CEJ74675.1_2564[locus_tag=ATCC9714_25631][protein=hypotheticalprotein][protein_id=CEJ74675.1][location=complement(2627621..2628616)][gbkey=CDS]	2	2	2		1	2	2	2	1	2	1	2	2	2	1	2	2	2	2	2	2	2	2	2	1	2	1	2	2	2	1	2	2	2	2	2	2	2	2	2	1	2	1	2	2	2	1	2
lcl|LN679998.1_prot_CEJ74689.1_2578[gene=slpA][locus_tag=ATCC9714_25771][protein=PrecursoroftheS-layerproteins][protein_id=CEJ74689.1][location=complement(2642366..2645029)][gbkey=CDS]	lcl|LN679998.1_prot_CEJ74689.1_2578[gene=slpA][locus_tag=ATCC9714_25771][protein=PrecursoroftheS-layerproteins][protein_id=CEJ74689.1][location=complement(2642366..2645029)][gbkey=CDS]	2	2	2		1	2	2	2	1	2	1	2	2	2	2	2	2	2	2	1	2	2	2	2	1	2	1	2	2	2	2	2	2	2	2	1	2	2	2	2	1	2	1	2	2	2	2	2
lcl|LN679998.1_prot_CEJ74701.1_2590[locus_tag=ATCC9714_25891][protein=ABC-typetransportsystem,nitrate/sulfonate/taurineextracellularsolute-bindingprotein][protein_id=CEJ74701.1][location=complement(2652630..2653742)][gbkey=CDS]	lcl|LN679998.1_prot_CEJ74701.1_2590[locus_tag=ATCC9714_25891][protein=ABC-typetransportsystem,nitrate/sulfonate/taurineextracellularsolute-bindingprotein][protein_id=CEJ74701.1][location=complement(2652630..2653742)][gbkey=CDS]	2	2	2		1	2	2	2	2	2	2	2	2	2	2	2	2	2	1	2	2	2	2	2	2	2	2	2	2	2	2	2	2	2	1	2	2	2	2	2	2	2	2	2	2	2	2	2
lcl|LN679998.1_prot_CEJ74707.1_2596[locus_tag=ATCC9714_25951][protein=uncharacterisedprotein][protein_id=CEJ74707.1][location=2657567..2657872][gbkey=CDS]	lcl|LN679998.1_prot_CEJ74707.1_2596[locus_tag=ATCC9714_25951][protein=uncharacterisedprotein][protein_id=CEJ74707.1][location=2657567..2657872][gbkey=CDS]	2	2	2		1	2	2	2	2	1	1	2	1	1	1	2	2	2	1	1	1	2	2	2	2	1	1	2	1	1	1	2	2	2	1	1	1	2	2	2	2	1	1	2	1	1	1	2
lcl|LN679998.1_prot_CEJ74729.1_2618[gene=ftsY][locus_tag=ATCC9714_26171][protein=signalrecognitionparticlereceptor][protein_id=CEJ74729.1][location=complement(2680173..2681357)][gbkey=CDS]	lcl|LN679998.1_prot_CEJ74729.1_2618[gene=ftsY][locus_tag=ATCC9714_26171][protein=signalrecognitionparticlereceptor][protein_id=CEJ74729.1][location=complement(2680173..2681357)][gbkey=CDS]	2	2	2		1	2	2	2	1	1	1	2	2	2	1	2	1	2	2	1	1	1	2	2	1	1	1	2	2	2	1	2	1	2	2	1	1	1	2	2	1	1	1	2	2	2	1	2
lcl|LN679998.1_prot_CEJ74730.1_2619[gene=smc][locus_tag=ATCC9714_26181][protein=StructuralmaintenancechromosomeproteinSMC][protein_id=CEJ74730.1][location=complement(2681368..2684925)][gbkey=CDS]	lcl|LN679998.1_prot_CEJ74730.1_2619[gene=smc][locus_tag=ATCC9714_26181][protein=StructuralmaintenancechromosomeproteinSMC][protein_id=CEJ74730.1][location=complement(2681368..2684925)][gbkey=CDS]	2	2	2		1	2	2	2	0	0	0	2	1	2	0	2	2	1	1	0	0	1	2	1	0	0	0	2	1	2	0	2	2	1	1	0	0	1	2	1	0	0	0	2	1	2	0	2
lcl|LN679998.1_prot_CEJ74733.1_2622[locus_tag=ATCC9714_26211][protein=uncharacterisedprotein][protein_id=CEJ74733.1][location=complement(2686862..2687290)][gbkey=CDS]	lcl|LN679998.1_prot_CEJ74733.1_2622[locus_tag=ATCC9714_26211][protein=uncharacterisedprotein][protein_id=CEJ74733.1][location=complement(2686862..2687290)][gbkey=CDS]	2	2	2		1	2	2	2	2	2	2	2	2	2	2	2	2	2	2	2	2	2	2	2	2	2	2	2	2	2	2	2	2	2	2	2	2	2	2	2	2	2	2	2	2	2	2	2
lcl|LN679998.1_prot_CEJ74736.1_2625[gene=aroQ][locus_tag=ATCC9714_26241][protein=3-dehydroquinatedehydratase][protein_id=CEJ74736.1][location=complement(2689040..2689462)][gbkey=CDS]	lcl|LN679998.1_prot_CEJ74736.1_2625[gene=aroQ][locus_tag=ATCC9714_26241][protein=3-dehydroquinatedehydratase][protein_id=CEJ74736.1][location=complement(2689040..2689462)][gbkey=CDS]	2	2	2		1	2	2	2	2	2	2	2	2	2	2	2	2	2	2	2	2	2	2	2	2	2	2	2	2	2	2	2	2	2	2	2	2	2	2	2	2	2	2	2	2	2	2	2
lcl|LN679998.1_prot_CEJ74775.1_2664[gene=spoIIIAH][locus_tag=ATCC9714_26631][protein=StageIIIsporulationproteinAH][protein_id=CEJ74775.1][location=complement(2726338..2726973)][gbkey=CDS]	lcl|LN679998.1_prot_CEJ74775.1_2664[gene=spoIIIAH][locus_tag=ATCC9714_26631][protein=StageIIIsporulationproteinAH][protein_id=CEJ74775.1][location=complement(2726338..2726973)][gbkey=CDS]	2	2	2		1	2	2	2	2	2	2	2	2	2	2	2	2	2	2	2	2	2	2	2	2	2	2	2	2	2	2	2	2	2	2	2	2	2	2	2	2	2	2	2	2	2	2	2
lcl|LN679998.1_prot_CEJ74784.1_2673[gene=acpP][locus_tag=ATCC9714_26721][protein=Acylcarrierprotein(ACP)][protein_id=CEJ74784.1][location=complement(2732815..2733039)][gbkey=CDS]	lcl|LN679998.1_prot_CEJ74784.1_2673[gene=acpP][locus_tag=ATCC9714_26721][protein=Acylcarrierprotein(ACP)][protein_id=CEJ74784.1][location=complement(2732815..2733039)][gbkey=CDS]	2	2	2		1	2	2	2	2	2	1	2	2	2	2	2	2	2	2	1	2	2	2	2	2	2	1	2	2	2	2	2	2	2	2	1	2	2	2	2	2	2	1	2	2	2	2	2
lcl|LN679998.1_prot_CEJ74802.1_2691[gene=rpmB][locus_tag=ATCC9714_26901][protein=50SribosomalproteinL28][protein_id=CEJ74802.1][location=2749463..2749651][gbkey=CDS]	lcl|LN679998.1_prot_CEJ74802.1_2691[gene=rpmB][locus_tag=ATCC9714_26901][protein=50SribosomalproteinL28][protein_id=CEJ74802.1][location=2749463..2749651][gbkey=CDS]	2	2	2		1	2	2	2	2	2	1	2	2	2	2	2	2	2	2	2	2	2	2	2	2	2	1	2	2	2	2	2	2	2	2	2	2	2	2	2	2	2	1	2	2	2	2	2
lcl|LN679998.1_prot_CEJ74811.1_2700[locus_tag=ATCC9714_26991][protein=putativemetal-dependentpeptidase][protein_id=CEJ74811.1][location=complement(2757403..2758101)][gbkey=CDS]	lcl|LN679998.1_prot_CEJ74811.1_2700[locus_tag=ATCC9714_26991][protein=putativemetal-dependentpeptidase][protein_id=CEJ74811.1][location=complement(2757403..2758101)][gbkey=CDS]	2	2	2		1	2	2	2	0	2	1	1	2	1	0	1	1	1	1	0	2	1	1	1	0	2	1	1	2	1	0	1	1	1	1	0	2	1	1	1	0	2	1	1	2	1	0	1
lcl|LN679998.1_prot_CEJ74827.1_2716[locus_tag=ATCC9714_27151][protein=putativeoligosaccharidedeacetylase][protein_id=CEJ74827.1][location=complement(2772448..2773197)][gbkey=CDS]	lcl|LN679998.1_prot_CEJ74827.1_2716[locus_tag=ATCC9714_27151][protein=putativeoligosaccharidedeacetylase][protein_id=CEJ74827.1][location=complement(2772448..2773197)][gbkey=CDS]	2	2	2		1	2	2	2	0	0	1	0	0	1	1	0	0	1	1	0	0	0	2	1	0	0	1	0	0	1	1	0	0	1	1	0	0	0	2	1	0	0	1	0	0	1	1	0
lcl|LN679998.1_prot_CEJ74831.1_2720[gene=mtnN][locus_tag=ATCC9714_27191][protein=MTA/SAHnucleosidase(5'-methylthioadenosinenucleosidase)(S-adenosylhomocysteinenucleosidase)][protein_id=CEJ74831.1][location=complement(2775223..2775921)][gbkey=CDS]	lcl|LN679998.1_prot_CEJ74831.1_2720[gene=mtnN][locus_tag=ATCC9714_27191][protein=MTA/SAHnucleosidase(5'-methylthioadenosinenucleosidase)(S-adenosylhomocysteinenucleosidase)][protein_id=CEJ74831.1][location=complement(2775223..2775921)][gbkey=CDS]	2	2	2		1	2	2	2	2	2	2	2	2	2	1	2	2	2	2	2	2	1	1	1	2	2	2	2	2	2	1	2	2	2	2	2	2	1	1	1	2	2	2	2	2	2	1	2
lcl|LN679998.1_prot_CEJ74852.1_2741[locus_tag=ATCC9714_27401][protein=putativesporulationprotein][protein_id=CEJ74852.1][location=complement(2797201..2797464)][gbkey=CDS]	lcl|LN679998.1_prot_CEJ74852.1_2741[locus_tag=ATCC9714_27401][protein=putativesporulationprotein][protein_id=CEJ74852.1][location=complement(2797201..2797464)][gbkey=CDS]	2	2	2		1	2	2	2	2	1	2	1	1	2	2	2	2	2	2	2	1	1	1	2	2	1	2	1	1	2	2	2	2	2	2	2	1	1	1	2	2	1	2	1	1	2	2	2
lcl|LN679998.1_prot_CEJ74861.1_2750[locus_tag=ATCC9714_27491][protein=putativecelldivisionproteinFts-Qtype][protein_id=CEJ74861.1][location=complement(2805182..2805922)][gbkey=CDS]	lcl|LN679998.1_prot_CEJ74861.1_2750[locus_tag=ATCC9714_27491][protein=putativecelldivisionproteinFts-Qtype][protein_id=CEJ74861.1][location=complement(2805182..2805922)][gbkey=CDS]	2	2	2		1	2	2	2	1	2	1	2	2	1	2	1	2	2	2	1	1	1	1	2	1	2	1	2	2	1	2	1	2	2	2	1	1	1	1	2	1	2	1	2	2	1	2	1
lcl|LN679998.1_prot_CEJ74862.1_2751[gene=murA][locus_tag=ATCC9714_27501][protein=udp-N-acetylglucosamine1-carboxyvinyltransferase1][protein_id=CEJ74862.1][location=complement(2806104..2807357)][gbkey=CDS]	lcl|LN679998.1_prot_CEJ74862.1_2751[gene=murA][locus_tag=ATCC9714_27501][protein=udp-N-acetylglucosamine1-carboxyvinyltransferase1][protein_id=CEJ74862.1][location=complement(2806104..2807357)][gbkey=CDS]	2	2	2		1	2	2	2	1	1	1	1	1	1	1	1	1	1	1	1	2	1	2	1	1	1	1	1	1	1	1	1	1	1	1	1	2	1	2	1	1	1	1	1	1	1	1	1
lcl|LN679998.1_prot_CEJ74864.1_2753[gene=spoVE][locus_tag=ATCC9714_27521][protein=Celldivision/stageVsporulationprotein][protein_id=CEJ74864.1][location=complement(2808667..2809797)][gbkey=CDS]	lcl|LN679998.1_prot_CEJ74864.1_2753[gene=spoVE][locus_tag=ATCC9714_27521][protein=Celldivision/stageVsporulationprotein][protein_id=CEJ74864.1][location=complement(2808667..2809797)][gbkey=CDS]	2	2	2		1	2	2	2	1	2	1	2	2	2	1	2	2	2	2	2	2	2	2	1	1	2	1	2	2	2	1	2	2	2	2	2	2	2	2	1	1	2	1	2	2	2	1	2
lcl|LN679998.1_prot_CEJ74876.1_2765[locus_tag=ATCC9714_27641][protein=putativeGTP-bindingprotein][protein_id=CEJ74876.1][location=2822717..2823814][gbkey=CDS]	lcl|LN679998.1_prot_CEJ74876.1_2765[locus_tag=ATCC9714_27641][protein=putativeGTP-bindingprotein][protein_id=CEJ74876.1][location=2822717..2823814][gbkey=CDS]	2	2	2		1	2	2	2	2	2	2	2	2	2	1	2	2	2	2	2	2	1	1	2	2	2	2	2	2	2	1	2	2	2	2	2	2	1	1	2	2	2	2	2	2	2	1	2
lcl|LN679998.1_prot_CEJ74885.1_2774[locus_tag=ATCC9714_27731][protein=putativeflavodoxin-relatedprotein][protein_id=CEJ74885.1][location=complement(2834730..2835332)][gbkey=CDS]	lcl|LN679998.1_prot_CEJ74885.1_2774[locus_tag=ATCC9714_27731][protein=putativeflavodoxin-relatedprotein][protein_id=CEJ74885.1][location=complement(2834730..2835332)][gbkey=CDS]	2	2	2		1	2	2	2	1	1	1	2	1	1	1	0	0	2	1	2	2	1	2	1	1	1	1	2	1	1	1	0	0	2	1	2	2	1	2	1	1	1	1	2	1	1	1	0
lcl|LN679998.1_prot_CEJ74909.1_2798[locus_tag=ATCC9714_27971][protein=putativeN-acetylmuramoyl-L-alanineamidase][protein_id=CEJ74909.1][location=complement(2857188..2857970)][gbkey=CDS]	lcl|LN679998.1_prot_CEJ74909.1_2798[locus_tag=ATCC9714_27971][protein=putativeN-acetylmuramoyl-L-alanineamidase][protein_id=CEJ74909.1][location=complement(2857188..2857970)][gbkey=CDS]	2	2	2		1	2	2	2	0	1	0	2	2	2	2	2	2	2	2	2	2	2	2	2	0	1	0	2	2	2	2	2	2	2	2	2	2	2	2	2	0	1	0	2	2	2	2	2
lcl|LN679998.1_prot_CEJ74914.1_2803[gene=mnaA][locus_tag=ATCC9714_28021][protein=UDP-N-acetylglucosamine2-epimerase(UDP-GlcNAc-2-epimerase)][protein_id=CEJ74914.1][location=complement(2861176..2862282)][gbkey=CDS]	lcl|LN679998.1_prot_CEJ74914.1_2803[gene=mnaA][locus_tag=ATCC9714_28021][protein=UDP-N-acetylglucosamine2-epimerase(UDP-GlcNAc-2-epimerase)][protein_id=CEJ74914.1][location=complement(2861176..2862282)][gbkey=CDS]	2	2	2		1	2	2	2	0	0	1	1	2	1	0	1	1	2	2	0	1	2	1	2	0	0	1	1	2	1	0	1	1	2	2	0	1	2	1	2	0	0	1	1	2	1	0	1
lcl|LN679998.1_prot_CEJ74944.1_2833[gene=relA][locus_tag=ATCC9714_28321][protein=GTPpyrophosphokinase(RelA/SpoT)][protein_id=CEJ74944.1][location=complement(2895175..2897382)][gbkey=CDS]	lcl|LN679998.1_prot_CEJ74944.1_2833[gene=relA][locus_tag=ATCC9714_28321][protein=GTPpyrophosphokinase(RelA/SpoT)][protein_id=CEJ74944.1][location=complement(2895175..2897382)][gbkey=CDS]	2	2	2		1	2	2	2	1	2	1	2	2	2	1	2	1	2	2	2	2	2	2	2	1	2	1	2	2	2	1	2	1	2	2	2	2	2	2	2	1	2	1	2	2	2	1	2
lcl|LN679998.1_prot_CEJ74952.1_2841[locus_tag=ATCC9714_28401][protein=uncharacterisedprotein][protein_id=CEJ74952.1][location=complement(2904849..2905130)][gbkey=CDS]	lcl|LN679998.1_prot_CEJ74952.1_2841[locus_tag=ATCC9714_28401][protein=uncharacterisedprotein][protein_id=CEJ74952.1][location=complement(2904849..2905130)][gbkey=CDS]	2	2	2		1	2	2	2	2	2	2	2	2	2	2	2	2	2	2	2	2	2	2	2	2	2	2	2	2	2	2	2	2	2	2	2	2	2	2	2	2	2	2	2	2	2	2	2
lcl|LN679998.1_prot_CEJ74957.1_2846[gene=ruvA][locus_tag=ATCC9714_28451][protein=HollidayjunctionATP-dependentDNAhelicaseRuvA][protein_id=CEJ74957.1][location=complement(2908997..2909599)][gbkey=CDS]	lcl|LN679998.1_prot_CEJ74957.1_2846[gene=ruvA][locus_tag=ATCC9714_28451][protein=HollidayjunctionATP-dependentDNAhelicaseRuvA][protein_id=CEJ74957.1][location=complement(2908997..2909599)][gbkey=CDS]	2	2	2		1	2	2	2	2	2	2	2	2	2	2	2	2	2	2	2	2	2	2	2	2	2	2	2	2	2	2	2	2	2	2	2	2	2	2	2	2	2	2	2	2	2	2	2
lcl|LN679998.1_prot_CEJ74976.1_2865[gene=spoIVB][locus_tag=ATCC9714_28641][protein=StageIVsporulationproteinSpoIVB,S55peptidasefamily][protein_id=CEJ74976.1][location=2922547..2923500][gbkey=CDS]	lcl|LN679998.1_prot_CEJ74976.1_2865[gene=spoIVB][locus_tag=ATCC9714_28641][protein=StageIVsporulationproteinSpoIVB,S55peptidasefamily][protein_id=CEJ74976.1][location=2922547..2923500][gbkey=CDS]	2	2	2		1	2	2	2	1	2	1	2	2	2	2	1	2	1	1	2	2	2	2	2	1	2	1	2	2	2	2	1	2	1	1	2	2	2	2	2	1	2	1	2	2	2	2	1
lcl|LN679998.1_prot_CEJ74996.1_2885[locus_tag=ATCC9714_28841][protein=conservedhypotheticalprotein][protein_id=CEJ74996.1][location=complement(2946925..2947224)][gbkey=CDS]	lcl|LN679998.1_prot_CEJ74996.1_2885[locus_tag=ATCC9714_28841][protein=conservedhypotheticalprotein][protein_id=CEJ74996.1][location=complement(2946925..2947224)][gbkey=CDS]	2	2	2		1	2	2	2	2	2	2	2	2	2	2	2	2	2	2	2	2	2	2	2	2	2	2	2	2	2	2	2	2	2	2	2	2	2	2	2	2	2	2	2	2	2	2	2
lcl|LN679998.1_prot_CEJ74997.1_2886[locus_tag=ATCC9714_28851][protein=uncharacterisedprotein][protein_id=CEJ74997.1][location=complement(2947237..2947653)][gbkey=CDS]	lcl|LN679998.1_prot_CEJ74997.1_2886[locus_tag=ATCC9714_28851][protein=uncharacterisedprotein][protein_id=CEJ74997.1][location=complement(2947237..2947653)][gbkey=CDS]	2	2	2		1	2	2	2	2	2	2	2	2	2	2	2	2	2	2	2	1	2	2	2	2	2	2	2	2	2	2	2	2	2	2	2	1	2	2	2	2	2	2	2	2	2	2	2
lcl|LN679998.1_prot_CEJ75010.1_2899[gene=metF][locus_tag=ATCC9714_28981][protein=5,10-methylenetetrahydrofolatereductase][protein_id=CEJ75010.1][location=complement(2960799..2961680)][gbkey=CDS]	lcl|LN679998.1_prot_CEJ75010.1_2899[gene=metF][locus_tag=ATCC9714_28981][protein=5,10-methylenetetrahydrofolatereductase][protein_id=CEJ75010.1][location=complement(2960799..2961680)][gbkey=CDS]	2	2	2		1	2	2	2	1	2	1	2	1	1	1	2	2	2	2	2	1	2	1	2	1	2	1	2	1	1	1	2	2	2	2	2	1	2	1	2	1	2	1	2	1	1	1	2
lcl|LN679998.1_prot_CEJ75030.1_2919[gene=pheS][locus_tag=ATCC9714_29181][protein=Phenylalanyl-tRNAsynthetasealphachain(Phenylalanine--tRNAligasealphachain)(PheRS)][protein_id=CEJ75030.1][location=complement(2989187..2990206)][gbkey=CDS]	lcl|LN679998.1_prot_CEJ75030.1_2919[gene=pheS][locus_tag=ATCC9714_29181][protein=Phenylalanyl-tRNAsynthetasealphachain(Phenylalanine--tRNAligasealphachain)(PheRS)][protein_id=CEJ75030.1][location=complement(2989187..2990206)][gbkey=CDS]	2	2	2		1	2	2	2	1	2	2	2	2	2	2	2	2	2	2	2	2	2	2	2	1	2	2	2	2	2	2	2	2	2	2	2	2	2	2	2	1	2	2	2	2	2	2	2
lcl|LN679998.1_prot_CEJ75057.1_2946[locus_tag=ATCC9714_29451][protein=putativesugarisomerase/endonuclease][protein_id=CEJ75057.1][location=complement(3018267..3019013)][gbkey=CDS]	lcl|LN679998.1_prot_CEJ75057.1_2946[locus_tag=ATCC9714_29451][protein=putativesugarisomerase/endonuclease][protein_id=CEJ75057.1][location=complement(3018267..3019013)][gbkey=CDS]	2	2	2		1	2	2	2	2	2	2	2	2	2	1	2	2	2	2	1	2	2	2	2	2	2	2	2	2	2	1	2	2	2	2	1	2	2	2	2	2	2	2	2	2	2	1	2
lcl|LN679998.1_prot_CEJ75063.1_2952[gene=ptsG-BC][locus_tag=ATCC9714_29511][protein=PTSsystem,glucose-specificIIBCcomponent][protein_id=CEJ75063.1][location=complement(3024051..3025709)][gbkey=CDS]	lcl|LN679998.1_prot_CEJ75063.1_2952[gene=ptsG-BC][locus_tag=ATCC9714_29511][protein=PTSsystem,glucose-specificIIBCcomponent][protein_id=CEJ75063.1][location=complement(3024051..3025709)][gbkey=CDS]	2	2	2		1	2	2	2	2	2	2	2	2	2	2	2	2	2	2	2	1	2	2	2	2	2	2	2	2	2	2	2	2	2	2	2	1	2	2	2	2	2	2	2	2	2	2	2
lcl|LN679998.1_prot_CEJ75066.1_2955[locus_tag=ATCC9714_29541][protein=Transcriptionalregulator,sigma-54-dependent][protein_id=CEJ75066.1][location=complement(3027984..3029615)][gbkey=CDS]	lcl|LN679998.1_prot_CEJ75066.1_2955[locus_tag=ATCC9714_29541][protein=Transcriptionalregulator,sigma-54-dependent][protein_id=CEJ75066.1][location=complement(3027984..3029615)][gbkey=CDS]	2	2	2		1	2	2	2	2	2	1	2	2	2	1	2	2	2	2	1	1	1	2	1	2	2	1	2	2	2	1	2	2	2	2	1	1	1	2	1	2	2	1	2	2	2	1	2
[truncated: 16 more rows]
[truncated: 110 more columns]
